# Supplementary material for: Single-gene knockout-coupled omics analysis identifies C9orf85 and CXorf38 as two uncharacterized human proteins associated with ZIP8 malfunction
Source: Front Mol Biosci. 2022 Oct 18;9:991308. doi: 10.3389/fmolb.2022.991308 (PMC9623088; doi:10.3389/fmolb.2022.991308)
Supplement: Supplementary file 1 [file Table2.XLSX]

## Sheet: BP
ID	Description	GeneRatio	BgRatio	pvalue	p.adjust	qvalue	geneID	Count
GO:0033143	regulation of intracellular steroid hormone receptor signaling pathway	8/263	75/18670	1.04077e-05	0.0381336	0.0327447	PARP1/SRC/CALR/DAB2/EP300/SKP2/DDRGK1/CNOT2	8
GO:0048146	positive regulation of fibroblast proliferation	6/263	51/18670	7.81308e-05	0.0381336	0.0327447	EGFR/PDGFRB/CCNB1/FOSL2/LIG4/CDK6	6
GO:0042119	neutrophil activation	19/263	498/18670	8.79891e-05	0.0381336	0.0327447	SCAMP1/SYNGR1/FTL/FTH1/KRT1/PYGL/PSAP/GUSB/ANXA3/ANPEP/PGAM1/CDA/GDI2/NPC2/ATP11A/IL18/STXBP2/TMEM30A/CTSZ	19
GO:0030518	intracellular steroid hormone receptor signaling pathway	9/263	130/18670	9.51709e-05	0.0381336	0.0327447	ARID1A/PARP1/SRC/CALR/DAB2/EP300/SKP2/DDRGK1/CNOT2	9
GO:0007221	positive regulation of transcription of Notch receptor target	4/263	18/18670	0.000100803	0.0381336	0.0327447	EP300/DLGAP5/WWC1/CREBBP	4
GO:0033044	regulation of chromosome organization	15/263	342/18670	0.00010915	0.0381336	0.0327447	LMNA/PARP1/TOP2A/SRC/CCNB1/HMGA1/DNMT1/LIG4/MAD2L1/DLGAP5/RIF1/MPHOSPH8/NSD3/SMG5/MTF2	15
GO:0075713	establishment of integrated proviral latency	3/263	8/18670	0.000146876	0.0381336	0.0327447	PSIP1/HMGA1/LIG4	3
GO:0030520	intracellular estrogen receptor signaling pathway	6/263	58/18670	0.000161732	0.0381336	0.0327447	ARID1A/PARP1/SRC/SKP2/DDRGK1/CNOT2	6
GO:0048145	regulation of fibroblast proliferation	7/263	83/18670	0.000169534	0.0381336	0.0327447	EGFR/FTH1/PDGFRB/CCNB1/FOSL2/LIG4/CDK6	7
GO:0048144	fibroblast proliferation	7/263	84/18670	0.000182754	0.0381336	0.0327447	EGFR/FTH1/PDGFRB/CCNB1/FOSL2/LIG4/CDK6	7
GO:0051896	regulation of protein kinase B signaling	12/263	244/18670	0.000187059	0.0381336	0.0327447	EGFR/ITGB1/PDGFRB/SRC/KITLG/TGFBR1/TSC2/MAZ/GAB1/IL18/MYDGF/RCN3	12
GO:0070268	cornification	8/263	112/18670	0.000187508	0.0381336	0.0327447	KRT1/KRT8/KRT10/KRT9/KRT2/KRT85/KRT17/KRT80	8
GO:0043312	neutrophil degranulation	18/263	485/18670	0.000189732	0.0381336	0.0327447	SCAMP1/SYNGR1/FTL/FTH1/KRT1/PYGL/PSAP/GUSB/ANXA3/ANPEP/PGAM1/CDA/GDI2/NPC2/ATP11A/STXBP2/TMEM30A/CTSZ	18
GO:0045870	positive regulation of single stranded viral RNA replication via double stranded DNA intermediate	2/263	2/18670	0.000197693	0.0381336	0.0327447	TOP2A/TOP2B	2
GO:1905636	positive regulation of RNA polymerase II regulatory region sequence-specific DNA binding	2/263	2/18670	0.000197693	0.0381336	0.0327447	EP300/DDRGK1	2
GO:0051897	positive regulation of protein kinase B signaling	10/263	176/18670	0.0002028	0.0381336	0.0327447	EGFR/ITGB1/PDGFRB/SRC/KITLG/TGFBR1/MAZ/GAB1/IL18/MYDGF	10
GO:0002283	neutrophil activation involved in immune response	18/263	488/18670	0.000204589	0.0381336	0.0327447	SCAMP1/SYNGR1/FTL/FTH1/KRT1/PYGL/PSAP/GUSB/ANXA3/ANPEP/PGAM1/CDA/GDI2/NPC2/ATP11A/STXBP2/TMEM30A/CTSZ	18
GO:0031062	positive regulation of histone methylation	5/263	39/18670	0.00020782	0.0381336	0.0327447	LMNA/DNMT1/RIF1/NSD3/MTF2	5
GO:0033146	regulation of intracellular estrogen receptor signaling pathway	5/263	39/18670	0.00020782	0.0381336	0.0327447	PARP1/SRC/SKP2/DDRGK1/CNOT2	5
GO:0045911	positive regulation of DNA recombination	5/263	39/18670	0.00020782	0.0381336	0.0327447	TFRC/PARP1/TP53BP1/RIF1/TIMELESS	5
GO:0006265	DNA topological change	3/263	9/18670	0.00021802	0.0381336	0.0327447	TOP1/TOP2A/TOP2B	3
GO:0019043	establishment of viral latency	3/263	9/18670	0.00021802	0.0381336	0.0327447	PSIP1/HMGA1/LIG4	3
GO:0002446	neutrophil mediated immunity	18/263	499/18670	0.000268136	0.0448603	0.0385207	SCAMP1/SYNGR1/FTL/FTH1/KRT1/PYGL/PSAP/GUSB/ANXA3/ANPEP/PGAM1/CDA/GDI2/NPC2/ATP11A/STXBP2/TMEM30A/CTSZ	18
GO:0006338	chromatin remodeling	11/263	220/18670	0.000299635	0.0480415	0.0412524	ARID1A/SMARCA5/TOP1/HMGA1/DNMT1/SRCAP/CDKN2A/MPHOSPH8/BAZ1A/BAZ1B/NUDT5	11
GO:1901216	positive regulation of neuron death	7/263	94/18670	0.000366623	0.0537938	0.0461918	TFAP2A/PARP1/CLU/NQO1/TP53BP2/PCSK9/CTSZ	7
GO:0014066	regulation of phosphatidylinositol 3-kinase signaling	8/263	124/18670	0.000375681	0.0537938	0.0461918	EGFR/PDGFRB/SRC/TSC2/MAZ/GAB1/IL18/MYDGF	8
GO:0042692	muscle cell differentiation	15/263	385/18670	0.000390763	0.0537938	0.0461918	IFRD1/ARID1A/LMNA/ITGB1/KRT8/PDGFRB/CCNB1/CD9/DNMT1/CALR/TMOD1/PDCD4/FBXO22/ANKRD2/PTGFRN	15
GO:1990823	response to leukemia inhibitory factor	7/263	96/18670	0.000416876	0.0537938	0.0461918	SYNGR1/SMARCA5/TFRC/SRM/RIF1/MTF2/MPC1	7
GO:1990830	cellular response to leukemia inhibitory factor	7/263	96/18670	0.000416876	0.0537938	0.0461918	SYNGR1/SMARCA5/TFRC/SRM/RIF1/MTF2/MPC1	7
GO:0019042	viral latency	3/263	11/18670	0.000419391	0.0537938	0.0461918	PSIP1/HMGA1/LIG4	3
GO:0043491	protein kinase B signaling	12/263	269/18670	0.00045435	0.0540919	0.0464478	EGFR/ITGB1/PDGFRB/SRC/KITLG/TGFBR1/TSC2/MAZ/GAB1/IL18/MYDGF/RCN3	12
GO:0061458	reproductive system development	16/263	434/18670	0.000461981	0.0540919	0.0464478	MEN1/ARID1A/EGFR/KRT8/PSAP/PDGFRB/SRC/CEBPB/KITLG/PRDX3/TGFBR1/BASP1/HMGCS1/MEA1/UBE2Q1/RDH10	16
GO:0043414	macromolecule methylation	13/263	309/18670	0.000463886	0.0540919	0.0464478	MEN1/LMNA/PARP1/DNMT1/SUZ12/RIF1/CBLL1/NDUFAF7/GATAD2A/MPHOSPH8/NSD3/TRMT1/MTF2	13
GO:0010639	negative regulation of organelle organization	15/263	393/18670	0.00048425	0.0548057	0.0470607	LMNA/PARP1/CLU/TOP2A/SRC/CCNB1/HMGA1/DNMT1/TMOD1/TSC2/MAD2L1/CAMSAP1/CARMIL1/MTF2/SCIN	15
GO:0034446	substrate adhesion-dependent cell spreading	7/263	100/18670	0.00053386	0.0551439	0.0473511	SRGAP2/LAMC1/SRC/EFNA1/CALR/S100A10/CARMIL1	7
GO:0003334	keratinocyte development	3/263	12/18670	0.000553377	0.0551439	0.0473511	PSAP/FOSL2/KRT2	3
GO:0060391	positive regulation of SMAD protein signal transduction	3/263	12/18670	0.000553377	0.0551439	0.0473511	PARP1/TGFBR1/DAB2	3
GO:0018312	peptidyl-serine ADP-ribosylation	2/263	3/18670	0.000587552	0.0551439	0.0473511	PARP1/HPF1	2
GO:0019747	regulation of isoprenoid metabolic process	2/263	3/18670	0.000587552	0.0551439	0.0473511	NPC2/RDH10	2
GO:0035986	senescence-associated heterochromatin focus assembly	2/263	3/18670	0.000587552	0.0551439	0.0473511	HMGA1/CDKN2A	2
GO:0060978	angiogenesis involved in coronary vascular morphogenesis	2/263	3/18670	0.000587552	0.0551439	0.0473511	PDGFRB/TGFBR1	2
GO:0044409	entry into host	8/263	134/18670	0.000630448	0.0570621	0.0489982	SIVA1/EGFR/TFRC/ITGB1/ITGA5/SRC/ANPEP/CBLL1	8
GO:1905269	positive regulation of chromatin organization	7/263	103/18670	0.000637648	0.0570621	0.0489982	LMNA/CCNB1/DNMT1/RIF1/MPHOSPH8/NSD3/MTF2	7
GO:0030511	positive regulation of transforming growth factor beta receptor signaling pathway	4/263	29/18670	0.000692712	0.0592346	0.0508637	MEN1/DAB2/EP300/CREBBP	4
GO:1903846	positive regulation of cellular response to transforming growth factor beta stimulus	4/263	29/18670	0.000692712	0.0592346	0.0508637	MEN1/DAB2/EP300/CREBBP	4
GO:1901224	positive regulation of NIK/NF-kappaB signaling	6/263	77/18670	0.000758376	0.0634398	0.0544747	EGFR/CALR/EP300/IL18/PDCD4/AGO1	6
GO:2001252	positive regulation of chromosome organization	9/263	174/18670	0.000826672	0.0676815	0.058117	LMNA/CCNB1/DNMT1/LIG4/DLGAP5/RIF1/MPHOSPH8/NSD3/MTF2	9
GO:0051146	striated muscle cell differentiation	12/263	293/18670	0.000961938	0.0771154	0.0662176	ARID1A/LMNA/ITGB1/KRT8/PDGFRB/CCNB1/CD9/CALR/TMOD1/FBXO22/ANKRD2/PTGFRN	12
GO:2001251	negative regulation of chromosome organization	8/263	146/18670	0.00110352	0.0818811	0.0703099	PARP1/TOP2A/SRC/CCNB1/HMGA1/DNMT1/MAD2L1/MTF2	8
GO:0043401	steroid hormone mediated signaling pathway	9/263	182/18670	0.00113507	0.0818811	0.0703099	ARID1A/PARP1/SRC/CALR/DAB2/EP300/SKP2/DDRGK1/CNOT2	9
GO:0034968	histone lysine methylation	7/263	114/18670	0.00116216	0.0818811	0.0703099	MEN1/LMNA/DNMT1/SUZ12/RIF1/NSD3/MTF2	7
GO:0018076	N-terminal peptidyl-lysine acetylation	2/263	4/18670	0.00116416	0.0818811	0.0703099	EP300/CREBBP	2
GO:1990966	ATP generation from poly-ADP-D-ribose	2/263	4/18670	0.00116416	0.0818811	0.0703099	PARP1/NUDT5	2
GO:0016569	covalent chromatin modification	16/263	474/18670	0.0011773	0.0818811	0.0703099	MEN1/LMNA/CCNB1/DNMT1/EP300/SUZ12/RIF1/SRCAP/CREBBP/UHRF1/MPHOSPH8/NSD3/BAZ1A/BAZ1B/MTF2/DCAF1	16
GO:0070828	heterochromatin organization	6/263	84/18670	0.00119817	0.0818811	0.0703099	SMARCA5/HMGA1/DNMT1/HP1BP3/CDKN2A/MPHOSPH8	6
GO:0014065	phosphatidylinositol 3-kinase signaling	8/263	148/18670	0.00120447	0.0818811	0.0703099	EGFR/PDGFRB/SRC/TSC2/MAZ/GAB1/IL18/MYDGF	8
GO:0018208	peptidyl-proline modification	5/263	57/18670	0.0012302	0.0818811	0.0703099	PPIAL4D/P4HA1/FKBP2/FKBP14/P4HTM	5
GO:0048608	reproductive structure development	15/263	431/18670	0.00123417	0.0818811	0.0703099	MEN1/ARID1A/EGFR/KRT8/PSAP/PDGFRB/SRC/CEBPB/KITLG/PRDX3/TGFBR1/BASP1/HMGCS1/MEA1/RDH10	15
GO:0043276	anoikis	4/263	34/18670	0.00128001	0.0827878	0.0710884	ITGB1/ITGA5/SRC/TSC2	4
GO:0051169	nuclear transport	13/263	346/18670	0.00131237	0.0827878	0.0710884	RGPD8/CDC40/PSIP1/LMNA/HMGA1/CALR/TSC2/PTTG1IP/CTDSPL2/NOLC1/FBXO22/XPO4/SMG5	13
GO:0045815	positive regulation of gene expression, epigenetic	5/263	58/18670	0.001331	0.0827878	0.0710884	ARID1A/SMARCA5/HMGA1/EP300/BAZ1B	5
GO:0016114	terpenoid biosynthetic process	3/263	16/18670	0.00135106	0.0827878	0.0710884	CRABP2/HMGCS1/RDH10	3
GO:0030216	keratinocyte differentiation	12/263	305/18670	0.00135541	0.0827878	0.0710884	KRT1/KRT8/PSAP/KRT10/FOSL2/KRT9/KRT2/KRT85/KRT17/KRT80/CD109/AQP3	12
GO:0014068	positive regulation of phosphatidylinositol 3-kinase signaling	6/263	87/18670	0.00143735	0.0864205	0.0742078	PDGFRB/SRC/MAZ/GAB1/IL18/MYDGF	6
GO:0051054	positive regulation of DNA metabolic process	9/263	191/18670	0.00158695	0.0872878	0.0749525	EGFR/TFRC/PDGFRB/PARP1/ANXA3/SRC/TP53BP1/RIF1/TIMELESS	9
GO:0034390	smooth muscle cell apoptotic process	4/263	36/18670	0.00159041	0.0872878	0.0749525	DNMT1/PDE1A/PDCD4/CDKN2A	4
GO:0034391	regulation of smooth muscle cell apoptotic process	4/263	36/18670	0.00159041	0.0872878	0.0749525	DNMT1/PDE1A/PDCD4/CDKN2A	4
GO:0006266	DNA ligation	3/263	17/18670	0.00162358	0.0872878	0.0749525	TOP2A/LIG3/LIG4	3
GO:0032460	negative regulation of protein oligomerization	3/263	17/18670	0.00162358	0.0872878	0.0749525	CLU/SRC/EP300	3
GO:0045091	regulation of single stranded viral RNA replication via double stranded DNA intermediate	3/263	17/18670	0.00162358	0.0872878	0.0749525	TOP2A/TOP2B/MPHOSPH8	3
GO:2000811	negative regulation of anoikis	3/263	17/18670	0.00162358	0.0872878	0.0749525	ITGB1/ITGA5/SRC	3
GO:0031058	positive regulation of histone modification	6/263	90/18670	0.00171131	0.0872878	0.0749525	LMNA/CCNB1/DNMT1/RIF1/NSD3/MTF2	6
GO:0019827	stem cell population maintenance	8/263	157/18670	0.00175356	0.0872878	0.0749525	ARID1A/RAF1/LIG4/RIF1/MED10/FANCD2/CNOT2/MTF2	8
GO:0031570	DNA integrity checkpoint	8/263	157/18670	0.00175356	0.0872878	0.0749525	TOP2A/CCNB1/TOP2B/EP300/TP53BP1/MDC1/CNOT2/TIMELESS	8
GO:0006260	DNA replication	11/263	273/18670	0.00176539	0.0872878	0.0749525	EGFR/TOP1/HMGA1/ATF1/LIG3/LIG4/SSRP1/CHAF1A/CCDC88A/BAZ1A/TIMELESS	11
GO:0002562	somatic diversification of immune receptors via germline recombination within a single locus	5/263	62/18670	0.00179597	0.0872878	0.0749525	TFRC/LIG4/TP53BP1/RIF1/DCAF1	5
GO:0016444	somatic cell DNA recombination	5/263	62/18670	0.00179597	0.0872878	0.0749525	TFRC/LIG4/TP53BP1/RIF1/DCAF1	5
GO:0052126	movement in host environment	8/263	158/18670	0.0018251	0.0872878	0.0749525	SIVA1/EGFR/TFRC/ITGB1/ITGA5/SRC/ANPEP/CBLL1	8
GO:0098727	maintenance of cell number	8/263	159/18670	0.00189892	0.0872878	0.0749525	ARID1A/RAF1/LIG4/RIF1/MED10/FANCD2/CNOT2/MTF2	8
GO:0014905	myoblast fusion involved in skeletal muscle regeneration	2/263	5/18670	0.00192223	0.0872878	0.0749525	CD9/PTGFRN	2
GO:0043504	mitochondrial DNA repair	2/263	5/18670	0.00192223	0.0872878	0.0749525	PARP1/LIG3	2
GO:0045338	farnesyl diphosphate metabolic process	2/263	5/18670	0.00192223	0.0872878	0.0749525	FDFT1/HMGCS1	2
GO:0046836	glycolipid transport	2/263	5/18670	0.00192223	0.0872878	0.0749525	PSAP/NPC2	2
GO:1904760	regulation of myofibroblast differentiation	2/263	5/18670	0.00192223	0.0872878	0.0749525	PARP1/PDCD4	2
GO:0039692	single stranded viral RNA replication via double stranded DNA intermediate	3/263	18/18670	0.00192813	0.0872878	0.0749525	TOP2A/TOP2B/MPHOSPH8	3
GO:0031099	regeneration	9/263	198/18670	0.00202995	0.0888245	0.0762721	IFRD1/EGFR/PTPRF/ANXA3/CCNB1/CEBPB/CD9/FPGS/PTGFRN	9
GO:0030522	intracellular receptor signaling pathway	11/263	278/18670	0.00203503	0.0888245	0.0762721	ARID1A/PARP1/SRC/CALR/CRABP2/DAB2/EP300/SKP2/FAM120B/DDRGK1/CNOT2	11
GO:0016570	histone modification	15/263	454/18670	0.00204818	0.0888245	0.0762721	MEN1/LMNA/CCNB1/DNMT1/EP300/SUZ12/RIF1/SRCAP/CREBBP/UHRF1/NSD3/BAZ1A/BAZ1B/MTF2/DCAF1	15
GO:0071103	DNA conformation change	13/263	364/18670	0.00205472	0.0888245	0.0762721	SMARCA5/PARP1/TOP1/TOP2A/CCNB1/HMGA1/DNMT1/TOP2B/CHAF1A/CHD9/HP1BP3/CDKN2A/MPHOSPH8	13
GO:0007179	transforming growth factor beta receptor signaling pathway	9/263	199/18670	0.00210058	0.0888245	0.0762721	MEN1/PARP1/SRC/TGFBR1/DAB2/EP300/CD109/CREBBP/SMAD5	9
GO:0031032	actomyosin structure organization	9/263	199/18670	0.00210058	0.0888245	0.0762721	EPB41L2/ITGB1/KRT8/PDGFRB/SRC/TMOD1/TGFBR1/S100A10/CARMIL1	9
GO:0032259	methylation	13/263	366/18670	0.00215518	0.0901427	0.077404	MEN1/LMNA/PARP1/DNMT1/SUZ12/RIF1/CBLL1/NDUFAF7/GATAD2A/MPHOSPH8/NSD3/TRMT1/MTF2	13
GO:0031060	regulation of histone methylation	5/263	65/18670	0.00221555	0.0916715	0.0787167	LMNA/DNMT1/RIF1/NSD3/MTF2	5
GO:0018022	peptidyl-lysine methylation	7/263	129/18670	0.00236378	0.096764	0.0830895	MEN1/LMNA/DNMT1/SUZ12/RIF1/NSD3/MTF2	7
GO:0030099	myeloid cell differentiation	14/263	416/18670	0.0024217	0.0980915	0.0842295	TFRC/PARP1/SRC/CEBPB/KITLG/PRDX3/CDK6/EP300/CD109/CREBBP/SMAD5/P4HTM/AGO1/SCIN	14
GO:0034976	response to endoplasmic reticulum stress	11/263	285/18670	0.00246794	0.0989234	0.0849438	LMNA/CLU/CEBPB/CALR/EP300/MYDGF/RCN3/ERLEC1/DDRGK1/FKBP14/DNAJB11	11
GO:0001701	in utero embryonic development	13/263	373/18670	0.0025392	0.10073	0.0864952	EGFR/ITGB1/KRT8/CCNB1/CEBPB/TGFBR1/LIG4/ELL/ATP11A/MYO1E/NXN/RDH10/CNOT2	13
GO:0035051	cardiocyte differentiation	8/263	167/18670	0.00257794	0.101224	0.0869189	ARID1A/EGFR/LMNA/ITGB1/PDGFRB/CCNB1/CALR/PDCD4	8
GO:0031333	negative regulation of protein-containing complex assembly	7/263	132/18670	0.00269009	0.103698	0.0890441	RAF1/CLU/SRC/TMOD1/EP300/CARMIL1/SCIN	7
GO:0034401	chromatin organization involved in regulation of transcription	7/263	133/18670	0.00280621	0.103698	0.0890441	ARID1A/SMARCA5/HMGA1/DNMT1/RIF1/CDKN2A/MPHOSPH8	7
GO:0071383	cellular response to steroid hormone stimulus	10/263	248/18670	0.00280628	0.103698	0.0890441	ARID1A/EGFR/PARP1/SRC/CALR/DAB2/EP300/SKP2/DDRGK1/CNOT2	10
GO:0006777	Mo-molybdopterin cofactor biosynthetic process	2/263	6/18670	0.00285656	0.103698	0.0890441	MOCS2/MOCOS	2
GO:0006880	intracellular sequestering of iron ion	2/263	6/18670	0.00285656	0.103698	0.0890441	FTL/FTH1	2
GO:0010216	maintenance of DNA methylation	2/263	6/18670	0.00285656	0.103698	0.0890441	DNMT1/UHRF1	2
GO:0019720	Mo-molybdopterin cofactor metabolic process	2/263	6/18670	0.00285656	0.103698	0.0890441	MOCS2/MOCOS	2
GO:0036446	myofibroblast differentiation	2/263	6/18670	0.00285656	0.103698	0.0890441	PARP1/PDCD4	2
GO:0031346	positive regulation of cell projection organization	13/263	383/18670	0.00318359	0.11449	0.0983106	COBL/PALM/SRC/ATF1/CRABP2/TGFBR1/EP300/CCDC88A/CARMIL1/NEGR1/RIMS1/SERPINI1/TMEM30A	13
GO:0045814	negative regulation of gene expression, epigenetic	6/263	102/18670	0.00321914	0.114697	0.0984882	HMGA1/DNMT1/SUZ12/RIF1/MPHOSPH8/MTF2	6
GO:0044843	cell cycle G1/S phase transition	11/263	298/18670	0.00346857	0.116705	0.100213	MEN1/EGFR/ITGB1/CCNB1/RCC1/CDK6/EP300/SKP2/CDKN2A/DDRGK1/CNOT2	11
GO:0060390	regulation of SMAD protein signal transduction	3/263	22/18670	0.00349084	0.116705	0.100213	PARP1/TGFBR1/DAB2	3
GO:0071404	cellular response to low-density lipoprotein particle stimulus	3/263	22/18670	0.00349084	0.116705	0.100213	ITGB1/CD9/HMGCS1	3
GO:0090100	positive regulation of transmembrane receptor protein serine/threonine kinase signaling pathway	6/263	104/18670	0.00354433	0.116705	0.100213	MEN1/PARP1/TGFBR1/DAB2/EP300/CREBBP	6
GO:0016571	histone methylation	7/263	139/18670	0.0035857	0.116705	0.100213	MEN1/LMNA/DNMT1/SUZ12/RIF1/NSD3/MTF2	7
GO:0000075	cell cycle checkpoint	9/263	216/18670	0.00363105	0.116705	0.100213	TOP2A/CCNB1/TOP2B/EP300/TP53BP1/MAD2L1/MDC1/CNOT2/TIMELESS	9
GO:0010569	regulation of double-strand break repair via homologous recombination	4/263	45/18670	0.00364419	0.116705	0.100213	PARP1/TP53BP1/RIF1/TIMELESS	4
GO:0002708	positive regulation of lymphocyte mediated immunity	6/263	105/18670	0.00371578	0.116705	0.100213	TFRC/TP53BP1/IL18/HLA-B/RIF1/CADM1	6
GO:0034620	cellular response to unfolded protein	7/263	140/18670	0.00373019	0.116705	0.100213	LMNA/CALR/EP300/MYDGF/FKBP14/DNAJB11/HSPB8	7
GO:0008406	gonad development	9/263	217/18670	0.0037428	0.116705	0.100213	PDGFRB/SRC/CEBPB/KITLG/TGFBR1/BASP1/HMGCS1/MEA1/RDH10	9
GO:0043393	regulation of protein binding	9/263	217/18670	0.0037428	0.116705	0.100213	MEN1/PTPRF/SRC/TGFBR1/PCBD1/DAB2/EP300/PCSK9/CTSZ	9
GO:0044774	mitotic DNA integrity checkpoint	6/263	106/18670	0.00389332	0.116705	0.100213	TOP2A/CCNB1/TOP2B/EP300/MDC1/CNOT2	6
GO:0006479	protein methylation	8/263	179/18670	0.00393685	0.116705	0.100213	MEN1/LMNA/DNMT1/SUZ12/RIF1/NDUFAF7/NSD3/MTF2	8
GO:0008213	protein alkylation	8/263	179/18670	0.00393685	0.116705	0.100213	MEN1/LMNA/DNMT1/SUZ12/RIF1/NDUFAF7/NSD3/MTF2	8
GO:0032324	molybdopterin cofactor biosynthetic process	2/263	7/18670	0.00396208	0.116705	0.100213	MOCS2/MOCOS	2
GO:0040016	embryonic cleavage	2/263	7/18670	0.00396208	0.116705	0.100213	TOP1/TOP2A	2
GO:0043545	molybdopterin cofactor metabolic process	2/263	7/18670	0.00396208	0.116705	0.100213	MOCS2/MOCOS	2
GO:0050942	positive regulation of pigment cell differentiation	2/263	7/18670	0.00396208	0.116705	0.100213	KITLG/BLOC1S5	2
GO:0051189	prosthetic group metabolic process	2/263	7/18670	0.00396208	0.116705	0.100213	MOCS2/MOCOS	2
GO:0097577	sequestering of iron ion	2/263	7/18670	0.00396208	0.116705	0.100213	FTL/FTH1	2
GO:0045109	intermediate filament organization	3/263	23/18670	0.00397307	0.116705	0.100213	KRT9/KRT2/KRT17	3
GO:0051570	regulation of histone H3-K9 methylation	3/263	23/18670	0.00397307	0.116705	0.100213	LMNA/DNMT1/RIF1	3
GO:0090343	positive regulation of cell aging	3/263	23/18670	0.00397307	0.116705	0.100213	LMNA/HMGA1/CDKN2A	3
GO:0002200	somatic diversification of immune receptors	5/263	75/18670	0.00413282	0.120152	0.103172	TFRC/LIG4/TP53BP1/RIF1/DCAF1	5
GO:0048015	phosphatidylinositol-mediated signaling	8/263	181/18670	0.00420887	0.120152	0.103172	EGFR/PDGFRB/SRC/TSC2/MAZ/GAB1/IL18/MYDGF	8
GO:0002204	somatic recombination of immunoglobulin genes involved in immune response	4/263	47/18670	0.00426801	0.120152	0.103172	TFRC/LIG4/TP53BP1/RIF1	4
GO:0002208	somatic diversification of immunoglobulins involved in immune response	4/263	47/18670	0.00426801	0.120152	0.103172	TFRC/LIG4/TP53BP1/RIF1	4
GO:0045190	isotype switching	4/263	47/18670	0.00426801	0.120152	0.103172	TFRC/LIG4/TP53BP1/RIF1	4
GO:0051052	regulation of DNA metabolic process	12/263	351/18670	0.00427776	0.120152	0.103172	MEN1/EGFR/TFRC/PDGFRB/PARP1/ANXA3/SRC/TP53BP1/RIF1/MPHOSPH8/TIMELESS/SMG5	12
GO:0031507	heterochromatin assembly	5/263	76/18670	0.00437404	0.121966	0.10473	SMARCA5/HMGA1/DNMT1/CDKN2A/MPHOSPH8	5
GO:0045137	development of primary sexual characteristics	9/263	223/18670	0.0044711	0.123517	0.106062	PDGFRB/SRC/CEBPB/KITLG/TGFBR1/BASP1/HMGCS1/MEA1/RDH10	9
GO:2000209	regulation of anoikis	3/263	24/18670	0.00449386	0.123517	0.106062	ITGB1/ITGA5/SRC	3
GO:0031589	cell-substrate adhesion	12/263	354/18670	0.00457402	0.124828	0.107188	MEN1/SRGAP2/ITGB1/ITGA5/LAMC1/SRC/EFNA1/CALR/S100A10/CDK6/CARMIL1/CDKN2A	12
GO:0048017	inositol lipid-mediated signaling	8/263	184/18670	0.00464377	0.12584	0.108056	EGFR/PDGFRB/SRC/TSC2/MAZ/GAB1/IL18/MYDGF	8
GO:0042542	response to hydrogen peroxide	7/263	146/18670	0.0046921	0.12626	0.108417	PSAP/PDGFRB/SRC/NQO1/PRDX3/RHOB/HBA1	7
GO:1902275	regulation of chromatin organization	8/263	185/18670	0.00479616	0.128164	0.110052	LMNA/CCNB1/HMGA1/DNMT1/RIF1/MPHOSPH8/NSD3/MTF2	8
GO:0010212	response to ionizing radiation	7/263	147/18670	0.00486905	0.129101	0.110856	MEN1/PARP1/EEF1D/LIG4/RHOB/TP53BP1/FANCD2	7
GO:0009913	epidermal cell differentiation	12/263	358/18670	0.00499436	0.129101	0.110856	KRT1/KRT8/PSAP/KRT10/FOSL2/KRT9/KRT2/KRT85/KRT17/KRT80/CD109/AQP3	12
GO:0045830	positive regulation of isotype switching	3/263	25/18670	0.00505407	0.129101	0.110856	TFRC/TP53BP1/RIF1	3
GO:2000679	positive regulation of transcription regulatory region DNA binding	3/263	25/18670	0.00505407	0.129101	0.110856	PARP1/EP300/DDRGK1	3
GO:0007548	sex differentiation	10/263	270/18670	0.00510354	0.129101	0.110856	PDGFRB/SRC/CEBPB/KITLG/TGFBR1/BASP1/HMGCS1/MEA1/RDH10/SMAD5	10
GO:0006333	chromatin assembly or disassembly	9/263	228/18670	0.00515863	0.129101	0.110856	ARID1A/SMARCA5/HMGA1/DNMT1/CHAF1A/HP1BP3/CDKN2A/MPHOSPH8/BAZ1B	9
GO:0002072	optic cup morphogenesis involved in camera-type eye development	2/263	8/18670	0.00523381	0.129101	0.110856	ARID1A/TFAP2A	2
GO:0014908	myotube differentiation involved in skeletal muscle regeneration	2/263	8/18670	0.00523381	0.129101	0.110856	CD9/PTGFRN	2
GO:0018401	peptidyl-proline hydroxylation to 4-hydroxy-L-proline	2/263	8/18670	0.00523381	0.129101	0.110856	P4HA1/P4HTM	2
GO:0050932	regulation of pigment cell differentiation	2/263	8/18670	0.00523381	0.129101	0.110856	KITLG/BLOC1S5	2
GO:0051639	actin filament network formation	2/263	8/18670	0.00523381	0.129101	0.110856	COBL/CARMIL1	2
GO:0070459	prolactin secretion	2/263	8/18670	0.00523381	0.129101	0.110856	EGFR/UBE2Q1	2
GO:0000280	nuclear division	13/263	407/18670	0.00528422	0.129514	0.111211	KIF4A/PDGFRB/TOP2A/CCNB1/RCC1/CALR/TOP2B/MAD2L1/KIF22/DLGAP5/POGZ/PHIP/FANCD2	13
GO:0045104	intermediate filament cytoskeleton organization	4/263	50/18670	0.00533281	0.129877	0.111523	RAF1/KRT9/KRT2/KRT17	4
GO:0000819	sister chromatid segregation	8/263	189/18670	0.00544438	0.131206	0.112664	KIF4A/TOP2A/CCNB1/TOP2B/MAD2L1/KIF22/DLGAP5/POGZ	8
GO:2001234	negative regulation of apoptotic signaling pathway	9/263	230/18670	0.00545553	0.131206	0.112664	LMNA/RAF1/CLU/SRC/TGFBR1/PTTG1IP/MAZ/PHIP/IVNS1ABP	9
GO:0045103	intermediate filament-based process	4/263	51/18670	0.00572376	0.136801	0.117469	RAF1/KRT9/KRT2/KRT17	4
GO:0009755	hormone-mediated signaling pathway	9/263	233/18670	0.00592551	0.140749	0.120859	ARID1A/PARP1/SRC/CALR/DAB2/EP300/SKP2/DDRGK1/CNOT2	9
GO:0007059	chromosome segregation	11/263	321/18670	0.00601631	0.140769	0.120876	KIF4A/TOP1/TOP2A/CCNB1/RCC1/TOP2B/MAD2L1/KIF22/DLGAP5/POGZ/FANCD2	11
GO:0007569	cell aging	6/263	116/18670	0.00603155	0.140769	0.120876	LMNA/HMGA1/CALR/CDK6/PDCD4/CDKN2A	6
GO:0097581	lamellipodium organization	5/263	82/18670	0.00603608	0.140769	0.120876	SRGAP2/ITGB1/SRC/CCDC88A/CARMIL1	5
GO:0016447	somatic recombination of immunoglobulin gene segments	4/263	52/18670	0.00613337	0.142176	0.122084	TFRC/LIG4/TP53BP1/RIF1	4
GO:1901222	regulation of NIK/NF-kappaB signaling	6/263	117/18670	0.00628451	0.143784	0.123464	EGFR/CALR/EP300/IL18/PDCD4/AGO1	6
GO:0048668	collateral sprouting	3/263	27/18670	0.00629591	0.143784	0.123464	IFRD1/COBL/CRABP2	3
GO:0008544	epidermis development	14/263	464/18670	0.00631482	0.143784	0.123464	EGFR/KRT1/KRT8/PSAP/KRT10/FOSL2/CRABP2/KRT9/KRT2/KRT85/KRT17/KRT80/CD109/AQP3	14
GO:0060485	mesenchyme development	10/263	279/18670	0.00638735	0.14458	0.124148	PDGFRB/EFNA1/KITLG/TGFBR1/BASP1/DAB2/NOLC1/PDCD4/RDH10/CRELD1	10
GO:1903829	positive regulation of cellular protein localization	11/263	324/18670	0.00643577	0.144602	0.124167	EPB41L2/EGFR/ITGB1/PARP1/SRC/CTDSPL2/TP53BP2/CCDC88A/DDRGK1/XPO4/TMEM30A	11
GO:0000186	activation of MAPKK activity	4/263	53/18670	0.00656201	0.144602	0.124167	EGFR/RAF1/TGFBR1/MLKL	4
GO:0002138	retinoic acid biosynthetic process	2/263	9/18670	0.00666689	0.144602	0.124167	CRABP2/RDH10	2
GO:0008354	germ cell migration	2/263	9/18670	0.00666689	0.144602	0.124167	ITGB1/TGFBR1	2
GO:0048087	positive regulation of developmental pigmentation	2/263	9/18670	0.00666689	0.144602	0.124167	KITLG/BLOC1S5	2
GO:0051103	DNA ligation involved in DNA repair	2/263	9/18670	0.00666689	0.144602	0.124167	LIG3/LIG4	2
GO:1905168	positive regulation of double-strand break repair via homologous recombination	2/263	9/18670	0.00666689	0.144602	0.124167	PARP1/TIMELESS	2
GO:0043588	skin development	13/263	419/18670	0.00668896	0.144602	0.124167	EGFR/KRT1/KRT8/PSAP/KRT10/FOSL2/KRT9/KRT2/KRT85/KRT17/KRT80/CD109/AQP3	13
GO:0051098	regulation of binding	12/263	373/18670	0.00685297	0.147034	0.126255	MEN1/PARP1/PTPRF/SRC/TGFBR1/S100A10/PCBD1/DAB2/EP300/PCSK9/DDRGK1/CTSZ	12
GO:0046677	response to antibiotic	11/263	327/18670	0.00687787	0.147034	0.126255	PSAP/PDGFRB/CLU/SRC/NQO1/MAOB/PRDX3/RHOB/HBA1/VKORC1/TIMELESS	11
GO:0033002	muscle cell proliferation	9/263	239/18670	0.0069587	0.147466	0.126626	EGFR/PDGFRB/CCNB1/DNMT1/TGFBR1/PDE1A/SKP2/IL18/PDCD4	9
GO:0051290	protein heterotetramerization	4/263	54/18670	0.00701006	0.147466	0.126626	KRT1/KRT10/RCC1/S100A10	4
GO:0045682	regulation of epidermis development	5/263	85/18670	0.00701464	0.147466	0.126626	KRT10/KRT2/KRT17/CD109/AQP3	5
GO:1901342	regulation of vasculature development	13/263	422/18670	0.00708284	0.147466	0.126626	KRIT1/KRT1/ITGB1/ITGA5/ANXA3/EFNA1/DNMT1/RHOB/GAB1/PDCD4/MYDGF/CEMIP2/AGO1	13
GO:0017015	regulation of transforming growth factor beta receptor signaling pathway	6/263	120/18670	0.00708969	0.147466	0.126626	MEN1/TGFBR1/DAB2/EP300/CD109/CREBBP	6
GO:0060541	respiratory system development	8/263	198/18670	0.00714612	0.147788	0.126903	EGFR/PDGFRB/BASP1/EP300/RDH10/RCN3/CTSZ/TIMELESS	8
GO:0072593	reactive oxygen species metabolic process	10/263	284/18670	0.00720188	0.147788	0.126903	EGFR/TFAP2A/PDGFRB/CLU/NQO1/MAOB/PRDX3/SLC7A2/HBA1/COQ7	10
GO:0035966	response to topologically incorrect protein	8/263	199/18670	0.00735745	0.147788	0.126903	LMNA/CLU/CALR/EP300/MYDGF/FKBP14/DNAJB11/HSPB8	8
GO:0006303	double-strand break repair via nonhomologous end joining	5/263	86/18670	0.00736407	0.147788	0.126903	LIG3/LIG4/TP53BP1/MDC1/RIF1	5
GO:0030968	endoplasmic reticulum unfolded protein response	6/263	121/18670	0.00737395	0.147788	0.126903	LMNA/CALR/EP300/MYDGF/FKBP14/DNAJB11	6
GO:0046718	viral entry into host cell	6/263	121/18670	0.00737395	0.147788	0.126903	SIVA1/EGFR/TFRC/ITGB1/ITGA5/ANPEP	6
GO:0051604	protein maturation	10/263	285/18670	0.00737402	0.147788	0.126903	PARP1/SRC/CPM/CALR/EP300/PCSK9/CREBBP/CTSZ/DNAJB11/RCE1	10
GO:0006383	transcription by RNA polymerase III	4/263	55/18670	0.00747785	0.149092	0.128023	POLR3A/ZNF143/ELL/IVNS1ABP	4
GO:0097549	chromatin organization involved in negative regulation of transcription	6/263	122/18670	0.00766635	0.150488	0.129222	SMARCA5/HMGA1/DNMT1/RIF1/CDKN2A/MPHOSPH8	6
GO:1903844	regulation of cellular response to transforming growth factor beta stimulus	6/263	122/18670	0.00766635	0.150488	0.129222	MEN1/TGFBR1/DAB2/EP300/CD109/CREBBP	6
GO:0008299	isoprenoid biosynthetic process	3/263	29/18670	0.0077043	0.150488	0.129222	CRABP2/HMGCS1/RDH10	3
GO:0070723	response to cholesterol	3/263	29/18670	0.0077043	0.150488	0.129222	TGFBR1/HMGCS1/GRAMD1B	3
GO:0035967	cellular response to topologically incorrect protein	7/263	161/18670	0.0079087	0.151292	0.129912	LMNA/CALR/EP300/MYDGF/FKBP14/DNAJB11/HSPB8	7
GO:0002381	immunoglobulin production involved in immunoglobulin mediated immune response	4/263	56/18670	0.00796575	0.151292	0.129912	TFRC/LIG4/TP53BP1/RIF1	4
GO:0010332	response to gamma radiation	4/263	56/18670	0.00796575	0.151292	0.129912	MEN1/PARP1/LIG4/FANCD2	4
GO:0051701	interaction with host	8/263	202/18670	0.00801978	0.151292	0.129912	SIVA1/EGFR/TFRC/ITGB1/ITGA5/SRC/ANPEP/CBLL1	8
GO:1902806	regulation of cell cycle G1/S phase transition	8/263	202/18670	0.00801978	0.151292	0.129912	MEN1/EGFR/CCNB1/CDK6/EP300/CDKN2A/DDRGK1/CNOT2	8
GO:0016311	dephosphorylation	14/263	478/18670	0.00810279	0.151292	0.129912	PDGFRB/ALPI/PTPRF/SRC/NT5C2/ELL/CTDSPL2/DLGAP5/HDDC2/ANKLE2/NT5C3B/DUSP12/SMG5/MTMR6	14
GO:0000012	single strand break repair	2/263	10/18670	0.00825656	0.151292	0.129912	PARP1/LIG4	2
GO:0007084	mitotic nuclear envelope reassembly	2/263	10/18670	0.00825656	0.151292	0.129912	LMNA/ANKLE2	2
GO:0016102	diterpenoid biosynthetic process	2/263	10/18670	0.00825656	0.151292	0.129912	CRABP2/RDH10	2
GO:0032463	negative regulation of protein homooligomerization	2/263	10/18670	0.00825656	0.151292	0.129912	CLU/SRC	2
GO:0051014	actin filament severing	2/263	10/18670	0.00825656	0.151292	0.129912	SRGAP2/SCIN	2
GO:0071281	cellular response to iron ion	2/263	10/18670	0.00825656	0.151292	0.129912	TFAP2A/CCNB1	2
GO:0090309	positive regulation of DNA methylation-dependent heterochromatin assembly	2/263	10/18670	0.00825656	0.151292	0.129912	DNMT1/MPHOSPH8	2
GO:0048545	response to steroid hormone	12/263	383/18670	0.00836897	0.152224	0.130712	ARID1A/EGFR/PARP1/ANXA3/SRC/MAOB/CALR/DAB2/EP300/SKP2/DDRGK1/CNOT2	12
GO:1904837	beta-catenin-TCF complex assembly	3/263	30/18670	0.0084725	0.152224	0.130712	MEN1/EP300/CREBBP	3
GO:0042743	hydrogen peroxide metabolic process	4/263	57/18670	0.00847409	0.152224	0.130712	EGFR/MAOB/PRDX3/HBA1	4
GO:0043525	positive regulation of neuron apoptotic process	4/263	57/18670	0.00847409	0.152224	0.130712	TFAP2A/NQO1/PCSK9/CTSZ	4
GO:0006323	DNA packaging	9/263	247/18670	0.00854478	0.152224	0.130712	SMARCA5/TOP2A/CCNB1/HMGA1/DNMT1/CHAF1A/HP1BP3/CDKN2A/MPHOSPH8	9
GO:0097237	cellular response to toxic substance	9/263	247/18670	0.00854478	0.152224	0.130712	PSAP/SRC/NQO1/PRDX3/RHOB/HBA1/NXN/ABCG2/TIMELESS	9
GO:0006310	DNA recombination	10/263	292/18670	0.00866982	0.15374	0.132013	TFRC/PARP1/TOP2A/LIG3/LIG4/TOP2B/TP53BP1/RIF1/TIMELESS/DCAF1	10
GO:0051304	chromosome separation	5/263	90/18670	0.00888334	0.156529	0.134408	TOP2A/CCNB1/TOP2B/MAD2L1/DLGAP5	5
GO:0045667	regulation of osteoblast differentiation	6/263	126/18670	0.00891992	0.156529	0.134408	MEN1/CEBPB/CDK6/SMAD5/SMOC1/PDLIM7	6
GO:0071560	cellular response to transforming growth factor beta stimulus	9/263	249/18670	0.00898109	0.156529	0.134408	MEN1/PARP1/SRC/TGFBR1/DAB2/EP300/CD109/CREBBP/SMAD5	9
GO:0007093	mitotic cell cycle checkpoint	7/263	165/18670	0.00898981	0.156529	0.134408	TOP2A/CCNB1/TOP2B/EP300/MAD2L1/MDC1/CNOT2	7
GO:0002244	hematopoietic progenitor cell differentiation	7/263	166/18670	0.00927623	0.159487	0.136949	PDGFRB/TOP2A/KITLG/LIG4/CDK6/DHTKD1/TCF12	7
GO:0045737	positive regulation of cyclin-dependent protein serine/threonine kinase activity	3/263	31/18670	0.00928409	0.159487	0.136949	EGFR/SRC/CCNB1	3
GO:2000781	positive regulation of double-strand break repair	3/263	31/18670	0.00928409	0.159487	0.136949	PARP1/RIF1/TIMELESS	3
GO:0051291	protein heterooligomerization	6/263	128/18670	0.00959885	0.161801	0.138935	KRT1/KRT10/RCC1/S100A10/PCBD1/HBA1	6
GO:0006913	nucleocytoplasmic transport	11/263	343/18670	0.00965179	0.161801	0.138935	RGPD8/CDC40/LMNA/CALR/TSC2/PTTG1IP/CTDSPL2/NOLC1/FBXO22/XPO4/SMG5	11
GO:0006558	L-phenylalanine metabolic process	2/263	11/18670	0.00999815	0.161801	0.138935	HPD/PCBD1	2
GO:0006559	L-phenylalanine catabolic process	2/263	11/18670	0.00999815	0.161801	0.138935	HPD/PCBD1	2
GO:0033148	positive regulation of intracellular estrogen receptor signaling pathway	2/263	11/18670	0.00999815	0.161801	0.138935	PARP1/SKP2	2
GO:0051574	positive regulation of histone H3-K9 methylation	2/263	11/18670	0.00999815	0.161801	0.138935	LMNA/RIF1	2
GO:0051974	negative regulation of telomerase activity	2/263	11/18670	0.00999815	0.161801	0.138935	MEN1/SRC	2
GO:0055015	ventricular cardiac muscle cell development	2/263	11/18670	0.00999815	0.161801	0.138935	LMNA/CCNB1	2
GO:0070213	protein auto-ADP-ribosylation	2/263	11/18670	0.00999815	0.161801	0.138935	PARP1/PARP12	2
GO:1902221	erythrose 4-phosphate/phosphoenolpyruvate family amino acid metabolic process	2/263	11/18670	0.00999815	0.161801	0.138935	HPD/PCBD1	2
GO:1902222	erythrose 4-phosphate/phosphoenolpyruvate family amino acid catabolic process	2/263	11/18670	0.00999815	0.161801	0.138935	HPD/PCBD1	2
GO:0090342	regulation of cell aging	4/263	60/18670	0.010125	0.161801	0.138935	LMNA/HMGA1/CDK6/CDKN2A	4
GO:0038128	ERBB2 signaling pathway	3/263	32/18670	0.0101396	0.161801	0.138935	EGFR/SRC/GAB1	3
GO:0039694	viral RNA genome replication	3/263	32/18670	0.0101396	0.161801	0.138935	TOP2A/TOP2B/MPHOSPH8	3
GO:0051385	response to mineralocorticoid	3/263	32/18670	0.0101396	0.161801	0.138935	PARP1/SRC/MAOB	3
GO:0055094	response to lipoprotein particle	3/263	32/18670	0.0101396	0.161801	0.138935	ITGB1/CD9/HMGCS1	3
GO:0060317	cardiac epithelial to mesenchymal transition	3/263	32/18670	0.0101396	0.161801	0.138935	EFNA1/TGFBR1/PDCD4	3
GO:0048660	regulation of smooth muscle cell proliferation	7/263	169/18670	0.0101756	0.161801	0.138935	EGFR/PDGFRB/DNMT1/PDE1A/SKP2/IL18/PDCD4	7
GO:0071559	response to transforming growth factor beta	9/263	255/18670	0.0103917	0.164557	0.141302	MEN1/PARP1/SRC/TGFBR1/DAB2/EP300/CD109/CREBBP/SMAD5	9
GO:0000726	non-recombinational repair	5/263	94/18670	0.0106064	0.167269	0.143631	LIG3/LIG4/TP53BP1/MDC1/RIF1	5
GO:1902807	negative regulation of cell cycle G1/S phase transition	6/263	131/18670	0.0106852	0.167823	0.144107	MEN1/CCNB1/CDK6/EP300/CDKN2A/CNOT2	6
GO:0044282	small molecule catabolic process	13/263	445/18670	0.0107497	0.16815	0.144388	OAT/GUSB/PGAM1/ECHS1/ALDH1B1/HIBADH/CDA/HPD/PCBD1/TST/PNKD/CEMIP2/NUDT5	13
GO:0048659	smooth muscle cell proliferation	7/263	171/18670	0.0108095	0.168307	0.144522	EGFR/PDGFRB/DNMT1/PDE1A/SKP2/IL18/PDCD4	7
GO:0007178	transmembrane receptor protein serine/threonine kinase signaling pathway	11/263	349/18670	0.0108897	0.168307	0.144522	MEN1/PARP1/SRC/TGFBR1/DAB2/CTDSPL2/EP300/PDCD4/CD109/CREBBP/SMAD5	11
GO:0006471	protein ADP-ribosylation	3/263	33/18670	0.0110393	0.168307	0.144522	PARP1/PARP12/HPF1	3
GO:0035115	embryonic forelimb morphogenesis	3/263	33/18670	0.0110393	0.168307	0.144522	TFAP2A/CRABP2/RDH10	3
GO:0036314	response to sterol	3/263	33/18670	0.0110393	0.168307	0.144522	TGFBR1/HMGCS1/GRAMD1B	3
GO:0045191	regulation of isotype switching	3/263	33/18670	0.0110393	0.168307	0.144522	TFRC/TP53BP1/RIF1	3
GO:0055007	cardiac muscle cell differentiation	6/263	132/18670	0.0110659	0.168307	0.144522	ARID1A/LMNA/ITGB1/PDGFRB/CCNB1/CALR	6
GO:0030324	lung development	7/263	172/18670	0.011137	0.168721	0.144878	EGFR/PDGFRB/EP300/RDH10/RCN3/CTSZ/TIMELESS	7
GO:0009314	response to radiation	13/263	448/18670	0.0113206	0.170831	0.146689	MEN1/EGFR/HMGN1/ITGB1/PARP1/EEF1D/LIG4/RHOB/HMGCS1/EP300/TP53BP1/CREBBP/FANCD2	13
GO:0010810	regulation of cell-substrate adhesion	8/263	215/18670	0.0114184	0.170965	0.146805	MEN1/ITGA5/SRC/CALR/S100A10/CDK6/CARMIL1/CDKN2A	8
GO:0071241	cellular response to inorganic substance	8/263	215/18670	0.0114184	0.170965	0.146805	EGFR/TFAP2A/PARP1/CCNB1/NQO1/CALR/LIG4/TIMELESS	8
GO:0055002	striated muscle cell development	7/263	173/18670	0.0114716	0.171096	0.146917	LMNA/ITGB1/KRT8/PDGFRB/CCNB1/TMOD1/FBXO22	7
GO:0048285	organelle fission	13/263	449/18670	0.0115161	0.171096	0.146917	KIF4A/PDGFRB/TOP2A/CCNB1/RCC1/CALR/TOP2B/MAD2L1/KIF22/DLGAP5/POGZ/PHIP/FANCD2	13
GO:0031453	positive regulation of heterochromatin assembly	2/263	12/18670	0.0118871	0.172869	0.14844	DNMT1/MPHOSPH8	2
GO:0032042	mitochondrial DNA metabolic process	2/263	12/18670	0.0118871	0.172869	0.14844	PARP1/LIG3	2
GO:0060900	embryonic camera-type eye formation	2/263	12/18670	0.0118871	0.172869	0.14844	ARID1A/TFAP2A	2
GO:0006979	response to oxidative stress	13/263	451/18670	0.0119148	0.172869	0.14844	PSIP1/EGFR/KRT1/PSAP/PDGFRB/PARP1/SRC/NQO1/PRDX3/RHOB/HBA1/FANCD2/ANKRD2	13
GO:0006879	cellular iron ion homeostasis	4/263	63/18670	0.0119713	0.172869	0.14844	TFRC/FTL/FTH1/ABCG2	4
GO:0032148	activation of protein kinase B activity	3/263	34/18670	0.0119838	0.172869	0.14844	SRC/IL18/CCDC88A	3
GO:0071402	cellular response to lipoprotein particle stimulus	3/263	34/18670	0.0119838	0.172869	0.14844	ITGB1/CD9/HMGCS1	3
GO:0007044	cell-substrate junction assembly	5/263	97/18670	0.0120397	0.172869	0.14844	ITGA5/LAMC1/SRC/S100A10/TNS1	5
GO:0150115	cell-substrate junction organization	5/263	97/18670	0.0120397	0.172869	0.14844	ITGA5/LAMC1/SRC/S100A10/TNS1	5
GO:0098813	nuclear chromosome segregation	9/263	262/18670	0.0122413	0.174807	0.150104	KIF4A/TOP2A/CCNB1/TOP2B/MAD2L1/KIF22/DLGAP5/POGZ/FANCD2	9
GO:0001889	liver development	6/263	135/18670	0.0122656	0.174807	0.150104	COBL/EGFR/CEBPB/HMGCS1/FPGS/PCSK9	6
GO:0006986	response to unfolded protein	7/263	176/18670	0.0125191	0.17675	0.151772	LMNA/CALR/EP300/MYDGF/FKBP14/DNAJB11/HSPB8	7
GO:0030323	respiratory tube development	7/263	176/18670	0.0125191	0.17675	0.151772	EGFR/PDGFRB/EP300/RDH10/RCN3/CTSZ/TIMELESS	7
GO:0016445	somatic diversification of immunoglobulins	4/263	64/18670	0.0126315	0.17675	0.151772	TFRC/LIG4/TP53BP1/RIF1	4
GO:0030032	lamellipodium assembly	4/263	64/18670	0.0126315	0.17675	0.151772	SRGAP2/ITGB1/CCDC88A/CARMIL1	4
GO:0036498	IRE1-mediated unfolded protein response	4/263	64/18670	0.0126315	0.17675	0.151772	LMNA/MYDGF/FKBP14/DNAJB11	4
GO:0002705	positive regulation of leukocyte mediated immunity	6/263	136/18670	0.012685	0.176855	0.151862	TFRC/TP53BP1/IL18/HLA-B/RIF1/CADM1	6
GO:0140014	mitotic nuclear division	9/263	264/18670	0.0128123	0.177874	0.152737	KIF4A/PDGFRB/CCNB1/RCC1/MAD2L1/KIF22/DLGAP5/POGZ/PHIP	9
GO:2001233	regulation of apoptotic signaling pathway	12/263	406/18670	0.0128506	0.177874	0.152737	LMNA/RAF1/PARP1/CLU/SRC/TGFBR1/PTTG1IP/MAZ/TP53BP2/PHIP/ANKRD2/IVNS1ABP	12
GO:0033144	negative regulation of intracellular steroid hormone receptor signaling pathway	3/263	35/18670	0.0129732	0.178289	0.153094	CALR/DAB2/CNOT2	3
GO:1904031	positive regulation of cyclin-dependent protein kinase activity	3/263	35/18670	0.0129732	0.178289	0.153094	EGFR/SRC/CCNB1	3
GO:0045739	positive regulation of DNA repair	4/263	65/18670	0.0133146	0.182329	0.156563	EGFR/PARP1/RIF1/TIMELESS	4
GO:0061008	hepaticobiliary system development	6/263	138/18670	0.0135539	0.183508	0.157575	COBL/EGFR/CEBPB/HMGCS1/FPGS/PCSK9	6
GO:0002824	positive regulation of adaptive immune response based on somatic recombination of immune receptors built from immunoglobulin superfamily domains	5/263	100/18670	0.0135992	0.183508	0.157575	TFRC/TP53BP1/IL18/HLA-B/RIF1	5
GO:0019511	peptidyl-proline hydroxylation	2/263	13/18670	0.013919	0.183508	0.157575	P4HA1/P4HTM	2
GO:0033145	positive regulation of intracellular steroid hormone receptor signaling pathway	2/263	13/18670	0.013919	0.183508	0.157575	PARP1/SKP2	2
GO:0045799	positive regulation of chromatin assembly or disassembly	2/263	13/18670	0.013919	0.183508	0.157575	DNMT1/MPHOSPH8	2
GO:0046415	urate metabolic process	2/263	13/18670	0.013919	0.183508	0.157575	CARMIL1/ABCG2	2
GO:0061029	eyelid development in camera-type eye	2/263	13/18670	0.013919	0.183508	0.157575	EGFR/TFAP2A	2
GO:0071285	cellular response to lithium ion	2/263	13/18670	0.013919	0.183508	0.157575	CALR/LIG4	2
GO:0090308	regulation of DNA methylation-dependent heterochromatin assembly	2/263	13/18670	0.013919	0.183508	0.157575	DNMT1/MPHOSPH8	2
GO:1903025	regulation of RNA polymerase II regulatory region sequence-specific DNA binding	2/263	13/18670	0.013919	0.183508	0.157575	EP300/DDRGK1	2
GO:0010038	response to metal ion	11/263	362/18670	0.0139869	0.183508	0.157575	EGFR/TFAP2A/PARP1/CCNB1/NQO1/ATF1/MAOB/CALR/LIG4/ANXA11/AQP3	11
GO:0006720	isoprenoid metabolic process	6/263	139/18670	0.0140036	0.183508	0.157575	EGFR/CRABP2/FDFT1/NPC2/HMGCS1/RDH10	6
GO:1901880	negative regulation of protein depolymerization	4/263	66/18670	0.0140207	0.183508	0.157575	TMOD1/CAMSAP1/CARMIL1/SCIN	4
GO:0000018	regulation of DNA recombination	5/263	101/18670	0.0141478	0.183922	0.15793	TFRC/PARP1/TP53BP1/RIF1/TIMELESS	5
GO:0048661	positive regulation of smooth muscle cell proliferation	5/263	101/18670	0.0141478	0.183922	0.15793	EGFR/PDGFRB/DNMT1/SKP2/IL18	5
GO:0031424	keratinization	8/263	224/18670	0.0143264	0.184993	0.15885	KRT1/KRT8/KRT10/KRT9/KRT2/KRT85/KRT17/KRT80	8
GO:0097191	extrinsic apoptotic signaling pathway	8/263	224/18670	0.0143264	0.184993	0.15885	SIVA1/LMNA/RAF1/KRT8/SRC/KITLG/TGFBR1/PHIP	8
GO:0042737	drug catabolic process	6/263	140/18670	0.0144636	0.18552	0.159302	MAOB/PRDX3/ALDH1B1/HPD/PCBD1/HBA1	6
GO:1903364	positive regulation of cellular protein catabolic process	6/263	140/18670	0.0144636	0.18552	0.159302	CLU/PTTG1IP/DAB2/PCSK9/FBXO22/DDRGK1	6
GO:0000079	regulation of cyclin-dependent protein serine/threonine kinase activity	5/263	102/18670	0.0147112	0.188068	0.161491	MEN1/EGFR/SRC/CCNB1/CDKN2A	5
GO:0009411	response to UV	6/263	141/18670	0.014934	0.189121	0.162395	MEN1/EGFR/HMGN1/PARP1/EP300/CREBBP	6
GO:0002714	positive regulation of B cell mediated immunity	3/263	37/18670	0.0150884	0.189121	0.162395	TFRC/TP53BP1/RIF1	3
GO:0002891	positive regulation of immunoglobulin mediated immune response	3/263	37/18670	0.0150884	0.189121	0.162395	TFRC/TP53BP1/RIF1	3
GO:0031076	embryonic camera-type eye development	3/263	37/18670	0.0150884	0.189121	0.162395	ARID1A/TFAP2A/RDH10	3
GO:0051567	histone H3-K9 methylation	3/263	37/18670	0.0150884	0.189121	0.162395	LMNA/DNMT1/RIF1	3
GO:1900026	positive regulation of substrate adhesion-dependent cell spreading	3/263	37/18670	0.0150884	0.189121	0.162395	CALR/S100A10/CARMIL1	3
GO:2001237	negative regulation of extrinsic apoptotic signaling pathway	5/263	104/18670	0.0158825	0.195592	0.167951	LMNA/RAF1/SRC/TGFBR1/PHIP	5
GO:0031056	regulation of histone modification	6/263	143/18670	0.0159066	0.195592	0.167951	LMNA/CCNB1/DNMT1/RIF1/NSD3/MTF2	6
GO:0035791	platelet-derived growth factor receptor-beta signaling pathway	2/263	14/18670	0.0160893	0.195592	0.167951	PDGFRB/SRC	2
GO:0072216	positive regulation of metanephros development	2/263	14/18670	0.0160893	0.195592	0.167951	PDGFRB/BASP1	2
GO:0090231	regulation of spindle checkpoint	2/263	14/18670	0.0160893	0.195592	0.167951	CCNB1/MAD2L1	2
GO:0090266	regulation of mitotic cell cycle spindle assembly checkpoint	2/263	14/18670	0.0160893	0.195592	0.167951	CCNB1/MAD2L1	2
GO:1900121	negative regulation of receptor binding	2/263	14/18670	0.0160893	0.195592	0.167951	PTPRF/PCSK9	2
GO:1903504	regulation of mitotic spindle checkpoint	2/263	14/18670	0.0160893	0.195592	0.167951	CCNB1/MAD2L1	2
GO:1905064	negative regulation of vascular smooth muscle cell differentiation	2/263	14/18670	0.0160893	0.195592	0.167951	DNMT1/PDCD4	2
GO:0032386	regulation of intracellular transport	11/263	370/18670	0.0161993	0.195592	0.167951	SRC/DAB2/CTDSPL2/TP53BP2/NOLC1/STXBP2/WWC1/PCSK9/ERLEC1/XPO4/TMEM30A	11
GO:0016572	histone phosphorylation	3/263	38/18670	0.0162146	0.195592	0.167951	CCNB1/BAZ1B/DCAF1	3
GO:0051693	actin filament capping	3/263	38/18670	0.0162146	0.195592	0.167951	TMOD1/CARMIL1/SCIN	3
GO:0002821	positive regulation of adaptive immune response	5/263	105/18670	0.0164909	0.197904	0.169936	TFRC/TP53BP1/IL18/HLA-B/RIF1	5
GO:0055001	muscle cell development	7/263	186/18670	0.0165091	0.197904	0.169936	LMNA/ITGB1/KRT8/PDGFRB/CCNB1/TMOD1/FBXO22	7
GO:0060395	SMAD protein signal transduction	4/263	70/18670	0.0170806	0.20389	0.175077	PARP1/TGFBR1/DAB2/SMAD5	4
GO:1904029	regulation of cyclin-dependent protein kinase activity	5/263	106/18670	0.0171145	0.20389	0.175077	MEN1/EGFR/SRC/CCNB1/CDKN2A	5
GO:0000302	response to reactive oxygen species	8/263	232/18670	0.0173346	0.204674	0.17575	EGFR/PSAP/PDGFRB/SRC/NQO1/PRDX3/RHOB/HBA1	8
GO:0045684	positive regulation of epidermis development	3/263	39/18670	0.0173868	0.204674	0.17575	KRT10/KRT2/KRT17	3
GO:0051783	regulation of nuclear division	7/263	188/18670	0.0174039	0.204674	0.17575	PDGFRB/CCNB1/RCC1/CALR/MAD2L1/DLGAP5/PHIP	7
GO:0071248	cellular response to metal ion	7/263	188/18670	0.0174039	0.204674	0.17575	EGFR/TFAP2A/PARP1/CCNB1/NQO1/CALR/LIG4	7
GO:0009108	coenzyme biosynthetic process	6/263	146/18670	0.0174462	0.204674	0.17575	MOCS2/PCBD1/FPGS/MOCOS/COQ7/MPC1	6
GO:0000082	G1/S transition of mitotic cell cycle	9/263	279/18670	0.0177456	0.207553	0.178223	EGFR/ITGB1/CCNB1/RCC1/CDK6/EP300/SKP2/CDKN2A/CNOT2	9
GO:0071479	cellular response to ionizing radiation	4/263	71/18670	0.0179056	0.207727	0.178372	EEF1D/LIG4/RHOB/TP53BP1	4
GO:0071236	cellular response to antibiotic	6/263	147/18670	0.0179814	0.207727	0.178372	PSAP/CLU/SRC/NQO1/RHOB/TIMELESS	6
GO:0019058	viral life cycle	10/263	328/18670	0.01828	0.207727	0.178372	SIVA1/EGFR/TFRC/ITGB1/ITGA5/TOP2A/ANPEP/TOP2B/MPHOSPH8/OAS3	10
GO:0009415	response to water	2/263	15/18670	0.018394	0.207727	0.178372	KRT8/CD9	2
GO:0033151	V(D)J recombination	2/263	15/18670	0.018394	0.207727	0.178372	LIG4/DCAF1	2
GO:0035635	entry of bacterium into host cell	2/263	15/18670	0.018394	0.207727	0.178372	SRC/CBLL1	2
GO:0042559	pteridine-containing compound biosynthetic process	2/263	15/18670	0.018394	0.207727	0.178372	PCBD1/FPGS	2
GO:0042921	glucocorticoid receptor signaling pathway	2/263	15/18670	0.018394	0.207727	0.178372	ARID1A/CALR	2
GO:0048070	regulation of developmental pigmentation	2/263	15/18670	0.018394	0.207727	0.178372	KITLG/BLOC1S5	2
GO:0048569	post-embryonic animal organ development	2/263	15/18670	0.018394	0.207727	0.178372	HMGN1/MYO1E	2
GO:0072075	metanephric mesenchyme development	2/263	15/18670	0.018394	0.207727	0.178372	PDGFRB/BASP1	2
GO:0006275	regulation of DNA replication	5/263	108/18670	0.0184083	0.207727	0.178372	EGFR/ATF1/LIG3/CCDC88A/TIMELESS	5
GO:0045124	regulation of bone resorption	3/263	40/18670	0.0186051	0.209334	0.179752	EGFR/TFRC/SRC	3
GO:0006305	DNA alkylation	4/263	72/18670	0.0187549	0.209793	0.180146	PARP1/DNMT1/GATAD2A/MPHOSPH8	4
GO:0006306	DNA methylation	4/263	72/18670	0.0187549	0.209793	0.180146	PARP1/DNMT1/GATAD2A/MPHOSPH8	4
GO:0071478	cellular response to radiation	7/263	191/18670	0.0188094	0.209793	0.180146	PARP1/EEF1D/LIG4/RHOB/EP300/TP53BP1/CREBBP	7
GO:0006289	nucleotide-excision repair	5/263	109/18670	0.0190787	0.211644	0.181735	HMGN1/PARP1/LIG3/LIG4/EP300	5
GO:0002706	regulation of lymphocyte mediated immunity	6/263	149/18670	0.0190854	0.211644	0.181735	TFRC/TP53BP1/IL18/HLA-B/RIF1/CADM1	6
GO:0007565	female pregnancy	7/263	192/18670	0.0192951	0.213355	0.183204	MEN1/ARID1A/ITGA5/CALR/PRDX3/UBE2Q1/APOL2	7
GO:0002312	B cell activation involved in immune response	4/263	73/18670	0.0196289	0.215191	0.184781	TFRC/LIG4/TP53BP1/RIF1	4
GO:0030239	myofibril assembly	4/263	73/18670	0.0196289	0.215191	0.184781	ITGB1/KRT8/PDGFRB/TMOD1	4
GO:0031100	animal organ regeneration	4/263	73/18670	0.0196289	0.215191	0.184781	EGFR/ANXA3/CEBPB/FPGS	4
GO:0007219	Notch signaling pathway	7/263	193/18670	0.0197895	0.215375	0.184939	EGFR/CDK6/EP300/DLGAP5/WWC1/CREBBP/SPEN	7
GO:0030835	negative regulation of actin filament depolymerization	3/263	41/18670	0.0198696	0.215375	0.184939	TMOD1/CARMIL1/SCIN	3
GO:0035136	forelimb morphogenesis	3/263	41/18670	0.0198696	0.215375	0.184939	TFAP2A/CRABP2/RDH10	3
GO:0043403	skeletal muscle tissue regeneration	3/263	41/18670	0.0198696	0.215375	0.184939	IFRD1/CD9/PTGFRN	3
GO:0000070	mitotic sister chromatid segregation	6/263	151/18670	0.0202348	0.217796	0.187017	KIF4A/CCNB1/MAD2L1/KIF22/DLGAP5/POGZ	6
GO:0045765	regulation of angiogenesis	11/263	383/18670	0.0203407	0.217796	0.187017	KRIT1/KRT1/ITGB1/ITGA5/ANXA3/EFNA1/RHOB/GAB1/MYDGF/CEMIP2/AGO1	11
GO:0050673	epithelial cell proliferation	12/263	434/18670	0.0205599	0.217796	0.187017	MEN1/KRIT1/EGFR/HMGN1/LAMC1/CEBPB/KRT2/TGFBR1/CDK6/CD109/MYDGF/UHRF1	12
GO:0001890	placenta development	6/263	152/18670	0.0208268	0.217796	0.187017	MEN1/ARID1A/EGFR/KRT8/CEBPB/PRDX3	6
GO:0016540	protein autoprocessing	2/263	16/18670	0.0208287	0.217796	0.187017	PARP1/PCSK9	2
GO:0030214	hyaluronan catabolic process	2/263	16/18670	0.0208287	0.217796	0.187017	GUSB/CEMIP2	2
GO:0030952	establishment or maintenance of cytoskeleton polarity	2/263	16/18670	0.0208287	0.217796	0.187017	LMNA/RHOB	2
GO:0031958	corticosteroid receptor signaling pathway	2/263	16/18670	0.0208287	0.217796	0.187017	ARID1A/CALR	2
GO:0033631	cell-cell adhesion mediated by integrin	2/263	16/18670	0.0208287	0.217796	0.187017	ITGB1/ITGA5	2
GO:0048385	regulation of retinoic acid receptor signaling pathway	2/263	16/18670	0.0208287	0.217796	0.187017	CALR/CRABP2	2
GO:0051238	sequestering of metal ion	2/263	16/18670	0.0208287	0.217796	0.187017	FTL/FTH1	2
GO:0055012	ventricular cardiac muscle cell differentiation	2/263	16/18670	0.0208287	0.217796	0.187017	LMNA/CCNB1	2
GO:1902004	positive regulation of amyloid-beta formation	2/263	16/18670	0.0208287	0.217796	0.187017	CLU/EFNA1	2
GO:0002639	positive regulation of immunoglobulin production	3/263	42/18670	0.0211804	0.220242	0.189118	TFRC/TP53BP1/RIF1	3
GO:1990748	cellular detoxification	5/263	112/18670	0.0211856	0.220242	0.189118	NQO1/PRDX3/HBA1/NXN/ABCG2	5
GO:0090092	regulation of transmembrane receptor protein serine/threonine kinase signaling pathway	8/263	241/18670	0.0212344	0.220242	0.189118	MEN1/PARP1/TGFBR1/DAB2/CTDSPL2/EP300/CD109/CREBBP	8
GO:0071824	protein-DNA complex subunit organization	9/263	288/18670	0.0213009	0.220338	0.189201	ARID1A/SMARCA5/MED6/PARP1/HMGA1/CHAF1A/HP1BP3/SRCAP/POGZ	9
GO:0051017	actin filament bundle assembly	6/263	153/18670	0.0214304	0.220707	0.189517	SRC/MARCKS/TGFBR1/S100A10/RHOB/CARMIL1	6
GO:0043242	negative regulation of protein-containing complex disassembly	4/263	75/18670	0.0214513	0.220707	0.189517	TMOD1/CAMSAP1/CARMIL1/SCIN	4
GO:0097193	intrinsic apoptotic signaling pathway	9/263	289/18670	0.0217254	0.221961	0.190594	PARP1/CLU/SRC/CEBPB/PTTG1IP/EP300/TP53BP2/ANKRD2/IVNS1ABP	9
GO:0045930	negative regulation of mitotic cell cycle	10/263	338/18670	0.0219804	0.221961	0.190594	EGFR/TOP2A/CCNB1/CDK6/TOP2B/EP300/MAD2L1/MDC1/CDKN2A/CNOT2	10
GO:0045787	positive regulation of cell cycle	11/263	389/18670	0.0224962	0.221961	0.190594	EGFR/PDGFRB/SRC/CCNB1/CALR/EP300/MAD2L1/DLGAP5/PHIP/DDRGK1/CNOT2	11
GO:0000413	protein peptidyl-prolyl isomerization	3/263	43/18670	0.0225375	0.221961	0.190594	PPIAL4D/FKBP2/FKBP14	3
GO:0032459	regulation of protein oligomerization	3/263	43/18670	0.0225375	0.221961	0.190594	CLU/SRC/EP300	3
GO:0034383	low-density lipoprotein particle clearance	3/263	43/18670	0.0225375	0.221961	0.190594	NPC2/CES3/PCSK9	3
GO:0051602	response to electrical stimulus	3/263	43/18670	0.0225375	0.221961	0.190594	PALM/SRC/NQO1	3
GO:0014706	striated muscle tissue development	11/263	390/18670	0.0228712	0.221961	0.190594	IFRD1/ARID1A/LMNA/ITGB1/PDGFRB/CCNB1/CALR/TGFBR1/EP300/FBXO22/ANKRD2	11
GO:2000779	regulation of double-strand break repair	4/263	77/18670	0.023374	0.221961	0.190594	PARP1/TP53BP1/RIF1/TIMELESS	4
GO:0001522	pseudouridine synthesis	2/263	17/18670	0.0233894	0.221961	0.190594	TRUB2/PUS7L	2
GO:0006089	lactate metabolic process	2/263	17/18670	0.0233894	0.221961	0.190594	PNKD/MRS2	2
GO:0006474	N-terminal protein amino acid acetylation	2/263	17/18670	0.0233894	0.221961	0.190594	EP300/CREBBP	2
GO:0007379	segment specification	2/263	17/18670	0.0233894	0.221961	0.190594	COBL/MTF2	2
GO:0061318	renal filtration cell differentiation	2/263	17/18670	0.0233894	0.221961	0.190594	BASP1/MYO1E	2
GO:0070131	positive regulation of mitochondrial translation	2/263	17/18670	0.0233894	0.221961	0.190594	TRUB2/FASTKD3	2
GO:0072112	glomerular visceral epithelial cell differentiation	2/263	17/18670	0.0233894	0.221961	0.190594	BASP1/MYO1E	2
GO:2000641	regulation of early endosome to late endosome transport	2/263	17/18670	0.0233894	0.221961	0.190594	SRC/DAB2	2
GO:0010927	cellular component assembly involved in morphogenesis	5/263	115/18670	0.0234388	0.221961	0.190594	ITGB1/KRT8/PDGFRB/CD9/TMOD1	5
GO:0034105	positive regulation of tissue remodeling	3/263	44/18670	0.0239409	0.221961	0.190594	EGFR/TFRC/IL18	3
GO:0061572	actin filament bundle organization	6/263	157/18670	0.023963	0.221961	0.190594	SRC/MARCKS/TGFBR1/S100A10/RHOB/CARMIL1	6
GO:0001101	response to acid chemical	10/263	343/18670	0.0240225	0.221961	0.190594	EGFR/KRT8/PDGFRB/SRC/CCNB1/NQO1/CEBPB/CD9/DNMT1/AQP3	10
GO:1903362	regulation of cellular protein catabolic process	8/263	247/18670	0.0241569	0.221961	0.190594	CLU/EFNA1/PTTG1IP/DAB2/PCSK9/FBXO22/ERLEC1/DDRGK1	8
GO:0042246	tissue regeneration	4/263	78/18670	0.0243733	0.221961	0.190594	IFRD1/CCNB1/CD9/PTGFRN	4
GO:0072332	intrinsic apoptotic signaling pathway by p53 class mediator	4/263	78/18670	0.0243733	0.221961	0.190594	PTTG1IP/EP300/TP53BP2/ANKRD2	4
GO:0090398	cellular senescence	4/263	78/18670	0.0243733	0.221961	0.190594	HMGA1/CALR/CDK6/CDKN2A	4
GO:0031497	chromatin assembly	7/263	202/18670	0.0246435	0.221961	0.190594	SMARCA5/HMGA1/DNMT1/CHAF1A/HP1BP3/CDKN2A/MPHOSPH8	7
GO:0010975	regulation of neuron projection development	13/263	499/18670	0.0250892	0.221961	0.190594	IFRD1/COBL/PTPRF/ATF1/EFNA1/CRABP2/EP300/CCDC88A/NEGR1/RIMS1/SERPINI1/TMEM30A/CTSZ	13
GO:0030278	regulation of ossification	7/263	203/18670	0.025229	0.221961	0.190594	MEN1/TFAP2A/CEBPB/CDK6/SMAD5/SMOC1/PDLIM7	7
GO:0044275	cellular carbohydrate catabolic process	3/263	45/18670	0.0253907	0.221961	0.190594	PYGL/GUSB/PGAM1	3
GO:0048701	embryonic cranial skeleton morphogenesis	3/263	45/18670	0.0253907	0.221961	0.190594	TFAP2A/TGFBR1/RDH10	3
GO:0018205	peptidyl-lysine modification	11/263	397/18670	0.0256251	0.221961	0.190594	MEN1/LMNA/DNMT1/EP300/SUZ12/RIF1/SRCAP/CREBBP/NSD3/BAZ1A/MTF2	11
GO:0090068	positive regulation of cell cycle process	9/263	298/18670	0.0258232	0.221961	0.190594	EGFR/PDGFRB/CCNB1/EP300/MAD2L1/DLGAP5/PHIP/DDRGK1/CNOT2	9
GO:0002573	myeloid leukocyte differentiation	7/263	204/18670	0.0258239	0.221961	0.190594	TFRC/PARP1/SRC/CEBPB/KITLG/CDK6/CD109	7
GO:0046661	male sex differentiation	6/263	160/18670	0.025989	0.221961	0.190594	PDGFRB/KITLG/TGFBR1/HMGCS1/MEA1/SMAD5	6
GO:0000712	resolution of meiotic recombination intermediates	2/263	18/18670	0.026072	0.221961	0.190594	TOP2A/TOP2B	2
GO:0031445	regulation of heterochromatin assembly	2/263	18/18670	0.026072	0.221961	0.190594	DNMT1/MPHOSPH8	2
GO:0031468	nuclear envelope reassembly	2/263	18/18670	0.026072	0.221961	0.190594	LMNA/ANKLE2	2
GO:0042095	interferon-gamma biosynthetic process	2/263	18/18670	0.026072	0.221961	0.190594	IL18/CD276	2
GO:0045780	positive regulation of bone resorption	2/263	18/18670	0.026072	0.221961	0.190594	EGFR/TFRC	2
GO:0046852	positive regulation of bone remodeling	2/263	18/18670	0.026072	0.221961	0.190594	EGFR/TFRC	2
GO:0060977	coronary vasculature morphogenesis	2/263	18/18670	0.026072	0.221961	0.190594	PDGFRB/TGFBR1	2
GO:0072311	glomerular epithelial cell differentiation	2/263	18/18670	0.026072	0.221961	0.190594	BASP1/MYO1E	2
GO:0045637	regulation of myeloid cell differentiation	8/263	251/18670	0.0262555	0.221961	0.190594	CEBPB/KITLG/CDK6/EP300/CREBBP/P4HTM/AGO1/SCIN	8
GO:0002703	regulation of leukocyte mediated immunity	7/263	205/18670	0.0264284	0.221961	0.190594	TFRC/TP53BP1/IL18/STXBP2/HLA-B/RIF1/CADM1	7
GO:0031648	protein destabilization	3/263	46/18670	0.0268867	0.221961	0.190594	SRC/EP300/CREBBP	3
GO:0032436	positive regulation of proteasomal ubiquitin-dependent protein catabolic process	4/263	81/18670	0.0275247	0.221961	0.190594	CLU/DAB2/FBXO22/DDRGK1	4
GO:0055072	iron ion homeostasis	4/263	81/18670	0.0275247	0.221961	0.190594	TFRC/FTL/FTH1/ABCG2	4
GO:2001021	negative regulation of response to DNA damage stimulus	4/263	81/18670	0.0275247	0.221961	0.190594	CLU/PTTG1IP/TP53BP1/RIF1	4
GO:0006721	terpenoid metabolic process	5/263	120/18670	0.0275275	0.221961	0.190594	EGFR/CRABP2/FDFT1/HMGCS1/RDH10	5
GO:0071456	cellular response to hypoxia	7/263	207/18670	0.0276662	0.221961	0.190594	LMNA/SRC/CCNB1/EP300/HP1BP3/AQP3/CREBBP	7
GO:0034599	cellular response to oxidative stress	9/263	302/18670	0.0278098	0.221961	0.190594	EGFR/PSAP/PARP1/SRC/NQO1/PRDX3/RHOB/FANCD2/ANKRD2	9
GO:0001966	thigmotaxis	1/263	2/18670	0.0279758	0.221961	0.190594	EP300	1
GO:0002397	MHC class I protein complex assembly	1/263	2/18670	0.0279758	0.221961	0.190594	CALR	1
GO:0002502	peptide antigen assembly with MHC class I protein complex	1/263	2/18670	0.0279758	0.221961	0.190594	CALR	1
GO:0002537	nitric oxide production involved in inflammatory response	1/263	2/18670	0.0279758	0.221961	0.190594	SLC7A2	1
GO:0002940	tRNA N2-guanine methylation	1/263	2/18670	0.0279758	0.221961	0.190594	TRMT1	1
GO:0003404	optic vesicle morphogenesis	1/263	2/18670	0.0279758	0.221961	0.190594	TFAP2A	1
GO:0006696	ergosterol biosynthetic process	1/263	2/18670	0.0279758	0.221961	0.190594	FDFT1	1
GO:0007518	myoblast fate determination	1/263	2/18670	0.0279758	0.221961	0.190594	IFRD1	1
GO:0008204	ergosterol metabolic process	1/263	2/18670	0.0279758	0.221961	0.190594	FDFT1	1
GO:0009439	cyanate metabolic process	1/263	2/18670	0.0279758	0.221961	0.190594	TST	1
GO:0009440	cyanate catabolic process	1/263	2/18670	0.0279758	0.221961	0.190594	TST	1
GO:0010142	farnesyl diphosphate biosynthetic process, mevalonate pathway	1/263	2/18670	0.0279758	0.221961	0.190594	HMGCS1	1
GO:0016598	protein arginylation	1/263	2/18670	0.0279758	0.221961	0.190594	ATE1	1
GO:0019243	methylglyoxal catabolic process to D-lactate via S-lactoyl-glutathione	1/263	2/18670	0.0279758	0.221961	0.190594	PNKD	1
GO:0019303	D-ribose catabolic process	1/263	2/18670	0.0279758	0.221961	0.190594	NUDT5	1
GO:0019389	glucuronoside metabolic process	1/263	2/18670	0.0279758	0.221961	0.190594	GUSB	1
GO:0019391	glucuronoside catabolic process	1/263	2/18670	0.0279758	0.221961	0.190594	GUSB	1
GO:0019858	cytosine metabolic process	1/263	2/18670	0.0279758	0.221961	0.190594	CDA	1
GO:0021622	oculomotor nerve morphogenesis	1/263	2/18670	0.0279758	0.221961	0.190594	TFAP2A	1
GO:0021623	oculomotor nerve formation	1/263	2/18670	0.0279758	0.221961	0.190594	TFAP2A	1
GO:0021816	extension of a leading process involved in cell motility in cerebral cortex radial glia guided migration	1/263	2/18670	0.0279758	0.221961	0.190594	SRGAP2	1
GO:0032805	positive regulation of low-density lipoprotein particle receptor catabolic process	1/263	2/18670	0.0279758	0.221961	0.190594	PCSK9	1
GO:0033026	negative regulation of mast cell apoptotic process	1/263	2/18670	0.0279758	0.221961	0.190594	KITLG	1
GO:0035026	leading edge cell differentiation	1/263	2/18670	0.0279758	0.221961	0.190594	DAB2	1
GO:0042231	interleukin-13 biosynthetic process	1/263	2/18670	0.0279758	0.221961	0.190594	IL18	1
GO:0043006	activation of phospholipase A2 activity by calcium-mediated signaling	1/263	2/18670	0.0279758	0.221961	0.190594	EGFR	1
GO:0043456	regulation of pentose-phosphate shunt	1/263	2/18670	0.0279758	0.221961	0.190594	PGAM1	1
GO:0046900	tetrahydrofolylpolyglutamate metabolic process	1/263	2/18670	0.0279758	0.221961	0.190594	FPGS	1
GO:0051596	methylglyoxal catabolic process	1/263	2/18670	0.0279758	0.221961	0.190594	PNKD	1
GO:0051695	actin filament uncapping	1/263	2/18670	0.0279758	0.221961	0.190594	CARMIL1	1
GO:0061727	methylglyoxal catabolic process to lactate	1/263	2/18670	0.0279758	0.221961	0.190594	PNKD	1
GO:0061741	chaperone-mediated protein transport involved in chaperone-mediated autophagy	1/263	2/18670	0.0279758	0.221961	0.190594	CLU	1
GO:0070668	positive regulation of mast cell proliferation	1/263	2/18670	0.0279758	0.221961	0.190594	KITLG	1
GO:0071283	cellular response to iron(III) ion	1/263	2/18670	0.0279758	0.221961	0.190594	CCNB1	1
GO:0071460	cellular response to cell-matrix adhesion	1/263	2/18670	0.0279758	0.221961	0.190594	SKP2	1
GO:0086098	angiotensin-activated signaling pathway involved in heart process	1/263	2/18670	0.0279758	0.221961	0.190594	SRC	1
GO:0090298	negative regulation of mitochondrial DNA replication	1/263	2/18670	0.0279758	0.221961	0.190594	LIG3	1
GO:0090402	oncogene-induced cell senescence	1/263	2/18670	0.0279758	0.221961	0.190594	HMGA1	1
GO:0140066	peptidyl-lysine crotonylation	1/263	2/18670	0.0279758	0.221961	0.190594	EP300	1
GO:1900052	regulation of retinoic acid biosynthetic process	1/263	2/18670	0.0279758	0.221961	0.190594	RDH10	1
GO:1902767	isoprenoid biosynthetic process via mevalonate	1/263	2/18670	0.0279758	0.221961	0.190594	HMGCS1	1
GO:1902996	regulation of neurofibrillary tangle assembly	1/263	2/18670	0.0279758	0.221961	0.190594	CLU	1
GO:1903518	positive regulation of single strand break repair	1/263	2/18670	0.0279758	0.221961	0.190594	PARP1	1
GO:1904576	response to tunicamycin	1/263	2/18670	0.0279758	0.221961	0.190594	CLU	1
GO:1904577	cellular response to tunicamycin	1/263	2/18670	0.0279758	0.221961	0.190594	CLU	1
GO:1904762	positive regulation of myofibroblast differentiation	1/263	2/18670	0.0279758	0.221961	0.190594	PARP1	1
GO:1904975	response to bleomycin	1/263	2/18670	0.0279758	0.221961	0.190594	TIMELESS	1
GO:1904976	cellular response to bleomycin	1/263	2/18670	0.0279758	0.221961	0.190594	TIMELESS	1
GO:1905071	tight junction disassembly	1/263	2/18670	0.0279758	0.221961	0.190594	TGFBR1	1
GO:1905073	regulation of tight junction disassembly	1/263	2/18670	0.0279758	0.221961	0.190594	TGFBR1	1
GO:1905075	positive regulation of tight junction disassembly	1/263	2/18670	0.0279758	0.221961	0.190594	TGFBR1	1
GO:1905223	epicardium morphogenesis	1/263	2/18670	0.0279758	0.221961	0.190594	TGFBR1	1
GO:1905550	regulation of protein localization to endoplasmic reticulum	1/263	2/18670	0.0279758	0.221961	0.190594	DDRGK1	1
GO:1905552	positive regulation of protein localization to endoplasmic reticulum	1/263	2/18670	0.0279758	0.221961	0.190594	DDRGK1	1
GO:1905916	negative regulation of cell differentiation involved in phenotypic switching	1/263	2/18670	0.0279758	0.221961	0.190594	DNMT1	1
GO:1905931	negative regulation of vascular smooth muscle cell differentiation involved in phenotypic switching	1/263	2/18670	0.0279758	0.221961	0.190594	DNMT1	1
GO:2000386	positive regulation of ovarian follicle development	1/263	2/18670	0.0279758	0.221961	0.190594	SRC	1
GO:2001074	regulation of metanephric ureteric bud development	1/263	2/18670	0.0279758	0.221961	0.190594	BASP1	1
GO:2001076	positive regulation of metanephric ureteric bud development	1/263	2/18670	0.0279758	0.221961	0.190594	BASP1	1
GO:2001255	positive regulation of histone H3-K36 trimethylation	1/263	2/18670	0.0279758	0.221961	0.190594	NSD3	1
GO:0045931	positive regulation of mitotic cell cycle	6/263	163/18670	0.028126	0.222693	0.191222	EGFR/PDGFRB/CCNB1/MAD2L1/DLGAP5/PHIP	6
GO:0010811	positive regulation of cell-substrate adhesion	5/263	121/18670	0.0283962	0.224371	0.192663	ITGA5/CALR/S100A10/CDK6/CARMIL1	5
GO:0007088	regulation of mitotic nuclear division	6/263	164/18670	0.0288633	0.224449	0.19273	PDGFRB/CCNB1/RCC1/MAD2L1/DLGAP5/PHIP	6
GO:0006337	nucleosome disassembly	2/263	19/18670	0.0288727	0.224449	0.19273	ARID1A/HMGA1	2
GO:0045980	negative regulation of nucleotide metabolic process	2/263	19/18670	0.0288727	0.224449	0.19273	PARP1/CDA	2
GO:0072074	kidney mesenchyme development	2/263	19/18670	0.0288727	0.224449	0.19273	PDGFRB/BASP1	2
GO:0090201	negative regulation of release of cytochrome c from mitochondria	2/263	19/18670	0.0288727	0.224449	0.19273	LMNA/CLU	2
GO:1905288	vascular associated smooth muscle cell apoptotic process	2/263	19/18670	0.0288727	0.224449	0.19273	DNMT1/PDCD4	2
GO:1905459	regulation of vascular associated smooth muscle cell apoptotic process	2/263	19/18670	0.0288727	0.224449	0.19273	DNMT1/PDCD4	2
GO:2000042	negative regulation of double-strand break repair via homologous recombination	2/263	19/18670	0.0288727	0.224449	0.19273	TP53BP1/RIF1	2
GO:0006282	regulation of DNA repair	5/263	122/18670	0.0292821	0.226715	0.194677	EGFR/PARP1/TP53BP1/RIF1/TIMELESS	5
GO:0016999	antibiotic metabolic process	5/263	122/18670	0.0292821	0.226715	0.194677	EGFR/MAOB/PRDX3/ALDH1B1/HBA1	5
GO:0043523	regulation of neuron apoptotic process	7/263	210/18670	0.0295958	0.22836	0.196089	TFAP2A/PARP1/NQO1/CEBPB/LIG4/PCSK9/CTSZ	7
GO:2001242	regulation of intrinsic apoptotic signaling pathway	6/263	165/18670	0.0296132	0.22836	0.196089	PARP1/CLU/SRC/PTTG1IP/ANKRD2/IVNS1ABP	6
GO:1901879	regulation of protein depolymerization	4/263	83/18670	0.0297546	0.228991	0.196631	TMOD1/CAMSAP1/CARMIL1/SCIN	4
GO:0046850	regulation of bone remodeling	3/263	48/18670	0.0300172	0.230092	0.197576	EGFR/TFRC/SRC	3
GO:0061647	histone H3-K9 modification	3/263	48/18670	0.0300172	0.230092	0.197576	LMNA/DNMT1/RIF1	3
GO:0051053	negative regulation of DNA metabolic process	5/263	123/18670	0.0301853	0.230789	0.198174	MEN1/PARP1/SRC/TP53BP1/RIF1	5
GO:0043406	positive regulation of MAP kinase activity	8/263	258/18670	0.0302281	0.230789	0.198174	EGFR/RAF1/PDGFRB/SRC/KITLG/TGFBR1/CSPG4/MLKL	8
GO:0060537	muscle tissue development	11/263	408/18670	0.030428	0.231856	0.19909	IFRD1/ARID1A/LMNA/ITGB1/PDGFRB/CCNB1/CALR/TGFBR1/EP300/FBXO22/ANKRD2	11
GO:0001667	ameboidal-type cell migration	12/263	462/18670	0.0312828	0.236594	0.203159	KRIT1/SRGAP2/ITGB1/ANXA3/SRC/EFNA1/KITLG/CALR/KRT2/TGFBR1/RHOB/TNS1	12
GO:0010847	regulation of chromatin assembly	2/263	20/18670	0.0317877	0.236594	0.203159	DNMT1/MPHOSPH8	2
GO:0030903	notochord development	2/263	20/18670	0.0317877	0.236594	0.203159	COBL/EFNA1	2
GO:0031061	negative regulation of histone methylation	2/263	20/18670	0.0317877	0.236594	0.203159	DNMT1/MTF2	2
GO:0032462	regulation of protein homooligomerization	2/263	20/18670	0.0317877	0.236594	0.203159	CLU/SRC	2
GO:0034393	positive regulation of smooth muscle cell apoptotic process	2/263	20/18670	0.0317877	0.236594	0.203159	PDCD4/CDKN2A	2
GO:0042053	regulation of dopamine metabolic process	2/263	20/18670	0.0317877	0.236594	0.203159	MAOB/PNKD	2
GO:0042069	regulation of catecholamine metabolic process	2/263	20/18670	0.0317877	0.236594	0.203159	MAOB/PNKD	2
GO:0048670	regulation of collateral sprouting	2/263	20/18670	0.0317877	0.236594	0.203159	IFRD1/CRABP2	2
GO:0071397	cellular response to cholesterol	2/263	20/18670	0.0317877	0.236594	0.203159	HMGCS1/GRAMD1B	2
GO:1902993	positive regulation of amyloid precursor protein catabolic process	2/263	20/18670	0.0317877	0.236594	0.203159	CLU/EFNA1	2
GO:2000774	positive regulation of cellular senescence	2/263	20/18670	0.0317877	0.236594	0.203159	HMGA1/CDKN2A	2
GO:0034614	cellular response to reactive oxygen species	6/263	168/18670	0.0319395	0.237125	0.203615	EGFR/PSAP/SRC/NQO1/PRDX3/RHOB	6
GO:0009063	cellular amino acid catabolic process	5/263	125/18670	0.0320439	0.237125	0.203615	OAT/HIBADH/HPD/PCBD1/TST	5
GO:2000134	negative regulation of G1/S transition of mitotic cell cycle	5/263	125/18670	0.0320439	0.237125	0.203615	CCNB1/CDK6/EP300/CDKN2A/CNOT2	5
GO:2001020	regulation of response to DNA damage stimulus	7/263	214/18670	0.0323073	0.238615	0.204895	EGFR/PARP1/CLU/PTTG1IP/TP53BP1/RIF1/TIMELESS	7
GO:0034504	protein localization to nucleus	8/263	262/18670	0.0326747	0.240866	0.206828	RGPD8/LMNA/PARP1/SRC/CALR/TSC2/PTTG1IP/NOLC1	8
GO:0001654	eye development	10/263	362/18670	0.0330374	0.243075	0.208724	ARID1A/BCAR3/EGFR/HMGN1/TFAP2A/PDGFRB/TMOD1/TGFBR1/RDH10/SMOC1	10
GO:0018108	peptidyl-tyrosine phosphorylation	10/263	363/18670	0.0335696	0.246519	0.211682	EGFR/ITGA5/PDGFRB/SRC/EFNA1/KITLG/TYK2/IL18/CSPG4/BAZ1B	10
GO:1901214	regulation of neuron death	9/263	313/18670	0.0338236	0.246686	0.211825	TFAP2A/PARP1/CLU/NQO1/CEBPB/LIG4/TP53BP2/PCSK9/CTSZ	9
GO:0006898	receptor-mediated endocytosis	9/263	314/18670	0.0344115	0.246686	0.211825	TFRC/ITGB1/CLU/CD9/CALR/HBA1/DAB2/PCSK9/PDLIM7	9
GO:0036294	cellular response to decreased oxygen levels	7/263	217/18670	0.0344468	0.246686	0.211825	LMNA/SRC/CCNB1/EP300/HP1BP3/AQP3/CREBBP	7
GO:0031498	chromatin disassembly	2/263	21/18670	0.0348131	0.246686	0.211825	ARID1A/HMGA1	2
GO:0032986	protein-DNA complex disassembly	2/263	21/18670	0.0348131	0.246686	0.211825	ARID1A/HMGA1	2
GO:0036120	cellular response to platelet-derived growth factor stimulus	2/263	21/18670	0.0348131	0.246686	0.211825	PDGFRB/SRC	2
GO:0046827	positive regulation of protein export from nucleus	2/263	21/18670	0.0348131	0.246686	0.211825	CTDSPL2/XPO4	2
GO:0051900	regulation of mitochondrial depolarization	2/263	21/18670	0.0348131	0.246686	0.211825	PARP1/SRC	2
GO:0070734	histone H3-K27 methylation	2/263	21/18670	0.0348131	0.246686	0.211825	SUZ12/MTF2	2
GO:0072010	glomerular epithelium development	2/263	21/18670	0.0348131	0.246686	0.211825	BASP1/MYO1E	2
GO:0002576	platelet degranulation	5/263	128/18670	0.0349633	0.246686	0.211825	PSAP/CLU/CD9/STXBP2/CD109	5
GO:0002712	regulation of B cell mediated immunity	3/263	51/18670	0.0350567	0.246686	0.211825	TFRC/TP53BP1/RIF1	3
GO:0002889	regulation of immunoglobulin mediated immune response	3/263	51/18670	0.0350567	0.246686	0.211825	TFRC/TP53BP1/RIF1	3
GO:0007566	embryo implantation	3/263	51/18670	0.0350567	0.246686	0.211825	ARID1A/CALR/UBE2Q1	3
GO:0030071	regulation of mitotic metaphase/anaphase transition	3/263	51/18670	0.0350567	0.246686	0.211825	CCNB1/MAD2L1/DLGAP5	3
GO:0030834	regulation of actin filament depolymerization	3/263	51/18670	0.0350567	0.246686	0.211825	TMOD1/CARMIL1/SCIN	3
GO:0048260	positive regulation of receptor-mediated endocytosis	3/263	51/18670	0.0350567	0.246686	0.211825	CLU/DAB2/PCSK9	3
GO:0051496	positive regulation of stress fiber assembly	3/263	51/18670	0.0350567	0.246686	0.211825	TGFBR1/S100A10/CARMIL1	3
GO:0018212	peptidyl-tyrosine modification	10/263	366/18670	0.0352023	0.246686	0.211825	EGFR/ITGA5/PDGFRB/SRC/EFNA1/KITLG/TYK2/IL18/CSPG4/BAZ1B	10
GO:0150063	visual system development	10/263	366/18670	0.0352023	0.246686	0.211825	ARID1A/BCAR3/EGFR/HMGN1/TFAP2A/PDGFRB/TMOD1/TGFBR1/RDH10/SMOC1	10
GO:0051262	protein tetramerization	6/263	172/18670	0.035222	0.246686	0.211825	KRT1/KRT10/RCC1/CDA/S100A10/PCBD1	6
GO:0034103	regulation of tissue remodeling	4/263	88/18670	0.0357852	0.246686	0.211825	EGFR/TFRC/SRC/IL18	4
GO:0002699	positive regulation of immune effector process	7/263	219/18670	0.0359243	0.246686	0.211825	TFRC/TP53BP1/IL18/STXBP2/HLA-B/RIF1/CADM1	7
GO:0048762	mesenchymal cell differentiation	7/263	220/18670	0.0366785	0.246686	0.211825	EFNA1/KITLG/TGFBR1/DAB2/NOLC1/PDCD4/RDH10	7
GO:0006998	nuclear envelope organization	3/263	52/18670	0.0368275	0.246686	0.211825	LMNA/CCNB1/ANKLE2	3
GO:1900024	regulation of substrate adhesion-dependent cell spreading	3/263	52/18670	0.0368275	0.246686	0.211825	CALR/S100A10/CARMIL1	3
GO:2000677	regulation of transcription regulatory region DNA binding	3/263	52/18670	0.0368275	0.246686	0.211825	PARP1/EP300/DDRGK1	3
GO:2000772	regulation of cellular senescence	3/263	52/18670	0.0368275	0.246686	0.211825	HMGA1/CDK6/CDKN2A	3
GO:0006997	nucleus organization	5/263	130/18670	0.0369982	0.246686	0.211825	LMNA/CCNB1/NOLC1/ANKLE2/AHCTF1	5
GO:1903706	regulation of hemopoiesis	12/263	475/18670	0.0374365	0.246686	0.211825	CEBPB/KITLG/CDK6/CD83/EP300/IL18/CREBBP/TCF12/FANCD2/P4HTM/AGO1/SCIN	12
GO:0043010	camera-type eye development	9/263	319/18670	0.0374572	0.246686	0.211825	ARID1A/BCAR3/EGFR/HMGN1/TFAP2A/PDGFRB/TMOD1/TGFBR1/RDH10	9
GO:0000002	mitochondrial genome maintenance	2/263	22/18670	0.0379453	0.246686	0.211825	PARP1/LIG3	2
GO:0010226	response to lithium ion	2/263	22/18670	0.0379453	0.246686	0.211825	CALR/LIG4	2
GO:0036119	response to platelet-derived growth factor	2/263	22/18670	0.0379453	0.246686	0.211825	PDGFRB/SRC	2
GO:1901522	positive regulation of transcription from RNA polymerase II promoter involved in cellular response to chemical stimulus	2/263	22/18670	0.0379453	0.246686	0.211825	EP300/SMAD5	2
GO:0048880	sensory system development	10/263	371/18670	0.0380454	0.246686	0.211825	ARID1A/BCAR3/EGFR/HMGN1/TFAP2A/PDGFRB/TMOD1/TGFBR1/RDH10/SMOC1	10
GO:0044706	multi-multicellular organism process	7/263	222/18670	0.0382182	0.246686	0.211825	MEN1/ARID1A/ITGA5/CALR/PRDX3/UBE2Q1/APOL2	7
GO:0045778	positive regulation of ossification	4/263	90/18670	0.0383809	0.246686	0.211825	TFAP2A/CEBPB/SMAD5/PDLIM7	4
GO:0010823	negative regulation of mitochondrion organization	3/263	53/18670	0.0386434	0.246686	0.211825	LMNA/CLU/TSC2	3
GO:0031122	cytoplasmic microtubule organization	3/263	53/18670	0.0386434	0.246686	0.211825	KATNA1/CCDC88A/CAMSAP1	3
GO:0045840	positive regulation of mitotic nuclear division	3/263	53/18670	0.0386434	0.246686	0.211825	PDGFRB/DLGAP5/PHIP	3
GO:1902099	regulation of metaphase/anaphase transition of cell cycle	3/263	53/18670	0.0386434	0.246686	0.211825	CCNB1/MAD2L1/DLGAP5	3
GO:0007568	aging	9/263	321/18670	0.0387256	0.246686	0.211825	LMNA/PDGFRB/NQO1/HMGA1/CALR/CDK6/PDCD4/CDKN2A/COQ7	9
GO:0042177	negative regulation of protein catabolic process	5/263	132/18670	0.0391044	0.246686	0.211825	EGFR/EFNA1/MAD2L1/ERLEC1/DDRGK1	5
GO:0018209	peptidyl-serine modification	9/263	322/18670	0.0393706	0.246686	0.211825	BCAR3/EGFR/RAF1/PARP1/TOP1/SRC/CCNB1/TGFBR1/HPF1	9
GO:0009615	response to virus	9/263	323/18670	0.0400229	0.246686	0.211825	POLR3A/CLU/SRC/HMGA1/NPC2/CDK6/SKP2/OAS3/IVNS1ABP	9
GO:0007091	metaphase/anaphase transition of mitotic cell cycle	3/263	54/18670	0.0405042	0.246686	0.211825	CCNB1/MAD2L1/DLGAP5	3
GO:0030042	actin filament depolymerization	3/263	54/18670	0.0405042	0.246686	0.211825	TMOD1/CARMIL1/SCIN	3
GO:0006297	nucleotide-excision repair, DNA gap filling	2/263	23/18670	0.0411807	0.246686	0.211825	LIG3/LIG4	2
GO:0006359	regulation of transcription by RNA polymerase III	2/263	23/18670	0.0411807	0.246686	0.211825	ZNF143/ELL	2
GO:0051151	negative regulation of smooth muscle cell differentiation	2/263	23/18670	0.0411807	0.246686	0.211825	DNMT1/PDCD4	2
GO:0051589	negative regulation of neurotransmitter transport	2/263	23/18670	0.0411807	0.246686	0.211825	MAOB/PNKD	2
GO:0051882	mitochondrial depolarization	2/263	23/18670	0.0411807	0.246686	0.211825	PARP1/SRC	2
GO:0072215	regulation of metanephros development	2/263	23/18670	0.0411807	0.246686	0.211825	PDGFRB/BASP1	2
GO:0000724	double-strand break repair via homologous recombination	5/263	134/18670	0.0412824	0.246686	0.211825	PARP1/LIG3/TP53BP1/RIF1/TIMELESS	5
GO:0016054	organic acid catabolic process	8/263	275/18670	0.0415506	0.246686	0.211825	OAT/GUSB/ECHS1/HIBADH/HPD/PCBD1/TST/CEMIP2	8
GO:0046395	carboxylic acid catabolic process	8/263	275/18670	0.0415506	0.246686	0.211825	OAT/GUSB/ECHS1/HIBADH/HPD/PCBD1/TST/CEMIP2	8
GO:0000416	positive regulation of histone H3-K36 methylation	1/263	3/18670	0.04167	0.246686	0.211825	NSD3	1
GO:0002434	immune complex clearance	1/263	3/18670	0.04167	0.246686	0.211825	CLU	1
GO:0003199	endocardial cushion to mesenchymal transition involved in heart valve formation	1/263	3/18670	0.04167	0.246686	0.211825	EFNA1	1
GO:0003335	corneocyte development	1/263	3/18670	0.04167	0.246686	0.211825	PSAP	1
GO:0003408	optic cup formation involved in camera-type eye development	1/263	3/18670	0.04167	0.246686	0.211825	ARID1A	1
GO:0006014	D-ribose metabolic process	1/263	3/18670	0.04167	0.246686	0.211825	NUDT5	1
GO:0006288	base-excision repair, DNA ligation	1/263	3/18670	0.04167	0.246686	0.211825	LIG3	1
GO:0006683	galactosylceramide catabolic process	1/263	3/18670	0.04167	0.246686	0.211825	PSAP	1
GO:0006850	mitochondrial pyruvate transmembrane transport	1/263	3/18670	0.04167	0.246686	0.211825	MPC1	1
GO:0006990	positive regulation of transcription from RNA polymerase II promoter involved in unfolded protein response	1/263	3/18670	0.04167	0.246686	0.211825	EP300	1
GO:0016128	phytosteroid metabolic process	1/263	3/18670	0.04167	0.246686	0.211825	FDFT1	1
GO:0016129	phytosteroid biosynthetic process	1/263	3/18670	0.04167	0.246686	0.211825	FDFT1	1
GO:0017187	peptidyl-glutamic acid carboxylation	1/263	3/18670	0.04167	0.246686	0.211825	VKORC1	1
GO:0018214	protein carboxylation	1/263	3/18670	0.04167	0.246686	0.211825	VKORC1	1
GO:0030592	DNA ADP-ribosylation	1/263	3/18670	0.04167	0.246686	0.211825	PARP1	1
GO:0032378	negative regulation of intracellular lipid transport	1/263	3/18670	0.04167	0.246686	0.211825	PCSK9	1
GO:0032381	negative regulation of intracellular sterol transport	1/263	3/18670	0.04167	0.246686	0.211825	PCSK9	1
GO:0032384	negative regulation of intracellular cholesterol transport	1/263	3/18670	0.04167	0.246686	0.211825	PCSK9	1
GO:0033023	mast cell homeostasis	1/263	3/18670	0.04167	0.246686	0.211825	KITLG	1
GO:0033024	mast cell apoptotic process	1/263	3/18670	0.04167	0.246686	0.211825	KITLG	1
GO:0033025	regulation of mast cell apoptotic process	1/263	3/18670	0.04167	0.246686	0.211825	KITLG	1
GO:0033590	response to cobalamin	1/263	3/18670	0.04167	0.246686	0.211825	EGFR	1
GO:0033979	box H/ACA snoRNA metabolic process	1/263	3/18670	0.04167	0.246686	0.211825	NOLC1	1
GO:0035166	post-embryonic hemopoiesis	1/263	3/18670	0.04167	0.246686	0.211825	MYO1E	1
GO:0035793	positive regulation of metanephric mesenchymal cell migration by platelet-derived growth factor receptor-beta signaling pathway	1/263	3/18670	0.04167	0.246686	0.211825	PDGFRB	1
GO:0035928	rRNA import into mitochondrion	1/263	3/18670	0.04167	0.246686	0.211825	TST	1
GO:0038086	VEGF-activated platelet-derived growth factor receptor signaling pathway	1/263	3/18670	0.04167	0.246686	0.211825	PDGFRB	1
GO:0038091	positive regulation of cell proliferation by VEGF-activated platelet derived growth factor receptor signaling pathway	1/263	3/18670	0.04167	0.246686	0.211825	PDGFRB	1
GO:0042766	nucleosome mobilization	1/263	3/18670	0.04167	0.246686	0.211825	ARID1A	1
GO:0043969	histone H2B acetylation	1/263	3/18670	0.04167	0.246686	0.211825	EP300	1
GO:0048597	post-embryonic camera-type eye morphogenesis	1/263	3/18670	0.04167	0.246686	0.211825	HMGN1	1
GO:0060940	epithelial to mesenchymal transition involved in cardiac fibroblast development	1/263	3/18670	0.04167	0.246686	0.211825	PDCD4	1
GO:0061740	protein targeting to lysosome involved in chaperone-mediated autophagy	1/263	3/18670	0.04167	0.246686	0.211825	CLU	1
GO:0070295	renal water absorption	1/263	3/18670	0.04167	0.246686	0.211825	AQP3	1
GO:0070666	regulation of mast cell proliferation	1/263	3/18670	0.04167	0.246686	0.211825	KITLG	1
GO:0071393	cellular response to progesterone stimulus	1/263	3/18670	0.04167	0.246686	0.211825	SRC	1
GO:0071586	CAAX-box protein processing	1/263	3/18670	0.04167	0.246686	0.211825	RCE1	1
GO:0072262	metanephric glomerular mesangial cell proliferation involved in metanephros development	1/263	3/18670	0.04167	0.246686	0.211825	PDGFRB	1
GO:0072275	metanephric glomerulus morphogenesis	1/263	3/18670	0.04167	0.246686	0.211825	PDGFRB	1
GO:0072276	metanephric glomerulus vasculature morphogenesis	1/263	3/18670	0.04167	0.246686	0.211825	PDGFRB	1
GO:0072277	metanephric glomerular capillary formation	1/263	3/18670	0.04167	0.246686	0.211825	PDGFRB	1
GO:0080120	CAAX-box protein maturation	1/263	3/18670	0.04167	0.246686	0.211825	RCE1	1
GO:0090296	regulation of mitochondrial DNA replication	1/263	3/18670	0.04167	0.246686	0.211825	LIG3	1
GO:0097681	double-strand break repair via alternative nonhomologous end joining	1/263	3/18670	0.04167	0.246686	0.211825	LIG3	1
GO:0150147	cell-cell junction disassembly	1/263	3/18670	0.04167	0.246686	0.211825	TGFBR1	1
GO:1900238	regulation of metanephric mesenchymal cell migration by platelet-derived growth factor receptor-beta signaling pathway	1/263	3/18670	0.04167	0.246686	0.211825	PDGFRB	1
GO:1901329	regulation of odontoblast differentiation	1/263	3/18670	0.04167	0.246686	0.211825	CEBPB	1
GO:1901664	regulation of NAD+ ADP-ribosyltransferase activity	1/263	3/18670	0.04167	0.246686	0.211825	HMGN1	1
GO:1901666	positive regulation of NAD+ ADP-ribosyltransferase activity	1/263	3/18670	0.04167	0.246686	0.211825	HMGN1	1
GO:1902722	positive regulation of prolactin secretion	1/263	3/18670	0.04167	0.246686	0.211825	EGFR	1
GO:1902988	neurofibrillary tangle assembly	1/263	3/18670	0.04167	0.246686	0.211825	CLU	1
GO:1903516	regulation of single strand break repair	1/263	3/18670	0.04167	0.246686	0.211825	PARP1	1
GO:1904578	response to thapsigargin	1/263	3/18670	0.04167	0.246686	0.211825	CLU	1
GO:1904579	cellular response to thapsigargin	1/263	3/18670	0.04167	0.246686	0.211825	CLU	1
GO:1904761	negative regulation of myofibroblast differentiation	1/263	3/18670	0.04167	0.246686	0.211825	PDCD4	1
GO:1904880	response to hydrogen sulfide	1/263	3/18670	0.04167	0.246686	0.211825	NQO1	1
GO:1905335	regulation of aggrephagy	1/263	3/18670	0.04167	0.246686	0.211825	HSPB8	1
GO:1905337	positive regulation of aggrephagy	1/263	3/18670	0.04167	0.246686	0.211825	HSPB8	1
GO:1905463	negative regulation of DNA duplex unwinding	1/263	3/18670	0.04167	0.246686	0.211825	TOP2A	1
GO:1905596	negative regulation of low-density lipoprotein particle receptor binding	1/263	3/18670	0.04167	0.246686	0.211825	PCSK9	1
GO:1905598	negative regulation of low-density lipoprotein receptor activity	1/263	3/18670	0.04167	0.246686	0.211825	PCSK9	1
GO:1905601	negative regulation of receptor-mediated endocytosis involved in cholesterol transport	1/263	3/18670	0.04167	0.246686	0.211825	PCSK9	1
GO:2000111	positive regulation of macrophage apoptotic process	1/263	3/18670	0.04167	0.246686	0.211825	CDKN2A	1
GO:2000120	positive regulation of sodium-dependent phosphate transport	1/263	3/18670	0.04167	0.246686	0.211825	CEBPB	1
GO:2000196	positive regulation of female gonad development	1/263	3/18670	0.04167	0.246686	0.211825	SRC	1
GO:2000588	positive regulation of platelet-derived growth factor receptor-beta signaling pathway	1/263	3/18670	0.04167	0.246686	0.211825	SRC	1
GO:2000591	positive regulation of metanephric mesenchymal cell migration	1/263	3/18670	0.04167	0.246686	0.211825	PDGFRB	1
GO:2001170	negative regulation of ATP biosynthetic process	1/263	3/18670	0.04167	0.246686	0.211825	PARP1	1
GO:2001253	regulation of histone H3-K36 trimethylation	1/263	3/18670	0.04167	0.246686	0.211825	NSD3	1
GO:0022604	regulation of cell morphogenesis	12/263	484/18670	0.0421698	0.249262	0.214037	IFRD1/PALM/SRC/EFNA1/CALR/CRABP2/S100A10/RHOB/CAMSAP1/CARMIL1/RIMS1/PHIP	12
GO:0050678	regulation of epithelial cell proliferation	10/263	378/18670	0.0422872	0.249529	0.214266	MEN1/KRIT1/EGFR/HMGN1/LAMC1/TGFBR1/CDK6/CD109/MYDGF/UHRF1	10
GO:0000725	recombinational repair	5/263	135/18670	0.0423984	0.249529	0.214266	PARP1/LIG3/TP53BP1/RIF1/TIMELESS	5
GO:0001541	ovarian follicle development	3/263	55/18670	0.0424096	0.249529	0.214266	SRC/CEBPB/KITLG	3
GO:0001822	kidney development	8/263	278/18670	0.0438056	0.25735	0.220982	TFAP2A/PDGFRB/TGFBR1/BASP1/MYO1E/RDH10/PCSK9/SMAD5	8
GO:0044728	DNA methylation or demethylation	4/263	94/18670	0.043888	0.257441	0.22106	PARP1/DNMT1/GATAD2A/MPHOSPH8	4
GO:0042176	regulation of protein catabolic process	10/263	381/18670	0.0442004	0.257978	0.221521	EGFR/CLU/EFNA1/PTTG1IP/DAB2/MAD2L1/PCSK9/FBXO22/ERLEC1/DDRGK1	10
GO:0000768	syncytium formation by plasma membrane fusion	3/263	56/18670	0.0443592	0.257978	0.221521	CD9/CD109/PTGFRN	3
GO:0006977	DNA damage response, signal transduction by p53 class mediator resulting in cell cycle arrest	3/263	56/18670	0.0443592	0.257978	0.221521	CCNB1/EP300/CNOT2	3
GO:0044784	metaphase/anaphase transition of cell cycle	3/263	56/18670	0.0443592	0.257978	0.221521	CCNB1/MAD2L1/DLGAP5	3
GO:0140253	cell-cell fusion	3/263	56/18670	0.0443592	0.257978	0.221521	CD9/CD109/PTGFRN	3
GO:0018126	protein hydroxylation	2/263	24/18670	0.0445159	0.257978	0.221521	P4HA1/P4HTM	2
GO:0036315	cellular response to sterol	2/263	24/18670	0.0445159	0.257978	0.221521	HMGCS1/GRAMD1B	2
GO:1903649	regulation of cytoplasmic transport	2/263	24/18670	0.0445159	0.257978	0.221521	SRC/DAB2	2
GO:0098754	detoxification	5/263	137/18670	0.0446847	0.258567	0.222027	NQO1/PRDX3/HBA1/NXN/ABCG2	5
GO:0001655	urogenital system development	9/263	330/18670	0.0447952	0.258817	0.222241	TFAP2A/PSAP/PDGFRB/TGFBR1/BASP1/MYO1E/RDH10/PCSK9/SMAD5	9
GO:0002702	positive regulation of production of molecular mediator of immune response	4/263	95/18670	0.0453306	0.260022	0.223276	TFRC/TP53BP1/IL18/RIF1	4
GO:0045069	regulation of viral genome replication	4/263	95/18670	0.0453306	0.260022	0.223276	TOP2A/TOP2B/MPHOSPH8/OAS3	4
GO:0055006	cardiac cell development	4/263	95/18670	0.0453306	0.260022	0.223276	LMNA/PDGFRB/CCNB1/PDCD4	4
GO:2000060	positive regulation of ubiquitin-dependent protein catabolic process	4/263	95/18670	0.0453306	0.260022	0.223276	CLU/DAB2/FBXO22/DDRGK1	4
GO:0038061	NIK/NF-kappaB signaling	6/263	183/18670	0.0453417	0.260022	0.223276	EGFR/CALR/EP300/IL18/PDCD4/AGO1	6
GO:0071214	cellular response to abiotic stimulus	9/263	331/18670	0.0455067	0.260193	0.223423	PALM/EGFR/PARP1/EEF1D/LIG4/RHOB/EP300/TP53BP1/CREBBP	9
GO:0104004	cellular response to environmental stimulus	9/263	331/18670	0.0455067	0.260193	0.223423	PALM/EGFR/PARP1/EEF1D/LIG4/RHOB/EP300/TP53BP1/CREBBP	9
GO:0051188	cofactor biosynthetic process	7/263	231/18670	0.0456698	0.260738	0.223891	MOCS2/MAOB/PCBD1/FPGS/MOCOS/COQ7/MPC1	7
GO:0008584	male gonad development	5/263	138/18670	0.0458551	0.261408	0.224466	PDGFRB/KITLG/TGFBR1/HMGCS1/MEA1	5
GO:0010976	positive regulation of neuron projection development	8/263	281/18670	0.0461401	0.261533	0.224574	COBL/ATF1/CRABP2/EP300/NEGR1/RIMS1/SERPINI1/TMEM30A	8
GO:0034728	nucleosome organization	6/263	184/18670	0.0463426	0.261533	0.224574	ARID1A/SMARCA5/HMGA1/CHAF1A/HP1BP3/SRCAP	6
GO:2000045	regulation of G1/S transition of mitotic cell cycle	6/263	184/18670	0.0463426	0.261533	0.224574	EGFR/CCNB1/CDK6/EP300/CDKN2A/CNOT2	6
GO:0010965	regulation of mitotic sister chromatid separation	3/263	57/18670	0.0463529	0.261533	0.224574	CCNB1/MAD2L1/DLGAP5	3
GO:0048008	platelet-derived growth factor receptor signaling pathway	3/263	57/18670	0.0463529	0.261533	0.224574	PDGFRB/SRC/MYO1E	3
GO:0072431	signal transduction involved in mitotic G1 DNA damage checkpoint	3/263	57/18670	0.0463529	0.261533	0.224574	CCNB1/EP300/CNOT2	3
GO:1902400	intracellular signal transduction involved in G1 DNA damage checkpoint	3/263	57/18670	0.0463529	0.261533	0.224574	CCNB1/EP300/CNOT2	3
GO:0010660	regulation of muscle cell apoptotic process	4/263	96/18670	0.0467994	0.263281	0.226074	DNMT1/PDE1A/PDCD4/CDKN2A	4
GO:0042632	cholesterol homeostasis	4/263	96/18670	0.0467994	0.263281	0.226074	NPC2/IL18/GRAMD1B/PCSK9	4
GO:0046546	development of primary male sexual characteristics	5/263	139/18670	0.0470436	0.263402	0.226178	PDGFRB/KITLG/TGFBR1/HMGCS1/MEA1	5
GO:0048738	cardiac muscle tissue development	7/263	233/18670	0.0474437	0.263402	0.226178	ARID1A/LMNA/ITGB1/PDGFRB/CCNB1/CALR/TGFBR1	7
GO:0071902	positive regulation of protein serine/threonine kinase activity	9/263	334/18670	0.0476866	0.263402	0.226178	EGFR/RAF1/PDGFRB/SRC/CCNB1/KITLG/TGFBR1/CSPG4/MLKL	9
GO:0001672	regulation of chromatin assembly or disassembly	2/263	25/18670	0.0479474	0.263402	0.226178	DNMT1/MPHOSPH8	2
GO:0003309	type B pancreatic cell differentiation	2/263	25/18670	0.0479474	0.263402	0.226178	MEN1/CDK6	2
GO:0045662	negative regulation of myoblast differentiation	2/263	25/18670	0.0479474	0.263402	0.226178	IL18/ANKRD2	2
GO:0051307	meiotic chromosome separation	2/263	25/18670	0.0479474	0.263402	0.226178	TOP2A/TOP2B	2
GO:0060571	morphogenesis of an epithelial fold	2/263	25/18670	0.0479474	0.263402	0.226178	EGFR/RDH10	2
GO:0070129	regulation of mitochondrial translation	2/263	25/18670	0.0479474	0.263402	0.226178	TRUB2/FASTKD3	2
GO:2000104	negative regulation of DNA-dependent DNA replication	2/263	25/18670	0.0479474	0.263402	0.226178	LIG3/TIMELESS	2
GO:0030316	osteoclast differentiation	4/263	97/18670	0.0482944	0.263402	0.226178	TFRC/SRC/CEBPB/CD109	4
GO:0044773	mitotic DNA damage checkpoint	4/263	97/18670	0.0482944	0.263402	0.226178	CCNB1/EP300/MDC1/CNOT2	4
GO:0055092	sterol homeostasis	4/263	97/18670	0.0482944	0.263402	0.226178	NPC2/IL18/GRAMD1B/PCSK9	4
GO:2001022	positive regulation of response to DNA damage stimulus	4/263	97/18670	0.0482944	0.263402	0.226178	EGFR/PARP1/RIF1/TIMELESS	4
GO:0071453	cellular response to oxygen levels	7/263	234/18670	0.0483469	0.263402	0.226178	LMNA/SRC/CCNB1/EP300/HP1BP3/AQP3/CREBBP	7
GO:0006949	syncytium formation	3/263	58/18670	0.0483901	0.263402	0.226178	CD9/CD109/PTGFRN	3
GO:0017001	antibiotic catabolic process	3/263	58/18670	0.0483901	0.263402	0.226178	PRDX3/ALDH1B1/HBA1	3
GO:0030837	negative regulation of actin filament polymerization	3/263	58/18670	0.0483901	0.263402	0.226178	TMOD1/CARMIL1/SCIN	3
GO:0035306	positive regulation of dephosphorylation	3/263	58/18670	0.0483901	0.263402	0.226178	PDGFRB/SRC/ANKLE2	3
GO:0001837	epithelial to mesenchymal transition	5/263	141/18670	0.0494751	0.263402	0.226178	EFNA1/TGFBR1/DAB2/NOLC1/PDCD4	5
GO:0030038	contractile actin filament bundle assembly	4/263	98/18670	0.0498156	0.263402	0.226178	SRC/TGFBR1/S100A10/CARMIL1	4
GO:0043149	stress fiber assembly	4/263	98/18670	0.0498156	0.263402	0.226178	SRC/TGFBR1/S100A10/CARMIL1	4
GO:0045807	positive regulation of endocytosis	4/263	98/18670	0.0498156	0.263402	0.226178	CLU/DAB2/CBLL1/PCSK9	4
GO:2001243	negative regulation of intrinsic apoptotic signaling pathway	4/263	98/18670	0.0498156	0.263402	0.226178	CLU/SRC/PTTG1IP/IVNS1ABP	4
GO:0043405	regulation of MAP kinase activity	9/263	337/18670	0.0499348	0.263402	0.226178	EGFR/RAF1/PDGFRB/SRC/KITLG/TGFBR1/PDCD4/CSPG4/MLKL	9
