# Supplementary material for: Single-gene knockout-coupled omics analysis identifies C9orf85 and CXorf38 as two uncharacterized human proteins associated with ZIP8 malfunction
Source: Front Mol Biosci. 2022 Oct 18;9:991308. doi: 10.3389/fmolb.2022.991308 (PMC9623088; doi:10.3389/fmolb.2022.991308)
Supplement: Supplementary file 2 [file Table3.XLSX]

## Sheet: CC
ID	Description	GeneRatio	BgRatio	pvalue	p.adjust	qvalue	geneID	Count
GO:0000790	nuclear chromatin	18/269	376/19717	4.52585e-06	0.00200495	0.00155308	MEN1/ARID1A/SMARCA5/CEBPB/RCC1/SSRP1/CHAF1A/SUZ12/RIF1/SRCAP/POGZ/GATAD2A/CREBBP/UHRF1/TCF12/MPHOSPH8/BAZ1A/TIMELESS	18
GO:0000792	heterochromatin	8/269	76/19717	9.14817e-06	0.00202632	0.00156963	HMGA1/DNMT1/TOP2B/SUZ12/CDKN2A/UHRF1/MPHOSPH8/BAZ1B	8
GO:0005925	focal adhesion	17/269	405/19717	4.47649e-05	0.00439794	0.00340675	EPB41L2/EGFR/ITGB1/ITGA5/PDGFRB/HMGA1/CD9/CALR/MARCKS/GDI2/RHOB/DAB2/MDC1/CSPG4/TNS1/PDLIM7/MTF2	17
GO:0005657	replication fork	7/269	70/19717	4.686e-05	0.00439794	0.00340675	SMARCA5/TOP1/DNMT1/TP53BP1/UHRF1/BAZ1B/TIMELESS	7
GO:0030055	cell-substrate junction	17/269	412/19717	5.53457e-05	0.00439794	0.00340675	EPB41L2/EGFR/ITGB1/ITGA5/PDGFRB/HMGA1/CD9/CALR/MARCKS/GDI2/RHOB/DAB2/MDC1/CSPG4/TNS1/PDLIM7/MTF2	17
GO:0000793	condensed chromosome	12/269	223/19717	5.95658e-05	0.00439794	0.00340675	SMARCA5/TOP2A/CCNB1/CEBPB/RCC1/LIG4/TP53BP1/MAD2L1/RIF1/AHCTF1/FANCD2/BAZ1B	12
GO:0005788	endoplasmic reticulum lumen	14/269	309/19717	9.49157e-05	0.00600681	0.00465301	MEN1/CLU/LAMC1/P4HA1/CALR/COL15A1/CES3/PCSK9/MYDGF/RCN3/ERLEC1/FKBP14/CTSZ/DNAJB11	14
GO:0008043	intracellular ferritin complex	2/269	2/19717	0.00018545	0.00746859	0.00578534	FTL/FTH1	2
GO:0009330	DNA topoisomerase type II (double strand cut, ATP-hydrolyzing) complex	2/269	2/19717	0.00018545	0.00746859	0.00578534	TOP1/TOP2A	2
GO:0019035	viral integration complex	2/269	2/19717	0.00018545	0.00746859	0.00578534	TOP2A/TOP2B	2
GO:0070288	ferritin complex	2/269	2/19717	0.00018545	0.00746859	0.00578534	FTL/FTH1	2
GO:0005766	primary lysosome	9/269	155/19717	0.000284584	0.00969774	0.00751209	SYNGR1/FTL/PSAP/GUSB/GDI2/ANXA11/NPC2/STXBP2/TMEM30A	9
GO:0042582	azurophil granule	9/269	155/19717	0.000284584	0.00969774	0.00751209	SYNGR1/FTL/PSAP/GUSB/GDI2/ANXA11/NPC2/STXBP2/TMEM30A	9
GO:0035985	senescence-associated heterochromatin focus	2/269	3/19717	0.000551328	0.0174456	0.0135137	HMGA1/CDKN2A	2
GO:0070603	SWI/SNF superfamily-type complex	6/269	76/19717	0.000599745	0.0177125	0.0137205	ARID1A/SMARCA5/SUZ12/SRCAP/GATAD2A/BAZ1A	6
GO:1904949	ATPase complex	6/269	80/19717	0.000787869	0.0218141	0.0168977	ARID1A/SMARCA5/SUZ12/SRCAP/GATAD2A/BAZ1A	6
GO:0005853	eukaryotic translation elongation factor 1 complex	2/269	4/19717	0.00109271	0.0284748	0.0220572	EEF1B2/EEF1D	2
GO:0031252	cell leading edge	14/269	403/19717	0.00135203	0.0330045	0.025566	SRGAP2/COBL/PALM/ITGB1/ITGA5/SRC/KITLG/CDK6/CCDC88A/CARMIL1/CSPG4/WWC1/PDLIM7/MTMR6	14
GO:0008180	COP9 signalosome	4/269	36/19717	0.00141554	0.0330045	0.025566	EPB41L2/TMOD1/BASP1/DCAF1	4
GO:0101002	ficolin-1-rich granule	7/269	124/19717	0.00157889	0.0333071	0.0258005	FTH1/KRT1/PYGL/GUSB/PGAM1/CDA/CTSZ	7
GO:1904813	ficolin-1-rich granule lumen	7/269	124/19717	0.00157889	0.0333071	0.0258005	FTH1/KRT1/PYGL/GUSB/PGAM1/CDA/CTSZ	7
GO:0005793	endoplasmic reticulum-Golgi intermediate compartment	7/269	126/19717	0.00173079	0.0347616	0.0269271	ANPEP/CALR/NUCB2/MCFD2/MYDGF/CTSZ/MTMR6	7
GO:0042025	host cell nucleus	2/269	5/19717	0.00180478	0.0347616	0.0269271	TOP2A/TOP2B	2
GO:0030135	coated vesicle	11/269	289/19717	0.00215592	0.037858	0.0293257	SCAMP1/EGFR/TFRC/CD9/DAB2/MYO1E/HLA-B/CCDC88A/PCSK9/MCFD2/CTSZ	11
GO:0034399	nuclear periphery	7/269	131/19717	0.00216037	0.037858	0.0293257	MEN1/KIF4A/LMNA/KRT8/CEBPB/AHCTF1/UHRF1	7
GO:0001650	fibrillar center	7/269	132/19717	0.00225538	0.037858	0.0293257	SMARCA5/TOP1/EEF1D/DAB2/NOLC1/CCDC137/DCAF1	7
GO:0043596	nuclear replication fork	4/269	41/19717	0.00230737	0.037858	0.0293257	SMARCA5/TOP1/BAZ1B/TIMELESS	4
GO:0001726	ruffle	8/269	172/19717	0.00254856	0.0403218	0.0312342	COBL/ITGB1/ITGA5/SRC/CDK6/WWC1/PDLIM7/MTMR6	8
GO:0005882	intermediate filament	9/269	214/19717	0.00277322	0.0423634	0.0328157	LMNA/KRT1/KRT8/KRT10/KRT9/KRT2/KRT85/KRT17/KRT80	9
GO:0098687	chromosomal region	12/269	347/19717	0.00303792	0.0448599	0.0347495	MEN1/PARP1/CCNB1/CEBPB/DNMT1/LIG4/TP53BP1/MAD2L1/KIF22/RIF1/AHCTF1/BAZ1B	12
GO:0033647	host intracellular organelle	2/269	7/19717	0.00372217	0.0513953	0.039812	TOP2A/TOP2B	2
GO:0033648	host intracellular membrane-bounded organelle	2/269	7/19717	0.00372217	0.0513953	0.039812	TOP2A/TOP2B	2
GO:0016363	nuclear matrix	6/269	109/19717	0.00382854	0.0513953	0.039812	MEN1/KIF4A/KRT8/CEBPB/AHCTF1/UHRF1	6
GO:0005884	actin filament	6/269	111/19717	0.00418574	0.0545378	0.0422462	COBL/SRC/TMOD1/PDLIM3/CARMIL1/PDLIM7	6
GO:0031298	replication fork protection complex	2/269	8/19717	0.00491833	0.062252	0.0482218	TOP1/TIMELESS	2
GO:0000775	chromosome, centromeric region	8/269	193/19717	0.00511664	0.0629631	0.0487727	CCNB1/CEBPB/DNMT1/TP53BP1/MAD2L1/KIF22/AHCTF1/BAZ1B	8
GO:0031983	vesicle lumen	11/269	327/19717	0.00547381	0.0655378	0.0507671	EGFR/FTL/PYGL/GUSB/CLU/PGAM1/CDA/GDI2/NPC2/SERPINI1/CTSZ	11
GO:0044754	autolysosome	2/269	9/19717	0.00626685	0.0730583	0.0565926	FTL/FTH1	2
GO:0042581	specific granule	7/269	160/19717	0.00648165	0.0736249	0.0570315	SCAMP1/ANXA3/ANXA11/ATP11A/STXBP2/TMEM30A/CTSZ	7
GO:0031010	ISWI-type complex	2/269	10/19717	0.00776339	0.0830226	0.0643112	SMARCA5/BAZ1A	2
GO:0045111	intermediate filament cytoskeleton	9/269	251/19717	0.00776347	0.0830226	0.0643112	LMNA/KRT1/KRT8/KRT10/KRT9/KRT2/KRT85/KRT17/KRT80	9
GO:0035861	site of double-strand break	4/269	58/19717	0.00807287	0.0830226	0.0643112	PARP1/TP53BP1/RIF1/TIMELESS	4
GO:0016607	nuclear speck	12/269	397/19717	0.00864736	0.0830226	0.0643112	CDC40/MOCS2/LMNA/RAF1/ELL/BASP1/KIF22/HP1BP3/CARMIL1/CBLL1/GATAD2A/TCF12	12
GO:0031256	leading edge membrane	7/269	170/19717	0.00891374	0.0830226	0.0643112	PALM/ITGB1/ITGA5/SRC/CSPG4/WWC1/MTMR6	7
GO:0030139	endocytic vesicle	10/269	303/19717	0.00898838	0.0830226	0.0643112	SRGAP2/EGFR/ANXA3/CD9/CALR/ANXA11/HBA1/MYO1E/STXBP2/HLA-B	10
GO:0031941	filamentous actin	3/269	32/19717	0.00930045	0.0830226	0.0643112	PDLIM3/CARMIL1/PDLIM7	3
GO:0032587	ruffle membrane	5/269	94/19717	0.00933364	0.0830226	0.0643112	ITGB1/ITGA5/SRC/WWC1/MTMR6	5
GO:0042589	zymogen granule membrane	2/269	11/19717	0.00940367	0.0830226	0.0643112	SCAMP1/STXBP2	2
GO:0005775	vacuolar lumen	7/269	172/19717	0.00947101	0.0830226	0.0643112	FTL/PSAP/GUSB/PDGFRB/GDI2/NPC2/CSPG4	7
GO:0045335	phagocytic vesicle	6/269	132/19717	0.00956795	0.0830226	0.0643112	SRGAP2/ANXA3/CALR/ANXA11/STXBP2/HLA-B	6
GO:0043202	lysosomal lumen	5/269	95/19717	0.00974531	0.0830226	0.0643112	PSAP/GUSB/PDGFRB/NPC2/CSPG4	5
GO:0045095	keratin filament	5/269	95/19717	0.00974531	0.0830226	0.0643112	KRT1/KRT8/KRT2/KRT85/KRT80	5
GO:0005720	nuclear heterochromatin	3/269	33/19717	0.010129	0.0837666	0.0648875	SUZ12/UHRF1/MPHOSPH8	3
GO:0062023	collagen-containing extracellular matrix	12/269	406/19717	0.0102108	0.0837666	0.0648875	KRT1/PSAP/CLU/LAMC1/CALR/COL15A1/ANXA11/S100A10/CSPG4/CRELD1/SMOC1/CTSZ	12
GO:0005635	nuclear envelope	13/269	464/19717	0.0116322	0.0936919	0.0725759	RGPD8/EGFR/LMNA/PARP1/RCC1/CALR/ANXA11/NUCB2/MAD2L1/RIF1/AHCTF1/XPO4/MTMR6	13
GO:0034774	secretory granule lumen	10/269	321/19717	0.0130801	0.103473	0.0801526	FTL/PYGL/GUSB/CLU/PGAM1/CDA/GDI2/NPC2/SERPINI1/CTSZ	10
GO:0016592	mediator complex	3/269	37/19717	0.0138617	0.107732	0.0834515	MED6/MED10/MED20	3
GO:0060205	cytoplasmic vesicle lumen	10/269	325/19717	0.0141541	0.108108	0.083743	FTL/PYGL/GUSB/CLU/PGAM1/CDA/GDI2/NPC2/SERPINI1/CTSZ	10
GO:0005767	secondary lysosome	2/269	14/19717	0.0151458	0.109993	0.0852031	FTL/FTH1	2
GO:0031314	extrinsic component of mitochondrial inner membrane	2/269	14/19717	0.0151458	0.109993	0.0852031	TAMM41/COQ7	2
GO:0042588	zymogen granule	2/269	14/19717	0.0151458	0.109993	0.0852031	SCAMP1/STXBP2	2
GO:0090734	site of DNA damage	4/269	73/19717	0.0176879	0.126383	0.0978992	PARP1/TP53BP1/RIF1/TIMELESS	4
GO:0034708	methyltransferase complex	5/269	113/19717	0.0194142	0.129716	0.100481	MEN1/SUZ12/CBLL1/POGZ/MTF2	5
GO:0099738	cell cortex region	3/269	42/19717	0.0194888	0.129716	0.100481	EPB41L2/RIMS1/CTSZ	3
GO:0033646	host intracellular part	2/269	16/19717	0.0196184	0.129716	0.100481	TOP2A/TOP2B	2
GO:0035098	ESC/E(Z) complex	2/269	16/19717	0.0196184	0.129716	0.100481	SUZ12/MTF2	2
GO:0043656	host intracellular region	2/269	16/19717	0.0196184	0.129716	0.100481	TOP2A/TOP2B	2
GO:0030667	secretory granule membrane	9/269	298/19717	0.0216084	0.134894	0.104492	SCAMP1/SYNGR1/PSAP/ANPEP/CD9/ATP11A/STXBP2/CD109/TMEM30A	9
GO:0031092	platelet alpha granule membrane	2/269	17/19717	0.0220366	0.134894	0.104492	CD9/CD109	2
GO:0000779	condensed chromosome, centromeric region	5/269	118/19717	0.0229253	0.134894	0.104492	CCNB1/CEBPB/TP53BP1/MAD2L1/AHCTF1	5
GO:0016327	apicolateral plasma membrane	2/269	18/19717	0.0245711	0.134894	0.104492	PALM/KRT8	2
GO:0033643	host cell part	2/269	18/19717	0.0245711	0.134894	0.104492	TOP2A/TOP2B	2
GO:0005938	cell cortex	9/269	308/19717	0.0260214	0.134894	0.104492	EPB41L2/COBL/TMOD1/MARCKS/CRIP2/RHOB/RIMS1/CTSZ/SCIN	9
GO:0008623	CHRAC	1/269	2/19717	0.0271006	0.134894	0.104492	BAZ1A	1
GO:0016222	procollagen-proline 4-dioxygenase complex	1/269	2/19717	0.0271006	0.134894	0.104492	P4HA1	1
GO:0019008	molybdopterin synthase complex	1/269	2/19717	0.0271006	0.134894	0.104492	MOCS2	1
GO:0031213	RSF complex	1/269	2/19717	0.0271006	0.134894	0.104492	SMARCA5	1
GO:0032473	cytoplasmic side of mitochondrial outer membrane	1/269	2/19717	0.0271006	0.134894	0.104492	CISD1	1
GO:0033596	TSC1-TSC2 complex	1/269	2/19717	0.0271006	0.134894	0.104492	TSC2	1
GO:0034665	integrin alpha1-beta1 complex	1/269	2/19717	0.0271006	0.134894	0.104492	ITGB1	1
GO:0034667	integrin alpha3-beta1 complex	1/269	2/19717	0.0271006	0.134894	0.104492	ITGB1	1
GO:0034680	integrin alpha10-beta1 complex	1/269	2/19717	0.0271006	0.134894	0.104492	ITGB1	1
GO:0034681	integrin alpha11-beta1 complex	1/269	2/19717	0.0271006	0.134894	0.104492	ITGB1	1
GO:0036488	CHOP-C/EBP complex	1/269	2/19717	0.0271006	0.134894	0.104492	CEBPB	1
GO:0070435	Shc-EGFR complex	1/269	2/19717	0.0271006	0.134894	0.104492	EGFR	1
GO:0097125	cyclin B1-CDK1 complex	1/269	2/19717	0.0271006	0.134894	0.104492	CCNB1	1
GO:1990590	ATF1-ATF4 transcription factor complex	1/269	2/19717	0.0271006	0.134894	0.104492	ATF1	1
GO:1990666	PCSK9-LDLR complex	1/269	2/19717	0.0271006	0.134894	0.104492	PCSK9	1
GO:1990667	PCSK9-AnxA2 complex	1/269	2/19717	0.0271006	0.134894	0.104492	PCSK9	1
GO:0005667	transcription regulator complex	11/269	415/19717	0.0277668	0.136502	0.105738	MED6/PARP1/HMGA1/CEBPB/ATF1/EP300/GATAD2A/SPEN/TCF12/SMAD5/IVNS1ABP	11
GO:0005759	mitochondrial matrix	12/269	469/19717	0.02804	0.136502	0.105738	TRUB2/OAT/CCNB1/PRDX3/ECHS1/ALDH1B1/HIBADH/FPGS/TST/NDUFAF7/DHTKD1/NDUFAF1	12
GO:0005721	pericentric heterochromatin	2/269	20/19717	0.0299747	0.141992	0.10999	DNMT1/BAZ1B	2
GO:0071682	endocytic vesicle lumen	2/269	20/19717	0.0299747	0.141992	0.10999	CALR/HBA1	2
GO:0035097	histone methyltransferase complex	4/269	86/19717	0.0301292	0.141992	0.10999	MEN1/SUZ12/POGZ/MTF2	4
GO:0005643	nuclear pore	4/269	89/19717	0.0335781	0.15658	0.12129	RGPD8/MAD2L1/AHCTF1/XPO4	4
GO:0035578	azurophil granule lumen	4/269	91/19717	0.036	0.162602	0.125956	FTL/GUSB/GDI2/NPC2	4
GO:0000776	kinetochore	5/269	135/19717	0.0378264	0.162602	0.125956	CCNB1/TP53BP1/MAD2L1/KIF22/AHCTF1	5
GO:0030134	COPII-coated ER to Golgi transport vesicle	4/269	93/19717	0.0385204	0.162602	0.125956	HLA-B/PCSK9/MCFD2/CTSZ	4
GO:0030662	coated vesicle membrane	6/269	182/19717	0.0390093	0.162602	0.125956	EGFR/TFRC/CD9/DAB2/HLA-B/MCFD2	6
GO:0032154	cleavage furrow	3/269	55/19717	0.0391797	0.162602	0.125956	MEN1/ITGB1/RHOB	3
GO:0005606	laminin-1 complex	1/269	3/19717	0.0403753	0.162602	0.125956	LAMC1	1
GO:0032807	DNA ligase IV complex	1/269	3/19717	0.0403753	0.162602	0.125956	LIG4	1
GO:0033186	CAF-1 complex	1/269	3/19717	0.0403753	0.162602	0.125956	CHAF1A	1
GO:0034666	integrin alpha2-beta1 complex	1/269	3/19717	0.0403753	0.162602	0.125956	ITGB1	1
GO:0034678	integrin alpha8-beta1 complex	1/269	3/19717	0.0403753	0.162602	0.125956	ITGB1	1
GO:0035060	brahma complex	1/269	3/19717	0.0403753	0.162602	0.125956	ARID1A	1
GO:0042585	germinal vesicle	1/269	3/19717	0.0403753	0.162602	0.125956	MARCKS	1
GO:0043259	laminin-10 complex	1/269	3/19717	0.0403753	0.162602	0.125956	LAMC1	1
GO:0043260	laminin-11 complex	1/269	3/19717	0.0403753	0.162602	0.125956	LAMC1	1
GO:0071062	alphav-beta3 integrin-vitronectin complex	1/269	3/19717	0.0403753	0.162602	0.125956	ITGA5	1
GO:0044322	endoplasmic reticulum quality control compartment	2/269	24/19717	0.0420243	0.167719	0.129919	CALR/ERLEC1	2
GO:0009897	external side of plasma membrane	10/269	393/19717	0.0440323	0.17388	0.134691	TFRC/ITGB1/ITGA5/ANPEP/CD9/CALR/CD83/HLA-B/CD276/PCSK9	10
GO:0030136	clathrin-coated vesicle	6/269	188/19717	0.0444884	0.17388	0.134691	SCAMP1/EGFR/TFRC/CD9/DAB2/MYO1E	6
GO:0035577	azurophil granule membrane	3/269	58/19717	0.0447457	0.17388	0.134691	SYNGR1/PSAP/TMEM30A	3
GO:0035327	transcriptionally active chromatin	2/269	25/19717	0.0452764	0.174412	0.135104	PSIP1/ELL	2
GO:0031674	I band	5/269	143/19717	0.0464957	0.177565	0.137546	KRT8/PDLIM3/FBXO22/ANKRD2/PDLIM7	5
GO:0030027	lamellipodium	6/269	193/19717	0.0494043	0.187061	0.144901	SRGAP2/ITGB1/KITLG/CCDC88A/CARMIL1/CSPG4	6
