# Supplementary material for: Single-gene knockout-coupled omics analysis identifies C9orf85 and CXorf38 as two uncharacterized human proteins associated with ZIP8 malfunction
Source: Front Mol Biosci. 2022 Oct 18;9:991308. doi: 10.3389/fmolb.2022.991308 (PMC9623088; doi:10.3389/fmolb.2022.991308)
Supplement: Supplementary file 7 [file Table6.XLSX]

## Sheet: Data
# emapper version: emapper-1.0.3-35-g63c274b emapper DB: 2.0
# command: ./emapper.py --cpu 6 -i /data/shared/emapper_jobs/user_data/MM_2v7aahoe/query_seqs.fa --output query_seqs.fa --output_dir /data/shared/emapper_jobs/user_data/MM_2v7aahoe -m diamond -d none --tax_scope auto --go_evidence non-electronic --target_orthologs all --seed_ortholog_evalue 0.001 --seed_ortholog_score 60 --query-cover 20 --subject-cover 0 --override --temp_dir /data/shared/emappe…
# time: Tue Feb 23 08:18:25 2021
#query_name seed_eggNOG_ortholog seed_ortholog_evalue seed_ortholog_score best_tax_level Preferred_name GOs EC KEGG_ko KEGG_Pathway KEGG_Module KEGG_Reaction KEGG_rclass BRITE KEGG_TC CAZy BiGG_Reaction
Query	Seed ortholog	e-value	score	best tax lvl	Preferred_name	GO terms	EC number	KEGG KO	KEGG pathway	KEGG module	KEGG reaction	KEGG rclass	BRITE	KEGG TC	CAZy	BiGG reaction	annot lvl	matching OGs	Best OG	COG cat	description
FTL	61853.ENSNLEP00000005739	6.9e-95	353.2	Primates	FTL			ko:K13625	ko04216,ko04217,ko04978,map04216,map04217,map04978				ko00000,ko00001,ko04147				Mammalia	35A57@314146,39ZU0@33154,3BM9S@33208,3D51N@33213,3JDKH@40674,4887S@7711,494Q1@7742,4M97E@9443,COG1528@1,KOG2332@2759	NA|NA|NA	P	ferric iron binding
FTH1	9593.ENSGGOP00000016973	8.8e-101	372.9	Hominidae	FTH1	GO:0002376,GO:0003674,GO:0005488,GO:0005506,GO:0005575,GO:0005622,GO:0005623,GO:0005737,GO:0006873,GO:0006875,GO:0006879,GO:0006880,GO:0006955,GO:0008150,GO:0008285,GO:0009987,GO:0019725,GO:0030003,GO:0042127,GO:0042592,GO:0043167,GO:0043169,GO:0044424,GO:0044464,GO:0046872,GO:0046914,GO:0046916,GO:0048519,GO:0048523,GO:0048878,GO:0050789,GO:0050794,GO:0050801,GO:0050896,GO:0051179,GO:0051235,GO:…	1.16.3.2	ko:K00522	ko04216,ko04217,ko04978,map04216,map04217,map04978				ko00000,ko00001,ko01000,ko04147				Mammalia	35F6G@314146,39T27@33154,3BFNE@33208,3D0CF@33213,3J5FJ@40674,485IG@7711,48ZYF@7742,4MKPH@9443,4MU7C@9604,COG1528@1,KOG2332@2759	NA|NA|NA	P	Stores iron in a soluble, non-toxic, readily available form. Important for iron homeostasis. Iron is taken up in the ferrous form and deposited as ferric hydroxides after oxidation
DAB2	9606.ENSP00000313391	0.0	1463.7	Hominidae	DAB2	GO:0000165,GO:0000187,GO:0000323,GO:0000902,GO:0000904,GO:0001558,GO:0001650,GO:0001701,GO:0001919,GO:0001921,GO:0001932,GO:0001933,GO:0001934,GO:0002090,GO:0002092,GO:0002376,GO:0002520,GO:0003008,GO:0003674,GO:0005102,GO:0005178,GO:0005488,GO:0005515,GO:0005543,GO:0005546,GO:0005575,GO:0005622,GO:0005623,GO:0005634,GO:0005730,GO:0005737,GO:0005764,GO:0005765,GO:0005773,GO:0005774,GO:0005829,GO:…		ko:K12475	ko04144,map04144				ko00000,ko00001,ko04131				Mammalia	35BF1@314146,38D9N@33154,3BD5J@33208,3CWRE@33213,3JB92@40674,483YW@7711,4959K@7742,4MH50@9443,4MW0Y@9604,KOG3535@1,KOG3535@2759	NA|NA|NA	T	Phosphotyrosine-binding domain, phosphotyrosine-interaction (PI) domain
KRT85	9606.ENSP00000257901	1.4e-265	921.8	Hominidae	KRT85	GO:0003674,GO:0005198,GO:0005575,GO:0005622,GO:0005623,GO:0005737,GO:0005829,GO:0007275,GO:0008150,GO:0008219,GO:0008544,GO:0009888,GO:0009913,GO:0009987,GO:0012501,GO:0030154,GO:0030216,GO:0030855,GO:0031424,GO:0032501,GO:0032502,GO:0043588,GO:0044424,GO:0044444,GO:0044464,GO:0048513,GO:0048731,GO:0048856,GO:0048869,GO:0060429,GO:0070268		ko:K07605					ko00000,ko04147,ko04812				Mammalia	28N6C@1,2SK5S@2759,35FQR@314146,39UJA@33154,3BK21@33208,3D268@33213,3J8EM@40674,488E1@7711,493P1@7742,4MH2J@9443,4N27K@9604	NA|NA|NA	Z	Keratin type II head
NEGR1	9597.XP_003830637.1	1e-206	725.7	Hominidae	NEGR1	GO:0005575,GO:0005576,GO:0005623,GO:0005886,GO:0007155,GO:0007275,GO:0007399,GO:0007610,GO:0007626,GO:0007631,GO:0008150,GO:0009987,GO:0010720,GO:0010975,GO:0010976,GO:0016020,GO:0022008,GO:0022610,GO:0030154,GO:0030425,GO:0031344,GO:0031346,GO:0032501,GO:0032502,GO:0036477,GO:0042995,GO:0043005,GO:0043025,GO:0044297,GO:0044463,GO:0044464,GO:0045595,GO:0045597,GO:0045664,GO:0045666,GO:0048518,GO:…		ko:K06775	ko04514,map04514				ko00000,ko00001,ko04516				Mammalia	35NAI@314146,38SYA@33154,3BFG7@33208,3CWH6@33213,3J4IM@40674,47Z2J@7711,494F2@7742,4MF49@9443,4MX82@9604,KOG3510@1,KOG3510@2759	NA|NA|NA	T	neuronal growth regulator 1
SYNGR1	9606.ENSP00000332287	1.1e-132	479.2	Hominidae	SYNGR1	GO:0000323,GO:0001775,GO:0002252,GO:0002263,GO:0002274,GO:0002275,GO:0002283,GO:0002366,GO:0002376,GO:0002443,GO:0002444,GO:0002446,GO:0005575,GO:0005622,GO:0005623,GO:0005737,GO:0005764,GO:0005765,GO:0005766,GO:0005773,GO:0005774,GO:0005886,GO:0006605,GO:0006810,GO:0006886,GO:0006887,GO:0006955,GO:0008021,GO:0008104,GO:0008150,GO:0009987,GO:0010033,GO:0010256,GO:0010646,GO:0012505,GO:0012506,GO:…											Mammalia	35HJX@314146,38E3J@33154,3BCRB@33208,3CWBJ@33213,3J5J4@40674,4868T@7711,48ZPH@7742,4MKRX@9443,4N6W2@9604,KOG4016@1,KOG4016@2759	NA|NA|NA	U	Synaptogyrin 1
MOCS2	9478.XP_008058320.1	4.6e-39	166.8	Primates	MOCS2		2.8.1.12	ko:K03635,ko:K21232	ko00790,ko01100,ko04122,map00790,map01100,map04122		R09395	RC02507	ko00000,ko00001,ko01000				Mammalia	35SEZ@314146,3AC6V@33154,3BSXS@33208,3D9RI@33213,3JHK3@40674,48GDF@7711,49D7R@7742,4MNRU@9443,KOG3474@1,KOG3474@2759	NA|NA|NA	C	ThiS family
COL15A1	9606.ENSP00000364140	0.0	1404.8	Hominidae	COL15A1	GO:0005575,GO:0005576,GO:0005581,GO:0005582,GO:0005604,GO:0005622,GO:0005623,GO:0005737,GO:0005783,GO:0005788,GO:0007154,GO:0007165,GO:0008150,GO:0008152,GO:0009056,GO:0009987,GO:0012505,GO:0016020,GO:0016021,GO:0023052,GO:0030574,GO:0031012,GO:0031224,GO:0031974,GO:0032963,GO:0032991,GO:0043226,GO:0043227,GO:0043229,GO:0043231,GO:0043233,GO:0044420,GO:0044421,GO:0044422,GO:0044424,GO:0044425,GO:…		ko:K08135	ko04974,map04974				ko00000,ko00001,ko00535				Mammalia	35HPW@314146,38I1B@33154,3BAXZ@33208,3CTMW@33213,3J8TQ@40674,480SR@7711,48VA9@7742,4MI8X@9443,4N6DJ@9604,KOG3546@1,KOG3546@2759	NA|NA|NA	W	Collagenase NC10 and Endostatin
CRIP2	60711.ENSCSAP00000005630	8.1e-127	459.5	Cercopithecoidea	CRIP2	GO:0002376,GO:0002520,GO:0003674,GO:0005488,GO:0005575,GO:0005622,GO:0005623,GO:0005737,GO:0005938,GO:0007275,GO:0008150,GO:0008270,GO:0008284,GO:0030097,GO:0032501,GO:0032502,GO:0042127,GO:0043167,GO:0043169,GO:0044424,GO:0044444,GO:0044464,GO:0046872,GO:0046914,GO:0048513,GO:0048518,GO:0048522,GO:0048534,GO:0048731,GO:0048856,GO:0050789,GO:0050794,GO:0065007,GO:0071944,GO:0099568											Mammalia	35PKX@314146,361SI@314294,39R0S@33154,3BINN@33208,3D03D@33213,3JEQF@40674,484HR@7711,48Z10@7742,4MKNR@9443,COG5069@1,KOG1700@2759	NA|NA|NA	TZ	Cysteine-rich protein 2
KRT9	9597.XP_008964694.1	1.1e-155	557.0	Hominidae	KRT9			ko:K07604	ko04915,map04915				ko00000,ko00001,ko04147,ko04812				Mammalia	28M49@1,2QV0B@2759,35D7D@314146,39UEA@33154,3BDQ4@33208,3CZGB@33213,3JCYJ@40674,47Z05@7711,49N8I@7742,4M651@9443,4MXYQ@9604	NA|NA|NA	S	Belongs to the intermediate filament family
TNS1	9606.ENSP00000171887	0.0	3131.3	Hominidae	TNS1	GO:0005575,GO:0005912,GO:0005924,GO:0005925,GO:0030054,GO:0030055,GO:0070161		ko:K18080					ko00000,ko01009				Mammalia	35M8D@314146,38FTZ@33154,3BA31@33208,3CU3I@33213,3JAC0@40674,480JA@7711,48X85@7742,4MF1V@9443,4MXUC@9604,COG2453@1,KOG1930@2759,KOG2283@2759	NA|NA|NA	TZ	C2 domain of PTEN tumour-suppressor protein
MAOB	9606.ENSP00000367309	4.3e-311	1073.2	Hominidae	MAOB	GO:0000166,GO:0001505,GO:0002237,GO:0003674,GO:0003824,GO:0005488,GO:0005515,GO:0005575,GO:0005622,GO:0005623,GO:0005737,GO:0005739,GO:0005740,GO:0005741,GO:0006091,GO:0006584,GO:0006725,GO:0006807,GO:0008131,GO:0008150,GO:0008152,GO:0009055,GO:0009056,GO:0009058,GO:0009605,GO:0009607,GO:0009617,GO:0009636,GO:0009712,GO:0009719,GO:0009725,GO:0009893,GO:0009987,GO:0010033,GO:0010035,GO:0010038,GO:…	1.4.3.4	ko:K00274	ko00260,ko00330,ko00340,ko00350,ko00360,ko00380,ko00950,ko00982,ko01100,ko01110,ko04726,ko04728,ko05030,ko05031,ko05034,map00260,map00330,map00340,map00350,map00360,map00380,map00950,map00982,map01100,map01110,map04726,map04728,map05030,map05031,map05034	M00135	R02173,R02382,R02529,R02532,R02613,R02908,R02919,R04025,R04300,R04674,R04890,R04893,R04894,R04907,R04908,R08346,R08347,R08348,R11354	RC00062,RC00160,RC00225,RC00676,RC00807,RC00808,RC01808,RC02226,RC02713	ko00000,ko00001,ko00002,ko01000				Mammalia	35FYX@314146,38B4W@33154,3BI0V@33208,3CXJF@33213,3J61I@40674,484HM@7711,492DD@7742,4MI8J@9443,4MV04@9604,COG1231@1,KOG0029@2759	NA|NA|NA	C	Catalyzes the oxidative deamination of biogenic and xenobiotic amines and has important functions in the metabolism of neuroactive and vasoactive amines in the central nervous system and peripheral tissues. MAOB preferentially degrades benzylamine and phenylethylamine
CSPG4	9606.ENSP00000312506	0.0	4495.7	Hominidae	CSPG4	GO:0000187,GO:0000323,GO:0001932,GO:0001934,GO:0003674,GO:0005488,GO:0005515,GO:0005518,GO:0005575,GO:0005576,GO:0005622,GO:0005623,GO:0005737,GO:0005764,GO:0005773,GO:0005775,GO:0005794,GO:0005796,GO:0005886,GO:0005887,GO:0006022,GO:0006023,GO:0006024,GO:0006026,GO:0006027,GO:0006029,GO:0006082,GO:0006790,GO:0006807,GO:0006928,GO:0006950,GO:0006952,GO:0006954,GO:0007154,GO:0007165,GO:0007166,GO:…		ko:K08115					ko00000,ko00535,ko04516				Mammalia	35IK9@314146,38YSW@33154,3BATE@33208,3CU5B@33213,3J6XW@40674,480I2@7711,495RM@7742,4M7WS@9443,4N4Y2@9604,KOG3597@1,KOG3597@2759	NA|NA|NA	T	Laminin G domain
MRS2	9598.ENSPTRP00000030349	8.6e-243	845.9	Hominidae	MRS2	GO:0003674,GO:0005215,GO:0005575,GO:0005622,GO:0005623,GO:0005737,GO:0005739,GO:0005740,GO:0005743,GO:0006082,GO:0006089,GO:0006810,GO:0006811,GO:0006812,GO:0006839,GO:0008150,GO:0008152,GO:0008324,GO:0009987,GO:0015075,GO:0015095,GO:0015318,GO:0015693,GO:0016020,GO:0019752,GO:0019866,GO:0022857,GO:0022890,GO:0030001,GO:0031090,GO:0031966,GO:0031967,GO:0031975,GO:0032787,GO:0034220,GO:0043226,GO:…		ko:K16075					ko00000,ko02000	1.A.35.5			Mammalia	359QY@314146,38EKJ@33154,3B950@33208,3CXVE@33213,3J9VA@40674,488A1@7711,490NY@7742,4MHDD@9443,4MSYG@9604,KOG2662@1,KOG2662@2759	NA|NA|NA	P	mitochondrial magnesium ion transmembrane transport
PAAF1	9606.ENSP00000311665	3e-170	604.7	Hominidae	PAAF1	GO:0000502,GO:0005575,GO:0005622,GO:0005623,GO:0032991,GO:0044424,GO:0044464,GO:1902494,GO:1905368,GO:1905369		ko:K11887					ko00000,ko03051				Mammalia	35JX0@314146,38G6M@33154,3BFXP@33208,3CSDR@33213,3J79G@40674,48B2B@7711,493N2@7742,4MFUV@9443,4MX8R@9604,KOG0266@1,KOG0266@2759	NA|NA|NA	S	WD domain, G-beta repeat
CD276	9606.ENSP00000320084	4.4e-311	1072.8	Hominidae	CD276	GO:0001775,GO:0001817,GO:0001818,GO:0001819,GO:0002376,GO:0002682,GO:0002683,GO:0002684,GO:0002694,GO:0002695,GO:0002696,GO:0002791,GO:0002793,GO:0003674,GO:0005102,GO:0005488,GO:0005515,GO:0005575,GO:0005623,GO:0005886,GO:0006955,GO:0007162,GO:0008150,GO:0008283,GO:0008284,GO:0008285,GO:0009889,GO:0009890,GO:0009891,GO:0009892,GO:0009893,GO:0009897,GO:0009986,GO:0009987,GO:0010556,GO:0010557,GO:…		ko:K06746	ko04514,map04514				ko00000,ko00001,ko04090				Mammalia	2CFG9@1,2QU94@2759,35CIW@314146,39D4G@33154,3BI02@33208,3CV7Y@33213,3J23G@40674,4811G@7711,491NX@7742,4MMP8@9443,4MZ0A@9604	NA|NA|NA	T	CD80-like C2-set immunoglobulin domain
SRC	9606.ENSP00000362680	0.0	1093.6	Hominidae	SRC	GO:0000003,GO:0000079,GO:0000302,GO:0000323,GO:0000902,GO:0000904,GO:0001101,GO:0001501,GO:0001541,GO:0001545,GO:0001666,GO:0001726,GO:0001763,GO:0001775,GO:0001817,GO:0001819,GO:0001894,GO:0001932,GO:0001934,GO:0001952,GO:0001953,GO:0002009,GO:0002102,GO:0002218,GO:0002220,GO:0002223,GO:0002237,GO:0002252,GO:0002253,GO:0002376,GO:0002429,GO:0002431,GO:0002433,GO:0002520,GO:0002521,GO:0002573,GO:…	2.7.10.2	ko:K05704	ko01521,ko01522,ko04012,ko04013,ko04015,ko04062,ko04137,ko04144,ko04360,ko04370,ko04510,ko04520,ko04530,ko04540,ko04611,ko04727,ko04750,ko04810,ko04912,ko04915,ko04917,ko04919,ko04921,ko04926,ko05100,ko05120,ko05131,ko05152,ko05161,ko05167,ko05203,ko05205,ko05219,ko05418,map01521,map01522,map04012,map04013,map04015,map04062,map04137,map04144,map04360,map04370,map04510,map04520,map04530,map04540,m…				ko00000,ko00001,ko01000,ko01001,ko04131				Mammalia	35DXP@314146,38E1B@33154,3BAZR@33208,3CTKV@33213,3J66K@40674,4859T@7711,48W5F@7742,4MM49@9443,4N1BP@9604,COG0515@1,KOG0197@2759	NA|NA|NA	T	Src homology 2 domains
CDA	9597.XP_003814450.1	5.6e-82	310.1	Hominidae	CDA	GO:0001558,GO:0001775,GO:0001882,GO:0002252,GO:0002263,GO:0002274,GO:0002275,GO:0002283,GO:0002366,GO:0002376,GO:0002443,GO:0002444,GO:0002446,GO:0003674,GO:0003824,GO:0004126,GO:0005488,GO:0005515,GO:0005575,GO:0005576,GO:0005622,GO:0005623,GO:0005737,GO:0005829,GO:0006139,GO:0006140,GO:0006206,GO:0006213,GO:0006216,GO:0006725,GO:0006807,GO:0006810,GO:0006887,GO:0006955,GO:0007154,GO:0007165,GO:…	3.5.4.5	ko:K01489	ko00240,ko00983,ko01100,map00240,map00983,map01100		R01878,R02485,R08221	RC00074,RC00514	ko00000,ko00001,ko01000				Mammalia	35PYP@314146,3A5YV@33154,3BSRU@33208,3D6BD@33213,3JGN5@40674,481Z8@7711,49AXA@7742,4MJ0W@9443,4MXWC@9604,COG0295@1,KOG0833@2759	NA|NA|NA	F	Cytidine and deoxycytidylate deaminase zinc-binding region
KRT10	9593.ENSGGOP00000000451	2.4e-168	599.0	Hominidae	KRT10	GO:0002064,GO:0003334,GO:0003674,GO:0005488,GO:0005515,GO:0005575,GO:0005622,GO:0005623,GO:0005856,GO:0005882,GO:0006996,GO:0007010,GO:0007275,GO:0008092,GO:0008150,GO:0008544,GO:0009888,GO:0009913,GO:0009987,GO:0010035,GO:0010038,GO:0016043,GO:0022607,GO:0030154,GO:0030216,GO:0030855,GO:0032501,GO:0032502,GO:0042221,GO:0043226,GO:0043228,GO:0043229,GO:0043232,GO:0043588,GO:0043933,GO:0044085,GO:…		ko:K07604	ko04915,map04915				ko00000,ko00001,ko04147,ko04812				Mammalia	28M49@1,2QTM6@2759,35NUC@314146,38D73@33154,3B94K@33208,3CVR3@33213,3J7VH@40674,48311@7711,48V97@7742,4MG08@9443,4MVT7@9604	NA|NA|NA	S	Intermediate filament protein
ALPI	9606.ENSP00000295463	8.5e-306	1055.4	Hominidae	ALPI	GO:0000287,GO:0002020,GO:0003674,GO:0003824,GO:0004035,GO:0005488,GO:0005515,GO:0005575,GO:0005576,GO:0005622,GO:0005623,GO:0005737,GO:0005886,GO:0005903,GO:0006629,GO:0006644,GO:0006650,GO:0006654,GO:0006793,GO:0006796,GO:0007275,GO:0007399,GO:0007586,GO:0008150,GO:0008152,GO:0008270,GO:0008610,GO:0008654,GO:0009058,GO:0009653,GO:0009790,GO:0009792,GO:0009888,GO:0009897,GO:0009986,GO:0009987,GO:…	3.1.3.1	ko:K01077	ko00730,ko00790,ko01100,ko02020,map00730,map00790,map01100,map02020	M00126	R02135,R04620	RC00017	ko00000,ko00001,ko00002,ko00537,ko01000,ko04147				Mammalia	35MKS@314146,38GD6@33154,3B9Y3@33208,3CRTE@33213,3J8ZW@40674,483RG@7711,4934A@7742,4MICH@9443,4MVW0@9604,COG1785@1,KOG4126@2759	NA|NA|NA	G	Alkaline phosphatase homologues
KATNA1	9606.ENSP00000356381	5.9e-277	959.5	Hominidae	KATNA1	GO:0000151,GO:0000922,GO:0003674,GO:0005488,GO:0005515,GO:0005575,GO:0005622,GO:0005623,GO:0005634,GO:0005737,GO:0005819,GO:0005856,GO:0008017,GO:0008092,GO:0015630,GO:0015631,GO:0030496,GO:0031461,GO:0031463,GO:0032991,GO:0043226,GO:0043227,GO:0043228,GO:0043229,GO:0043231,GO:0043232,GO:0044422,GO:0044424,GO:0044430,GO:0044446,GO:0044464,GO:0046982,GO:0046983,GO:0072686,GO:0097431,GO:1902494,GO:…	3.6.4.3	ko:K07767					ko00000,ko01000,ko04812				Mammalia	35935@314146,38EF3@33154,3BA82@33208,3CSKU@33213,3J2E7@40674,47YUY@7711,490PH@7742,4M6B4@9443,4MS6K@9604,COG0554@1,KOG0738@2759	NA|NA|NA	O	Vps4 C terminal oligomerisation domain
KRT17	9606.ENSP00000308452	6.1e-201	706.8	Hominidae	KRT17	GO:0001558,GO:0001942,GO:0002009,GO:0003674,GO:0004888,GO:0005102,GO:0005198,GO:0005200,GO:0005488,GO:0005515,GO:0005575,GO:0005622,GO:0005623,GO:0005737,GO:0005829,GO:0005856,GO:0005882,GO:0006417,GO:0006996,GO:0007010,GO:0007154,GO:0007165,GO:0007275,GO:0008150,GO:0008219,GO:0008544,GO:0009653,GO:0009888,GO:0009889,GO:0009891,GO:0009893,GO:0009913,GO:0009987,GO:0010468,GO:0010556,GO:0010557,GO:…		ko:K07604	ko04915,map04915				ko00000,ko00001,ko04147,ko04812				Mammalia	28M49@1,2QTM6@2759,35GGP@314146,38D73@33154,3B94K@33208,3CVR3@33213,3JCDN@40674,48311@7711,48V97@7742,4M8XS@9443,4MWAR@9604	NA|NA|NA	Z	hair follicle morphogenesis
RCN3	9606.ENSP00000270645	7.1e-194	682.9	Hominidae	RCN3												Mammalia	35AJ0@314146,39R24@33154,3BKND@33208,3D35K@33213,3J6YB@40674,4855V@7711,497VG@7742,4MCIW@9443,4MZYF@9604,KOG4223@1,KOG4223@2759	NA|NA|NA	TU	EF-hand domain pair
KRT1	9606.ENSP00000252244	1.1e-153	550.4	Hominidae	KRT1	GO:0001533,GO:0001775,GO:0001867,GO:0002252,GO:0002253,GO:0002263,GO:0002274,GO:0002275,GO:0002283,GO:0002366,GO:0002376,GO:0002443,GO:0002444,GO:0002446,GO:0002682,GO:0002684,GO:0003674,GO:0005198,GO:0005488,GO:0005515,GO:0005575,GO:0005576,GO:0005622,GO:0005623,GO:0005737,GO:0005829,GO:0005856,GO:0005882,GO:0005886,GO:0006464,GO:0006807,GO:0006810,GO:0006887,GO:0006950,GO:0006952,GO:0006955,GO:…		ko:K07605					ko00000,ko04147,ko04812				Mammalia	28N6C@1,2QQIF@2759,359CC@314146,39XGI@33154,3BJTJ@33208,3D0K4@33213,3J8R7@40674,487WQ@7711,496K3@7742,4MDMK@9443,4MYVK@9604	NA|NA|NA	Z	Belongs to the intermediate filament family
SCIN	9606.ENSP00000297029	0.0	1464.9	Hominidae	SCIN	GO:0001786,GO:0002682,GO:0002684,GO:0003674,GO:0003779,GO:0005488,GO:0005509,GO:0005515,GO:0005543,GO:0005545,GO:0005546,GO:0005575,GO:0005622,GO:0005623,GO:0005737,GO:0005886,GO:0005903,GO:0005938,GO:0006810,GO:0006887,GO:0006996,GO:0007010,GO:0007015,GO:0008064,GO:0008092,GO:0008104,GO:0008150,GO:0008285,GO:0008289,GO:0009987,GO:0010638,GO:0010639,GO:0010941,GO:0010942,GO:0016020,GO:0016043,GO:…		ko:K05768	ko04666,ko04810,ko05203,map04666,map04810,map05203				ko00000,ko00001,ko04147,ko04812				Mammalia	35I85@314146,38BDF@33154,3B9RZ@33208,3CVSD@33213,3J6DY@40674,483GQ@7711,494JV@7742,4MGVW@9443,4MYEG@9604,KOG0443@1,KOG0443@2759	NA|NA|NA	Z	Gelsolin homology domain
NPC2	60711.ENSCSAP00000008710	5.8e-82	310.1	Cercopithecoidea	NPC2	GO:0000323,GO:0001775,GO:0002252,GO:0002263,GO:0002274,GO:0002275,GO:0002283,GO:0002366,GO:0002376,GO:0002443,GO:0002444,GO:0002446,GO:0003674,GO:0005215,GO:0005319,GO:0005488,GO:0005496,GO:0005515,GO:0005575,GO:0005576,GO:0005622,GO:0005623,GO:0005737,GO:0005764,GO:0005766,GO:0005773,GO:0005775,GO:0006810,GO:0006811,GO:0006820,GO:0006869,GO:0006887,GO:0006955,GO:0008150,GO:0008289,GO:0009605,GO:…		ko:K13443	ko04142,ko04979,map04142,map04979				ko00000,ko00001,ko02000	2.A.6.6			Mammalia	35Q3W@314146,35Z3B@314294,3A6QH@33154,3BSPS@33208,3D7Z4@33213,3JGKZ@40674,48EJZ@7711,49B4V@7742,4MJ34@9443,KOG4063@1,KOG4063@2759	NA|NA|NA	S	intracellular cholesterol transporter
DHTKD1	9606.ENSP00000263035	0.0	1880.5	Hominidae	DHTKD1	GO:0002244,GO:0002376,GO:0002520,GO:0003674,GO:0003824,GO:0004591,GO:0005575,GO:0005622,GO:0005623,GO:0005737,GO:0005739,GO:0005759,GO:0006082,GO:0006091,GO:0006099,GO:0006101,GO:0007275,GO:0008150,GO:0008152,GO:0009060,GO:0009987,GO:0015980,GO:0016491,GO:0016624,GO:0016903,GO:0016999,GO:0017144,GO:0019752,GO:0030097,GO:0030154,GO:0031974,GO:0032501,GO:0032502,GO:0032991,GO:0043226,GO:0043227,GO:…	1.2.4.2	ko:K15791					ko00000,ko01000,ko03029				Mammalia	35MHM@314146,39KPS@33154,3BHJF@33208,3CY43@33213,3J9IJ@40674,488BU@7711,493MW@7742,4MDJ3@9443,4N5VH@9604,COG0567@1,KOG0451@2759	NA|NA|NA	C	The 2-oxoglutarate dehydrogenase complex catalyzes the overall conversion of 2-oxoglutarate to succinyl-CoA and CO(2). It contains multiple copies of three enzymatic components 2- oxoglutarate dehydrogenase (E1), dihydrolipoamide succinyltransferase (E2) and lipoamide dehydrogenase (E3) (By similarity)
CALR	9601.ENSPPYP00000010780	7.5e-164	583.6	Hominidae	CALR	GO:0000003,GO:0000122,GO:0001669,GO:0001846,GO:0001848,GO:0001849,GO:0002376,GO:0002396,GO:0002397,GO:0002474,GO:0002478,GO:0002479,GO:0002501,GO:0002502,GO:0002682,GO:0002684,GO:0002685,GO:0002687,GO:0002688,GO:0002690,GO:0003674,GO:0003676,GO:0003677,GO:0003723,GO:0003729,GO:0005102,GO:0005178,GO:0005488,GO:0005506,GO:0005509,GO:0005515,GO:0005575,GO:0005576,GO:0005615,GO:0005622,GO:0005623,GO:…		ko:K08057	ko04141,ko04145,ko04612,ko05142,ko05166,map04141,map04145,map04612,map05142,map05166				ko00000,ko00001,ko03110,ko04091				Mammalia	359R1@314146,38DI3@33154,3BFR1@33208,3CX8Y@33213,3J6M2@40674,4816A@7711,496ME@7742,4MB16@9443,4N5KC@9604,KOG0674@1,KOG0674@2759	NA|NA|NA	O	Calreticulin family
KRT2	9606.ENSP00000310861	7.7e-160	570.9	Hominidae	KRT2	GO:0001533,GO:0001667,GO:0001775,GO:0002064,GO:0003334,GO:0003674,GO:0005198,GO:0005200,GO:0005488,GO:0005515,GO:0005575,GO:0005622,GO:0005623,GO:0005737,GO:0005829,GO:0005856,GO:0005882,GO:0005886,GO:0006464,GO:0006807,GO:0006928,GO:0006996,GO:0007010,GO:0007275,GO:0008092,GO:0008150,GO:0008152,GO:0008219,GO:0008283,GO:0008544,GO:0009888,GO:0009913,GO:0009987,GO:0010631,GO:0012501,GO:0016020,GO:…		ko:K07605					ko00000,ko04147,ko04812				Mammalia	28M49@1,2QTM6@2759,35IBI@314146,38D73@33154,3B94K@33208,3D337@33213,3J9J4@40674,48CSF@7711,493AW@7742,4MN0U@9443,4MUVH@9604	NA|NA|NA	Z	Keratin, type II cytoskeletal 2 epidermal
UHRF1	9606.ENSP00000479617	0.0	1595.1	Hominidae	UHRF1	GO:0000122,GO:0000166,GO:0000228,GO:0000785,GO:0000790,GO:0000791,GO:0000792,GO:0000976,GO:0000987,GO:0001067,GO:0003674,GO:0003676,GO:0003677,GO:0003682,GO:0003690,GO:0003700,GO:0003824,GO:0004842,GO:0005488,GO:0005515,GO:0005575,GO:0005622,GO:0005623,GO:0005634,GO:0005654,GO:0005657,GO:0005694,GO:0005720,GO:0005737,GO:0005886,GO:0006139,GO:0006259,GO:0006325,GO:0006355,GO:0006357,GO:0006464,GO:…	2.3.2.27	ko:K10638					ko00000,ko01000,ko03036,ko04121				Mammalia	2QRDQ@2759,35DN8@314146,397R4@33154,3BE3C@33208,3CURC@33213,3JBQ8@40674,480RA@7711,48W01@7742,4M70D@9443,4N2TG@9604,COG3440@1	NA|NA|NA	B	PHD and RING finger domains
EPB41L2	9606.ENSP00000338481	0.0	1653.3	Hominidae	EPB41L2	GO:0003674,GO:0003779,GO:0005198,GO:0005200,GO:0005488,GO:0005515,GO:0005575,GO:0005622,GO:0005623,GO:0005634,GO:0005654,GO:0005737,GO:0005829,GO:0005856,GO:0005886,GO:0005938,GO:0006996,GO:0007010,GO:0008091,GO:0008092,GO:0008150,GO:0008360,GO:0009987,GO:0015629,GO:0016020,GO:0016043,GO:0019904,GO:0022603,GO:0022604,GO:0030029,GO:0030036,GO:0030054,GO:0030507,GO:0030863,GO:0030864,GO:0031032,GO:…		ko:K06107					ko00000,ko04812				Mammalia	35GQ0@314146,38FCN@33154,3BDA9@33208,3CRJE@33213,3JB7E@40674,484DK@7711,48UVA@7742,4M5ME@9443,4N3XW@9604,KOG3527@2759,KOG3530@1	NA|NA|NA	Z	SAB domain
PYGL	9597.XP_003831771.1	0.0	1659.8	Hominidae	PYGL	GO:0000166,GO:0000272,GO:0001775,GO:0002054,GO:0002060,GO:0002252,GO:0002263,GO:0002274,GO:0002275,GO:0002283,GO:0002366,GO:0002376,GO:0002443,GO:0002444,GO:0002446,GO:0003674,GO:0003824,GO:0004645,GO:0005488,GO:0005515,GO:0005524,GO:0005536,GO:0005575,GO:0005576,GO:0005622,GO:0005623,GO:0005737,GO:0005829,GO:0005975,GO:0005976,GO:0005977,GO:0005980,GO:0006015,GO:0006073,GO:0006091,GO:0006112,GO:…	2.4.1.1	ko:K00688	ko00500,ko01100,ko01110,ko02026,ko04217,ko04910,ko04922,ko04931,map00500,map01100,map01110,map02026,map04217,map04910,map04922,map04931		R02111		ko00000,ko00001,ko01000		GT35		Mammalia	35CXZ@314146,38F0I@33154,3BD45@33208,3CSQ6@33213,3JC47@40674,4869N@7711,49012@7742,4MEJQ@9443,4N501@9604,COG0058@1,KOG2099@2759	NA|NA|NA	G	Carbohydrate phosphorylase
PDCD4	9606.ENSP00000280154	5e-265	919.8	Hominidae	PDCD4	GO:0001817,GO:0001818,GO:0001837,GO:0001932,GO:0001933,GO:0002237,GO:0003007,GO:0005575,GO:0005622,GO:0005623,GO:0005634,GO:0005737,GO:0005829,GO:0006355,GO:0006357,GO:0006469,GO:0006915,GO:0007154,GO:0007165,GO:0007166,GO:0007167,GO:0007178,GO:0007275,GO:0007507,GO:0007568,GO:0007569,GO:0008150,GO:0008219,GO:0008285,GO:0009605,GO:0009607,GO:0009617,GO:0009653,GO:0009719,GO:0009887,GO:0009888,GO:…		ko:K16865	ko05205,ko05206,map05205,map05206				ko00000,ko00001				Mammalia	35KTM@314146,38EAR@33154,3BDIP@33208,3D0EP@33213,3J8PA@40674,482V1@7711,48ZD3@7742,4MG2I@9443,4N3HG@9604,KOG0403@1,KOG0403@2759	NA|NA|NA	K	RNA binding
ITGA5	9606.ENSP00000293379	0.0	2093.2	Hominidae	ITGA5	GO:0001525,GO:0001568,GO:0001704,GO:0001706,GO:0001726,GO:0001932,GO:0001934,GO:0001944,GO:0002009,GO:0002011,GO:0002376,GO:0003008,GO:0003674,GO:0005102,GO:0005126,GO:0005154,GO:0005161,GO:0005172,GO:0005178,GO:0005488,GO:0005515,GO:0005575,GO:0005622,GO:0005623,GO:0005737,GO:0005783,GO:0005794,GO:0005886,GO:0005887,GO:0005912,GO:0005924,GO:0005925,GO:0006928,GO:0006950,GO:0007044,GO:0007154,GO:…		ko:K06484	ko04145,ko04151,ko04510,ko04512,ko04640,ko04810,ko05100,ko05131,ko05133,ko05165,ko05205,ko05206,ko05410,ko05412,ko05414,map04145,map04151,map04510,map04512,map04640,map04810,map05100,map05131,map05133,map05165,map05205,map05206,map05410,map05412,map05414				ko00000,ko00001,ko04090,ko04147,ko04516				Mammalia	35GU8@314146,38CFX@33154,3B96W@33208,3CUDX@33213,3JB22@40674,486UU@7711,495EQ@7742,4MASQ@9443,4N01M@9604,KOG3637@1,KOG3637@2759	NA|NA|NA	W	Integrin alpha
CARMIL1	9606.ENSP00000331983	0.0	2483.4	Hominidae	LRRC16A	GO:0003674,GO:0005488,GO:0005575,GO:0005622,GO:0005623,GO:0005634,GO:0005654,GO:0005737,GO:0005768,GO:0005829,GO:0005856,GO:0005884,GO:0005886,GO:0006082,GO:0006725,GO:0006807,GO:0006810,GO:0006897,GO:0006907,GO:0006928,GO:0006950,GO:0006996,GO:0007010,GO:0007015,GO:0007163,GO:0007596,GO:0007599,GO:0008064,GO:0008150,GO:0008152,GO:0009611,GO:0009987,GO:0010638,GO:0010720,GO:0010769,GO:0010770,GO:…		ko:K20493					ko00000,ko04131				Mammalia	35EEJ@314146,38G64@33154,3BE1G@33208,3CRPF@33213,3JD2K@40674,486AW@7711,48V26@7742,4M7PB@9443,4N1KY@9604,KOG4242@1,KOG4242@2759	NA|NA|NA	N	CARMIL C-terminus
CES3	9606.ENSP00000304782	0.0	1156.4	Hominidae	CES3	GO:0003674,GO:0003824,GO:0005575,GO:0005622,GO:0005623,GO:0005737,GO:0005829,GO:0006805,GO:0008150,GO:0008152,GO:0009410,GO:0009987,GO:0016787,GO:0016788,GO:0032501,GO:0034381,GO:0034383,GO:0042221,GO:0044237,GO:0044424,GO:0044444,GO:0044464,GO:0050789,GO:0050896,GO:0051716,GO:0052689,GO:0065007,GO:0070887,GO:0071466,GO:0097006	3.1.1.1	ko:K15743					ko00000,ko01000		CE10		Mammalia	35JB1@314146,39474@33154,3BJWS@33208,3D1YN@33213,3J57Z@40674,48BWG@7711,490TJ@7742,4MEAU@9443,4MV2I@9604,COG2272@1,KOG1516@2759	NA|NA|NA	I	Belongs to the type-B carboxylesterase lipase family
PRDX3	9593.ENSGGOP00000027935	3.4e-143	514.2	Hominidae	PRDX3	GO:0000302,GO:0002237,GO:0002376,GO:0002520,GO:0003674,GO:0003824,GO:0004601,GO:0004857,GO:0004866,GO:0004869,GO:0005488,GO:0005515,GO:0005575,GO:0005622,GO:0005623,GO:0005737,GO:0005739,GO:0005759,GO:0005768,GO:0005769,GO:0005829,GO:0006355,GO:0006464,GO:0006807,GO:0006915,GO:0006950,GO:0006979,GO:0006996,GO:0007005,GO:0007275,GO:0008022,GO:0008150,GO:0008152,GO:0008219,GO:0008284,GO:0008379,GO:…	1.11.1.15	ko:K20011					ko00000,ko01000,ko04147				Mammalia	35DW3@314146,38B9P@33154,3B9IG@33208,3CS1I@33213,3J2V1@40674,484GH@7711,48VF7@7742,4M9UE@9443,4MXXG@9604,COG0450@1,KOG0852@2759	NA|NA|NA	O	peptidyl-cysteine oxidation
PSAP	9606.ENSP00000378394	0.0	1077.0	Hominidae	PSAP	GO:0000003,GO:0000323,GO:0001655,GO:0001664,GO:0001775,GO:0001932,GO:0001934,GO:0002252,GO:0002263,GO:0002274,GO:0002275,GO:0002283,GO:0002366,GO:0002376,GO:0002443,GO:0002444,GO:0002446,GO:0002576,GO:0003006,GO:0003674,GO:0003824,GO:0004553,GO:0004565,GO:0005102,GO:0005488,GO:0005515,GO:0005543,GO:0005575,GO:0005576,GO:0005615,GO:0005622,GO:0005623,GO:0005737,GO:0005764,GO:0005765,GO:0005766,GO:…		ko:K12382	ko04142,map04142				ko00000,ko00001,ko04147				Mammalia	35J5D@314146,39RZX@33154,3BK3N@33208,3CVHR@33213,3J3Q9@40674,4868R@7711,48X3N@7742,4MBVM@9443,4MYQT@9604,KOG1340@1,KOG1340@2759	NA|NA|NA	GI	Saposin/surfactant protein-B A-type DOMAIN
HMGCS1	9606.ENSP00000322706	1.9e-305	1054.3	Hominidae	HMGCS1	GO:0000003,GO:0001889,GO:0003006,GO:0003674,GO:0003824,GO:0004421,GO:0005488,GO:0005515,GO:0005575,GO:0005622,GO:0005623,GO:0005737,GO:0005829,GO:0006066,GO:0006629,GO:0006694,GO:0006695,GO:0007275,GO:0007399,GO:0007417,GO:0007420,GO:0007548,GO:0007584,GO:0008144,GO:0008150,GO:0008152,GO:0008202,GO:0008203,GO:0008406,GO:0008584,GO:0008610,GO:0009058,GO:0009314,GO:0009416,GO:0009605,GO:0009628,GO:…	2.3.3.10	ko:K01641	ko00072,ko00280,ko00650,ko00900,ko01100,ko01110,ko01130,map00072,map00280,map00650,map00900,map01100,map01110,map01130	M00088,M00095	R01978	RC00004,RC00503	ko00000,ko00001,ko00002,ko01000				Mammalia	35AA1@314146,38BNA@33154,3BAHH@33208,3CVM4@33213,3J6F2@40674,48AZG@7711,497F0@7742,4MAV3@9443,4N0H0@9604,COG3425@1,KOG1393@2759	NA|NA|NA	H	hydroxymethylglutaryl-CoA synthase activity
C1orf198	9606.ENSP00000355623	2.3e-168	598.2	Hominidae	C1orf198	GO:0005575,GO:0005622,GO:0005623,GO:0005737,GO:0005829,GO:0044424,GO:0044444,GO:0044464											Mammalia	2925R@1,2R926@2759,35K0N@314146,38H0E@33154,3BFPS@33208,3CZ3E@33213,3J8BJ@40674,486S0@7711,490Y8@7742,4MEGB@9443,4MX0D@9604	NA|NA|NA	S	Domain of unknown function (DUF4706)
C9orf85	9544.ENSMMUP00000024844	4.7e-91	340.5	Cercopithecoidea	C9orf85												Mammalia	35PYS@314146,35XWT@314294,3A1TX@33154,3BQNQ@33208,3D7AY@33213,3J2N7@40674,48EQF@7711,49BGC@7742,4MJ6M@9443,KOG3241@1,KOG3241@2759	NA|NA|NA	S	Chromosome 9 open reading frame 85
BRD3	9606.ENSP00000305918	9.2e-210	736.9	Hominidae	BRD3	GO:0003674,GO:0003682,GO:0005488,GO:0005515,GO:0006355,GO:0006357,GO:0008150,GO:0009889,GO:0010468,GO:0010556,GO:0019219,GO:0019222,GO:0031323,GO:0031326,GO:0042393,GO:0050789,GO:0050794,GO:0051171,GO:0051252,GO:0060255,GO:0065007,GO:0070577,GO:0080090,GO:0140030,GO:0140033,GO:1903506,GO:2000112,GO:2001141		ko:K11721					ko00000,ko01001,ko03036				Mammalia	35ND1@314146,38EH8@33154,3BBK4@33208,3CSGG@33213,3JBJH@40674,47ZUB@7711,49155@7742,4MKHP@9443,4MVU3@9604,COG5076@1,KOG1474@2759	NA|NA|NA	K	Bromodomain extra-terminal - transcription regulation
RCE1	9606.ENSP00000309163	2e-188	664.8	Hominidae	RCE1	GO:0003674,GO:0003824,GO:0004175,GO:0004197,GO:0004222,GO:0005575,GO:0005622,GO:0005623,GO:0005737,GO:0005783,GO:0005789,GO:0005829,GO:0005886,GO:0005887,GO:0006464,GO:0006508,GO:0006807,GO:0008150,GO:0008152,GO:0008233,GO:0008234,GO:0008237,GO:0009987,GO:0010467,GO:0012505,GO:0016020,GO:0016021,GO:0016485,GO:0016579,GO:0016787,GO:0019538,GO:0030176,GO:0031224,GO:0031226,GO:0031227,GO:0031984,GO:…		ko:K08658	ko00900,ko01130,map00900,map01130		R09845	RC00141	ko00000,ko00001,ko01000,ko01002				Mammalia	35JBQ@314146,39S0C@33154,3BH8R@33208,3D18C@33213,3J6J8@40674,485MB@7711,4930J@7742,4MIY4@9443,4MUKY@9604,KOG4130@1,KOG4130@2759	NA|NA|NA	O	CAAX protease self-immunity
PBXIP1	9606.ENSP00000357448	0.0	1355.9	Hominidae	PBXIP1	GO:0003674,GO:0003712,GO:0003714,GO:0005575,GO:0005622,GO:0005623,GO:0005634,GO:0005737,GO:0005829,GO:0006355,GO:0007275,GO:0008150,GO:0009889,GO:0009890,GO:0009892,GO:0009987,GO:0010468,GO:0010556,GO:0010558,GO:0010605,GO:0010629,GO:0019219,GO:0019222,GO:0030154,GO:0031323,GO:0031324,GO:0031326,GO:0031327,GO:0032501,GO:0032502,GO:0043226,GO:0043227,GO:0043229,GO:0043231,GO:0044424,GO:0044444,GO:…											Mammalia	28J6N@1,2QRIW@2759,35ERZ@314146,39UNW@33154,3BK5J@33208,3D1FX@33213,3J7N1@40674,48BI8@7711,4972F@7742,4MGEB@9443,4MUVB@9604	NA|NA|NA	K	transcription corepressor activity
LETMD1	61853.ENSNLEP00000021593	1.6e-210	738.4	Primates	LETMD1	GO:0005575,GO:0005622,GO:0005623,GO:0005634,GO:0005654,GO:0005737,GO:0005739,GO:0005740,GO:0005743,GO:0006873,GO:0006875,GO:0008150,GO:0009987,GO:0016020,GO:0019725,GO:0019866,GO:0030003,GO:0031090,GO:0031966,GO:0031967,GO:0031974,GO:0031975,GO:0031981,GO:0042592,GO:0043226,GO:0043227,GO:0043229,GO:0043231,GO:0043233,GO:0044422,GO:0044424,GO:0044428,GO:0044429,GO:0044444,GO:0044446,GO:0044464,GO:…											Mammalia	35BW5@314146,39FWI@33154,3B9QC@33208,3D06Z@33213,3JEQQ@40674,485UW@7711,498EK@7742,4MAI8@9443,KOG4263@1,KOG4263@2759	NA|NA|NA	T	LETM1 domain containing 1
HSPB8	60711.ENSCSAP00000015739	4.1e-112	410.6	Cercopithecoidea	HSPB8	GO:0003674,GO:0005488,GO:0005515,GO:0005575,GO:0005622,GO:0005623,GO:0005634,GO:0005654,GO:0005737,GO:0005829,GO:0008150,GO:0031974,GO:0031981,GO:0042802,GO:0043226,GO:0043227,GO:0043229,GO:0043231,GO:0043233,GO:0044422,GO:0044424,GO:0044428,GO:0044444,GO:0044446,GO:0044464,GO:0048583,GO:0050789,GO:0050794,GO:0065007,GO:0070013,GO:0080134,GO:0080135,GO:1900034		ko:K08879					ko00000,ko01001,ko03110,ko04131				Mammalia	35A3Y@314146,362ZE@314294,39UZS@33154,3BGIV@33208,3CRY3@33213,3JD35@40674,47ZE0@7711,499X5@7742,4MB1A@9443,KOG3591@1,KOG3591@2759	NA|NA|NA	O	Heat shock protein
RAF1	9544.ENSMMUP00000009777	0.0	1316.6	Cercopithecoidea	RAF1	GO:0000165,GO:0000166,GO:0000186,GO:0001666,GO:0001678,GO:0001932,GO:0001934,GO:0002376,GO:0002520,GO:0002790,GO:0003674,GO:0003824,GO:0004672,GO:0004674,GO:0004709,GO:0005488,GO:0005515,GO:0005524,GO:0005575,GO:0005622,GO:0005623,GO:0005634,GO:0005654,GO:0005737,GO:0005794,GO:0005829,GO:0005886,GO:0006355,GO:0006357,GO:0006464,GO:0006468,GO:0006793,GO:0006796,GO:0006807,GO:0006810,GO:0006915,GO:…	2.7.11.1	ko:K04366	ko01521,ko01522,ko04010,ko04012,ko04014,ko04015,ko04022,ko04024,ko04062,ko04068,ko04071,ko04072,ko04140,ko04150,ko04151,ko04210,ko04218,ko04270,ko04360,ko04370,ko04371,ko04510,ko04540,ko04550,ko04630,ko04650,ko04660,ko04662,ko04664,ko04666,ko04720,ko04722,ko04726,ko04730,ko04810,ko04910,ko04912,ko04914,ko04915,ko04916,ko04917,ko04919,ko04921,ko04926,ko05034,ko05152,ko05160,ko05161,ko05164,ko05165…	M00687			ko00000,ko00001,ko00002,ko01000,ko01001				Mammalia	35IP9@314146,361KC@314294,38DE5@33154,3BFQ4@33208,3CRAQ@33213,3J921@40674,48AZ6@7711,48XVR@7742,4MB1S@9443,COG0515@1,KOG0193@2759	NA|NA|NA	T	RAF proto-oncogene serine threonine-protein kinase
OXNAD1	9606.ENSP00000285083	5.8e-177	626.7	Hominidae	OXNAD1	GO:0003674,GO:0003824,GO:0005575,GO:0005622,GO:0005623,GO:0005737,GO:0005739,GO:0008150,GO:0008152,GO:0016491,GO:0043226,GO:0043227,GO:0043229,GO:0043231,GO:0044424,GO:0044444,GO:0044464,GO:0055114											Mammalia	35CBM@314146,39TDG@33154,3BH9D@33208,3D1VZ@33213,3J3Z6@40674,485DC@7711,48ZDI@7742,4M8UH@9443,4MWKY@9604,COG0543@1,KOG0534@2759	NA|NA|NA	C	domain) containing 1
CADM1	9544.ENSMMUP00000028485	4.3e-210	737.3	Cercopithecoidea	CADM1	GO:0000902,GO:0001501,GO:0001817,GO:0001819,GO:0001889,GO:0001910,GO:0001912,GO:0002682,GO:0002684,GO:0002697,GO:0002699,GO:0002703,GO:0002705,GO:0002706,GO:0002708,GO:0002715,GO:0002717,GO:0002791,GO:0002793,GO:0003674,GO:0005102,GO:0005488,GO:0005515,GO:0005575,GO:0005622,GO:0005623,GO:0005737,GO:0005886,GO:0005887,GO:0005911,GO:0005912,GO:0005913,GO:0007155,GO:0007156,GO:0007157,GO:0007275,GO:…		ko:K06781	ko04514,map04514				ko00000,ko00001,ko04516				Mammalia	28UVS@1,2R1KU@2759,35EYQ@314146,35WD3@314294,38CE5@33154,3B99S@33208,3CY8M@33213,3J26P@40674,484S7@7711,48YUY@7742,4MEK7@9443	NA|NA|NA	T	Cell adhesion molecule 1
ITGB1	9593.ENSGGOP00000005989	0.0	1528.8	Hominidae	ITGB1	GO:0000003,GO:0000082,GO:0000278,GO:0000902,GO:0000904,GO:0001525,GO:0001568,GO:0001667,GO:0001669,GO:0001701,GO:0001704,GO:0001707,GO:0001708,GO:0001726,GO:0001775,GO:0001894,GO:0001932,GO:0001934,GO:0001944,GO:0001968,GO:0002020,GO:0002040,GO:0002042,GO:0002064,GO:0002376,GO:0002520,GO:0002521,GO:0002682,GO:0003006,GO:0003008,GO:0003674,GO:0003779,GO:0005102,GO:0005178,GO:0005488,GO:0005515,GO:…		ko:K05719	ko04015,ko04145,ko04151,ko04360,ko04510,ko04512,ko04514,ko04530,ko04611,ko04670,ko04810,ko05100,ko05130,ko05131,ko05133,ko05140,ko05145,ko05165,ko05200,ko05205,ko05222,ko05410,ko05412,ko05414,map04015,map04145,map04151,map04360,map04510,map04512,map04514,map04530,map04611,map04670,map04810,map05100,map05130,map05131,map05133,map05140,map05145,map05165,map05200,map05205,map05222,map05410,map05412,…				ko00000,ko00001,ko04090,ko04131,ko04147,ko04516				Mammalia	35BRA@314146,38DSI@33154,3BA6T@33208,3CTSN@33213,3J3BX@40674,482HT@7711,48V0U@7742,4MADV@9443,4N6BY@9604,KOG1226@1,KOG1226@2759	NA|NA|NA	W	regulation of collagen catabolic process
CLU	9606.ENSP00000315130	1.6e-249	868.2	Hominidae	CLU	GO:0000003,GO:0000902,GO:0001505,GO:0001540,GO:0001774,GO:0001775,GO:0001817,GO:0001819,GO:0001836,GO:0001932,GO:0001934,GO:0002252,GO:0002253,GO:0002274,GO:0002376,GO:0002576,GO:0002673,GO:0002682,GO:0002684,GO:0002697,GO:0002920,GO:0003674,GO:0005102,GO:0005488,GO:0005515,GO:0005575,GO:0005576,GO:0005615,GO:0005622,GO:0005623,GO:0005634,GO:0005737,GO:0005739,GO:0005783,GO:0005788,GO:0005794,GO:…		ko:K17252	ko04610,map04610				ko00000,ko00001,ko03110,ko04147				Mammalia	28HSW@1,2RBQP@2759,35E0G@314146,38BQ6@33154,3BCV1@33208,3D235@33213,3J8VF@40674,48AF5@7711,48WA8@7742,4MBZ0@9443,4N4IE@9604	NA|NA|NA	K	Belongs to the clusterin family
TGFBR1	9606.ENSP00000364133	3.3e-283	980.3	Hominidae	TGFBR1	GO:0000003,GO:0000122,GO:0000166,GO:0000186,GO:0001101,GO:0001501,GO:0001525,GO:0001558,GO:0001568,GO:0001654,GO:0001655,GO:0001666,GO:0001667,GO:0001701,GO:0001775,GO:0001822,GO:0001824,GO:0001837,GO:0001932,GO:0001934,GO:0001936,GO:0001937,GO:0001938,GO:0001944,GO:0002088,GO:0002376,GO:0002520,GO:0003002,GO:0003006,GO:0003007,GO:0003205,GO:0003206,GO:0003208,GO:0003222,GO:0003223,GO:0003229,GO:…	2.7.11.30	ko:K04674	ko04010,ko04060,ko04068,ko04144,ko04218,ko04350,ko04371,ko04380,ko04390,ko04520,ko04659,ko04926,ko04933,ko05142,ko05161,ko05166,ko05200,ko05210,ko05212,ko05220,ko05225,ko05226,map04010,map04060,map04068,map04144,map04218,map04350,map04371,map04380,map04390,map04520,map04659,map04926,map04933,map05142,map05161,map05166,map05200,map05210,map05212,map05220,map05225,map05226	M00680			ko00000,ko00001,ko00002,ko01000,ko01001,ko01020,ko04050				Mammalia	35DF3@314146,38CA3@33154,3BCPK@33208,3CRFY@33213,3J9JY@40674,483M4@7711,48XBZ@7742,4MMGF@9443,4MUVJ@9604,COG0515@1,KOG2052@2759	NA|NA|NA	T	Transforming growth factor beta type I GS-motif
ECHS1	9606.ENSP00000357535	1.6e-160	572.0	Hominidae	ECHS1	GO:0003674,GO:0003824,GO:0004300,GO:0005575,GO:0005622,GO:0005623,GO:0005737,GO:0005739,GO:0005759,GO:0006082,GO:0006629,GO:0006631,GO:0006635,GO:0008150,GO:0008152,GO:0009056,GO:0009062,GO:0009987,GO:0016042,GO:0016054,GO:0016829,GO:0016835,GO:0016836,GO:0019395,GO:0019752,GO:0030258,GO:0031974,GO:0032787,GO:0034440,GO:0043226,GO:0043227,GO:0043229,GO:0043231,GO:0043233,GO:0043436,GO:0044237,GO:…	4.2.1.17	ko:K07511	ko00062,ko00071,ko00280,ko00310,ko00380,ko00410,ko00627,ko00640,ko00650,ko00930,ko01100,ko01110,ko01120,ko01130,ko01200,ko01212,map00062,map00071,map00280,map00310,map00380,map00410,map00627,map00640,map00650,map00930,map01100,map01110,map01120,map01130,map01200,map01212	M00013,M00032,M00085,M00087	R02685,R03026,R03045,R04137,R04170,R04204,R04224,R04738,R04740,R04744,R04746,R04749,R05595,R06942	RC00770,RC00831,RC00834,RC01086,RC01095,RC01098,RC01103	ko00000,ko00001,ko00002,ko01000				Mammalia	35CJ6@314146,38F58@33154,3BC2F@33208,3D1QF@33213,3JEMZ@40674,487TD@7711,48X6A@7742,4MDIS@9443,4N4D6@9604,COG1024@1,KOG1680@2759	NA|NA|NA	I	enoyl-CoA hydratase activity
RDH10	118797.XP_007453773.1	5.5e-197	693.3	Cetartiodactyla	RDH10	GO:0000003,GO:0001501,GO:0001523,GO:0001654,GO:0001655,GO:0001656,GO:0001701,GO:0001763,GO:0001822,GO:0002009,GO:0002138,GO:0003006,GO:0003008,GO:0003401,GO:0003674,GO:0003824,GO:0004033,GO:0004745,GO:0005575,GO:0005622,GO:0005623,GO:0005737,GO:0005783,GO:0005789,GO:0006066,GO:0006081,GO:0006082,GO:0006629,GO:0006720,GO:0006721,GO:0007275,GO:0007423,GO:0007548,GO:0007600,GO:0007601,GO:0008106,GO:…		ko:K11151	ko00830,ko01100,map00830,map01100		R03048,R08379,R08380	RC00649	ko00000,ko00001,ko01000				Mammalia	39V7A@33154,3BCRI@33208,3D2HJ@33213,3J7P8@40674,487I4@7711,4914P@7742,4J9WY@91561,COG1028@1,KOG1201@2759	NA|NA|NA	Q	retinol dehydrogenase 10
CRABP2	9597.XP_003821090.1	2.2e-72	278.1	Hominidae	CRABP2	GO:0001523,GO:0001558,GO:0001972,GO:0002138,GO:0003674,GO:0005488,GO:0005501,GO:0005515,GO:0005575,GO:0005622,GO:0005623,GO:0005634,GO:0005654,GO:0005737,GO:0005783,GO:0005829,GO:0006082,GO:0006355,GO:0006629,GO:0006720,GO:0006721,GO:0006810,GO:0006869,GO:0007154,GO:0007165,GO:0007275,GO:0007399,GO:0008150,GO:0008152,GO:0008289,GO:0008299,GO:0008361,GO:0008544,GO:0008610,GO:0009058,GO:0009653,GO:…		ko:K17289					ko00000,ko04147				Mammalia	35PT5@314146,3A03S@33154,3BPGQ@33208,3D67Z@33213,3JGQY@40674,48DYH@7711,49ATR@7742,4MB7X@9443,4MSI5@9604,KOG4015@1,KOG4015@2759	NA|NA|NA	K	Lipocalin / cytosolic fatty-acid binding protein family
P4HA1	9598.ENSPTRP00000004548	0.0	1093.2	Hominidae	P4HA1	GO:0003674,GO:0003824,GO:0004656,GO:0005488,GO:0005515,GO:0005575,GO:0005622,GO:0005623,GO:0005737,GO:0005739,GO:0005783,GO:0005788,GO:0006082,GO:0006464,GO:0006520,GO:0006575,GO:0006807,GO:0008150,GO:0008152,GO:0009987,GO:0012505,GO:0016043,GO:0016222,GO:0016491,GO:0016705,GO:0016706,GO:0018126,GO:0018193,GO:0018208,GO:0018401,GO:0019471,GO:0019511,GO:0019538,GO:0019752,GO:0019798,GO:0030198,GO:…	1.14.11.2	ko:K00472	ko00330,ko01100,map00330,map01100		R01252	RC00478	ko00000,ko00001,ko01000				Mammalia	35AX1@314146,38BMH@33154,3BA6F@33208,3CVG3@33213,3JCCY@40674,480BM@7711,497JW@7742,4M845@9443,4MWS9@9604,KOG1591@1,KOG1591@2759	NA|NA|NA	E	procollagen-proline 4-dioxygenase activity
MYO1E	9606.ENSP00000288235	0.0	2196.4	Hominidae	MYO1E	GO:0000146,GO:0001568,GO:0001570,GO:0001655,GO:0001701,GO:0001822,GO:0001944,GO:0002064,GO:0002376,GO:0002520,GO:0003008,GO:0003014,GO:0003094,GO:0003674,GO:0003774,GO:0003779,GO:0003824,GO:0005488,GO:0005515,GO:0005516,GO:0005543,GO:0005575,GO:0005622,GO:0005623,GO:0005737,GO:0005856,GO:0005903,GO:0005911,GO:0005912,GO:0005938,GO:0006807,GO:0006810,GO:0006897,GO:0006928,GO:0007154,GO:0007165,GO:…		ko:K10356					ko00000,ko01009,ko03036,ko04131,ko04147,ko04812				Mammalia	35CJR@314146,39J88@33154,3CNUX@33208,3E57C@33213,3JB10@40674,47ZME@7711,490AS@7742,4M720@9443,4N5PJ@9604,COG5022@1,KOG0162@2759	NA|NA|NA	Z	Belongs to the TRAFAC class myosin-kinesin ATPase superfamily. Myosin family
CCNB1	9598.ENSPTRP00000029014	3.5e-188	664.5	Hominidae	CCNB1	GO:0000003,GO:0000070,GO:0000075,GO:0000077,GO:0000079,GO:0000086,GO:0000226,GO:0000228,GO:0000278,GO:0000280,GO:0000307,GO:0000775,GO:0000776,GO:0000777,GO:0000778,GO:0000779,GO:0000780,GO:0000793,GO:0000794,GO:0000819,GO:0000922,GO:0000940,GO:0000942,GO:0001101,GO:0001556,GO:0001666,GO:0001701,GO:0001932,GO:0001933,GO:0001934,GO:0002082,GO:0003006,GO:0003674,GO:0003824,GO:0004672,GO:0004674,GO:…		ko:K05868	ko04068,ko04110,ko04114,ko04115,ko04218,ko04914,map04068,map04110,map04114,map04115,map04218,map04914	M00693			ko00000,ko00001,ko00002,ko03032,ko03036	1.I.1.1.3			Mammalia	35CZC@314146,38F4R@33154,3BB78@33208,3CTCK@33213,3J7XZ@40674,483DW@7711,4959A@7742,4MAM8@9443,4MUVT@9604,COG5024@1,KOG0653@2759	NA|NA|NA	D	Cyclin_C
NUCB2	60711.ENSCSAP00000001129	7.1e-162	577.0	Cercopithecoidea	NUCB2	GO:0002791,GO:0002792,GO:0003674,GO:0003676,GO:0003677,GO:0005102,GO:0005126,GO:0005164,GO:0005488,GO:0005509,GO:0005515,GO:0005575,GO:0005576,GO:0005615,GO:0005622,GO:0005623,GO:0005634,GO:0005635,GO:0005640,GO:0005737,GO:0005783,GO:0005793,GO:0005794,GO:0005795,GO:0005797,GO:0005829,GO:0005886,GO:0006807,GO:0006873,GO:0006874,GO:0006875,GO:0006950,GO:0008150,GO:0008152,GO:0009605,GO:0009719,GO:…		ko:K20371					ko00000,ko04131				Mammalia	35F8Y@314146,365IV@314294,38EQC@33154,3BF4Z@33208,3CTET@33213,3J4V7@40674,482KS@7711,48WKM@7742,4MI26@9443,KOG3866@1,KOG3866@2759	NA|NA|NA	S	EF-hand domain pair
PARP1	9606.ENSP00000355759	0.0	1927.5	Hominidae	PARP1	GO:0000002,GO:0000122,GO:0000166,GO:0000302,GO:0000303,GO:0000305,GO:0000715,GO:0000723,GO:0000724,GO:0000725,GO:0000976,GO:0000977,GO:0000981,GO:0001012,GO:0001067,GO:0001228,GO:0001817,GO:0001818,GO:0002376,GO:0002520,GO:0002521,GO:0002573,GO:0002791,GO:0002792,GO:0003254,GO:0003674,GO:0003676,GO:0003677,GO:0003682,GO:0003690,GO:0003700,GO:0003824,GO:0003909,GO:0003910,GO:0003950,GO:0005102,GO:…	2.4.2.30	ko:K10798	ko03410,ko04210,ko04212,ko04214,ko04217,map03410,map04210,map04212,map04214,map04217	M00296			ko00000,ko00001,ko00002,ko01000,ko03032,ko03036,ko03400				Mammalia	35DHV@314146,38B7U@33154,3BBUM@33208,3CT5Y@33213,3J385@40674,4833Y@7711,494V3@7742,4MIVI@9443,4N3EC@9604,KOG1037@1,KOG1037@2759	NA|NA|NA	KLO	PADR1
PALM	9606.ENSP00000341911	4.5e-179	634.0	Hominidae	PALM	GO:0001664,GO:0003674,GO:0005102,GO:0005488,GO:0005515,GO:0005575,GO:0005622,GO:0005623,GO:0005634,GO:0005737,GO:0005886,GO:0006996,GO:0007010,GO:0007154,GO:0007165,GO:0007186,GO:0007187,GO:0007188,GO:0007193,GO:0007194,GO:0007275,GO:0007399,GO:0008104,GO:0008150,GO:0008277,GO:0008360,GO:0009628,GO:0009898,GO:0009966,GO:0009968,GO:0009987,GO:0010646,GO:0010648,GO:0010720,GO:0010975,GO:0010976,GO:…		ko:K16519					ko00000				Mammalia	2C0PT@1,2QQ2W@2759,359XU@314146,38DZJ@33154,3BJDI@33208,3CW4G@33213,3J8U9@40674,4893G@7711,48Z9H@7742,4MM3S@9443,4N1R9@9604	NA|NA|NA	U	Paralemmin
FKBP2	9606.ENSP00000378046	1.5e-76	292.0	Hominidae	FKBP2	GO:0000413,GO:0003674,GO:0003755,GO:0003824,GO:0005488,GO:0005527,GO:0005528,GO:0005575,GO:0005622,GO:0005623,GO:0005737,GO:0005783,GO:0006457,GO:0006464,GO:0006807,GO:0008144,GO:0008150,GO:0008152,GO:0009987,GO:0012505,GO:0016853,GO:0016859,GO:0018193,GO:0018208,GO:0019538,GO:0036211,GO:0043170,GO:0043226,GO:0043227,GO:0043229,GO:0043231,GO:0043412,GO:0044237,GO:0044238,GO:0044260,GO:0044267,GO:…	5.2.1.8	ko:K09569					ko00000,ko01000,ko03110				Mammalia	35PYJ@314146,3A5NH@33154,3BRD9@33208,3D8C0@33213,3J4K6@40674,4864Q@7711,48VWH@7742,4MJ6A@9443,4MU0N@9604,COG0545@1,KOG0549@2759	NA|NA|NA	O	FKBP-type peptidyl-prolyl cis-trans isomerase
TFRC	9606.ENSP00000353224	0.0	1533.1	Hominidae	TFRC	GO:0000018,GO:0000041,GO:0001101,GO:0001666,GO:0002376,GO:0002520,GO:0002521,GO:0002526,GO:0002573,GO:0002637,GO:0002639,GO:0002682,GO:0002684,GO:0002694,GO:0002696,GO:0002697,GO:0002699,GO:0002700,GO:0002702,GO:0002703,GO:0002705,GO:0002706,GO:0002708,GO:0002712,GO:0002714,GO:0002819,GO:0002821,GO:0002822,GO:0002824,GO:0002889,GO:0002891,GO:0003674,GO:0003676,GO:0003723,GO:0003725,GO:0004998,GO:…		ko:K06503	ko04066,ko04144,ko04145,ko04216,ko04640,map04066,map04144,map04145,map04216,map04640				ko00000,ko00001,ko04090,ko04147				Mammalia	359HD@314146,39TYS@33154,3BBUP@33208,3CWS1@33213,3J44B@40674,480UV@7711,48ZH1@7742,4ME7S@9443,4MY0H@9604,COG2234@1,KOG2195@2759	NA|NA|NA	P	transferrin transmembrane transporter activity
NUDT5	9606.ENSP00000419628	8.3e-122	443.0	Hominidae	NUDT5	GO:0000287,GO:0003674,GO:0003676,GO:0003723,GO:0003824,GO:0005488,GO:0005515,GO:0005575,GO:0005622,GO:0005623,GO:0005634,GO:0005737,GO:0005829,GO:0005975,GO:0005996,GO:0006014,GO:0006139,GO:0006163,GO:0006325,GO:0006338,GO:0006725,GO:0006753,GO:0006793,GO:0006796,GO:0006807,GO:0006996,GO:0008150,GO:0008152,GO:0009056,GO:0009058,GO:0009117,GO:0009123,GO:0009126,GO:0009132,GO:0009134,GO:0009141,GO:…	2.7.7.96,3.6.1.13,3.6.1.58	ko:K13987	ko00230,map00230		R01054,R11553	RC00002	ko00000,ko00001,ko01000				Mammalia	35I35@314146,39WPU@33154,3BBM6@33208,3CXZK@33213,3J52F@40674,48A5U@7711,48VND@7742,4M76S@9443,4MU5D@9604,COG0494@1,KOG3041@2759	NA|NA|NA	F	ADP-sugar diphosphatase activity
CYR61	9606.ENSP00000398736	1.2e-232	812.0	Hominidae	CYR61	GO:0000003,GO:0001501,GO:0001503,GO:0001525,GO:0001568,GO:0001649,GO:0001701,GO:0001890,GO:0001892,GO:0001932,GO:0001934,GO:0001944,GO:0002009,GO:0002011,GO:0002041,GO:0003006,GO:0003007,GO:0003170,GO:0003171,GO:0003179,GO:0003181,GO:0003205,GO:0003206,GO:0003209,GO:0003230,GO:0003231,GO:0003278,GO:0003279,GO:0003281,GO:0003283,GO:0003674,GO:0005102,GO:0005178,GO:0005488,GO:0005515,GO:0005539,GO:…		ko:K06829					ko00000,ko04516				Mammalia	2C4BF@1,2QQQQ@2759,35FGP@314146,39T7W@33154,3BCCU@33208,3CU84@33213,3JCNE@40674,4868W@7711,498JR@7742,4MAEK@9443,4N0K6@9604	NA|NA|NA	W	intussusceptive angiogenesis
MPHOSPH8	9606.ENSP00000355388	0.0	1163.3	Hominidae	MPHOSPH8	GO:0000151,GO:0000228,GO:0000785,GO:0000786,GO:0000788,GO:0000790,GO:0000792,GO:0003674,GO:0003824,GO:0004842,GO:0005488,GO:0005515,GO:0005575,GO:0005622,GO:0005623,GO:0005634,GO:0005694,GO:0005720,GO:0005730,GO:0005737,GO:0005829,GO:0005886,GO:0006355,GO:0006464,GO:0006807,GO:0008150,GO:0008152,GO:0009889,GO:0009890,GO:0009892,GO:0009987,GO:0010468,GO:0010556,GO:0010558,GO:0010605,GO:0010629,GO:…		ko:K21871					ko00000,ko03036				Mammalia	35FG8@314146,39RXZ@33154,3BH9T@33208,3D2WB@33213,3J9Q2@40674,48BAD@7711,492US@7742,4M63T@9443,4N454@9604,COG0666@1,KOG0504@2759,KOG1911@1,KOG1911@2759	NA|NA|NA	B	Chromatin organization modifier domain
CEMIP2	9606.ENSP00000366243	0.0	2766.1	Hominidae	TMEM2	GO:0003674,GO:0003824,GO:0004415,GO:0004553,GO:0005488,GO:0005509,GO:0005575,GO:0005623,GO:0005886,GO:0005887,GO:0006022,GO:0006026,GO:0006027,GO:0006082,GO:0006807,GO:0008150,GO:0008152,GO:0009056,GO:0009057,GO:0009987,GO:0015929,GO:0016020,GO:0016021,GO:0016054,GO:0016787,GO:0016798,GO:0019752,GO:0022603,GO:0030203,GO:0030212,GO:0030214,GO:0031224,GO:0031226,GO:0043167,GO:0043169,GO:0043170,GO:…	3.2.1.35	ko:K22144					ko00000,ko00536,ko01000				Mammalia	28N25@1,2QUM7@2759,35FS9@314146,38HT2@33154,3BD2U@33208,3CVDJ@33213,3J2WA@40674,4863K@7711,496ZT@7742,4MHWK@9443,4MTMU@9604	NA|NA|NA	S	G8
OAT	9597.XP_008967612.1	1.4e-258	898.3	Hominidae	OAT	GO:0003008,GO:0003674,GO:0003824,GO:0003992,GO:0004587,GO:0005488,GO:0005515,GO:0005575,GO:0005622,GO:0005623,GO:0005634,GO:0005654,GO:0005737,GO:0005739,GO:0005759,GO:0006082,GO:0006520,GO:0006591,GO:0006807,GO:0007600,GO:0007601,GO:0008144,GO:0008150,GO:0008152,GO:0008483,GO:0008652,GO:0009058,GO:0009987,GO:0016043,GO:0016053,GO:0016740,GO:0016769,GO:0019752,GO:0019842,GO:0022607,GO:0030170,GO:…	2.6.1.13	ko:K00819	ko00330,ko01100,ko01110,ko01130,map00330,map01100,map01110,map01130		R00667	RC00006,RC00062	ko00000,ko00001,ko01000,ko01007				Mammalia	35E0Z@314146,38EEM@33154,3BC6G@33208,3CVEK@33213,3J5C8@40674,489RC@7711,48XYA@7742,4MAYQ@9443,4MWXS@9604,COG4992@1,KOG1402@2759	NA|NA|NA	E	Aminotransferase class-III
ATP13A1	9606.ENSP00000349877	0.0	2340.1	Hominidae	ATP13A1	GO:0000041,GO:0003674,GO:0003824,GO:0005215,GO:0005384,GO:0005388,GO:0005575,GO:0005622,GO:0005623,GO:0005737,GO:0005783,GO:0005789,GO:0005886,GO:0005887,GO:0006810,GO:0006811,GO:0006812,GO:0006816,GO:0006828,GO:0006873,GO:0006874,GO:0006875,GO:0008150,GO:0008324,GO:0009987,GO:0012505,GO:0015075,GO:0015085,GO:0015318,GO:0015399,GO:0015405,GO:0015410,GO:0015662,GO:0016020,GO:0016021,GO:0016462,GO:…		ko:K14950					ko00000,ko01000	3.A.3.10			Mammalia	35GBR@314146,38DBB@33154,3BFS2@33208,3CSPA@33213,3J720@40674,480CD@7711,48X78@7742,4M5K3@9443,4MYGF@9604,COG0474@1,KOG0209@2759	NA|NA|NA	P	haloacid dehalogenase-like hydrolase
APOL2	9606.ENSP00000249066	1.1e-181	642.5	Hominidae	APOL3	GO:0000003,GO:0001906,GO:0002376,GO:0002526,GO:0003674,GO:0005102,GO:0005215,GO:0005216,GO:0005253,GO:0005254,GO:0005319,GO:0005488,GO:0005515,GO:0005575,GO:0005576,GO:0005615,GO:0005622,GO:0005623,GO:0005737,GO:0005783,GO:0005788,GO:0005789,GO:0006066,GO:0006464,GO:0006629,GO:0006807,GO:0006810,GO:0006811,GO:0006820,GO:0006821,GO:0006869,GO:0006897,GO:0006898,GO:0006950,GO:0006952,GO:0006953,GO:…		ko:K14480					ko00000				Mammalia	2APIK@1,2RZGU@2759,35GRW@314146,39R1G@33154,3BNMH@33208,3D1J2@33213,3J5PF@40674,485BQ@7711,4912S@7742,4MM90@9443,4N8IA@9604	NA|NA|NA	U	Apolipoprotein L
HMGA1	109478.XP_005881826.1	3e-40	171.0	Chiroptera	HMGA1	GO:0000003,GO:0000785,GO:0000792,GO:0000976,GO:0000981,GO:0000982,GO:0001067,GO:0001077,GO:0001158,GO:0001205,GO:0001228,GO:0003674,GO:0003676,GO:0003677,GO:0003680,GO:0003682,GO:0003690,GO:0003700,GO:0003705,GO:0003712,GO:0003713,GO:0003824,GO:0003906,GO:0005102,GO:0005488,GO:0005515,GO:0005575,GO:0005622,GO:0005623,GO:0005634,GO:0005654,GO:0005667,GO:0005694,GO:0005737,GO:0005829,GO:0006139,GO:…		ko:K09282					ko00000,ko03000,ko03036				Mammalia	2DCEJ@1,2S5JW@2759,3A4DD@33154,3BS5U@33208,3D8K4@33213,3JHFC@40674,48F6G@7711,49C92@7742,4M4T0@9397	NA|NA|NA	K	high mobility group
GUSB	9606.ENSP00000302728	0.0	1357.0	Hominidae	GUSB	GO:0000323,GO:0001775,GO:0002252,GO:0002263,GO:0002274,GO:0002275,GO:0002283,GO:0002366,GO:0002376,GO:0002443,GO:0002444,GO:0002446,GO:0003674,GO:0003824,GO:0004553,GO:0004566,GO:0005102,GO:0005488,GO:0005515,GO:0005575,GO:0005576,GO:0005615,GO:0005622,GO:0005623,GO:0005737,GO:0005764,GO:0005766,GO:0005773,GO:0005775,GO:0005975,GO:0006022,GO:0006026,GO:0006027,GO:0006082,GO:0006807,GO:0006810,GO:…	3.2.1.31	ko:K01195	ko00040,ko00531,ko00860,ko00944,ko00983,ko01100,ko01110,ko04142,map00040,map00531,map00860,map00944,map00983,map01100,map01110,map04142	M00014,M00076,M00077,M00078,M00129	R01478,R04979,R07818,R08127,R08260,R10830	RC00055,RC00171,RC00529,RC00530,RC00714,RC01251	ko00000,ko00001,ko00002,ko01000				Mammalia	35HHZ@314146,38HKN@33154,3B9KM@33208,3CW70@33213,3J6XI@40674,481SK@7711,48V2I@7742,4MIRK@9443,4MXKD@9604,COG3250@1,KOG2024@2759	NA|NA|NA	G	beta-glucuronidase activity
NOLC1	9606.ENSP00000385410	1.3e-64	254.6	Hominidae	NOLC1	GO:0000278,GO:0001042,GO:0001650,GO:0001837,GO:0003674,GO:0003676,GO:0003700,GO:0003723,GO:0005048,GO:0005488,GO:0005515,GO:0005575,GO:0005622,GO:0005623,GO:0005634,GO:0005654,GO:0005730,GO:0005732,GO:0005737,GO:0006139,GO:0006355,GO:0006364,GO:0006396,GO:0006417,GO:0006725,GO:0006807,GO:0006950,GO:0006970,GO:0006996,GO:0006997,GO:0007000,GO:0007049,GO:0007275,GO:0008134,GO:0008139,GO:0008150,GO:…											Mammalia	35NPU@314146,38DH8@33154,3BDT2@33208,3CXCN@33213,3JER7@40674,4873I@7711,492VK@7742,4MIEV@9443,4MSF6@9604,KOG2992@1,KOG2992@2759	NA|NA|NA	Y	SRP40, C-terminal domain
DNTTIP1	9597.XP_003826026.1	1.8e-189	668.3	Hominidae	DNTTIP1	GO:0000118,GO:0003674,GO:0003676,GO:0003677,GO:0003682,GO:0005488,GO:0005515,GO:0005575,GO:0005622,GO:0005623,GO:0005634,GO:0005654,GO:0005730,GO:0031491,GO:0031974,GO:0031981,GO:0032991,GO:0042802,GO:0042803,GO:0043226,GO:0043227,GO:0043228,GO:0043229,GO:0043231,GO:0043232,GO:0043233,GO:0044422,GO:0044424,GO:0044428,GO:0044446,GO:0044451,GO:0044464,GO:0044877,GO:0046983,GO:0070013,GO:0097159,GO:…		ko:K08707					ko00000				Mammalia	35FI2@314146,39VIJ@33154,3BH2E@33208,3CTIX@33213,3JDD4@40674,484FY@7711,4919K@7742,4M79Z@9443,4N3MY@9604,KOG4801@1,KOG4801@2759	NA|NA|NA	K	nucleosome binding
TTC27	9606.ENSP00000313953	0.0	1518.4	Hominidae	TTC27												Mammalia	35B6T@314146,38BIC@33154,3BGWF@33208,3D0K2@33213,3JEG9@40674,48CND@7711,494KS@7742,4M9XE@9443,4MSXK@9604,KOG1128@1,KOG1128@2759	NA|NA|NA	S	Tetratricopeptide repeat
LAMC1	9606.ENSP00000258341	0.0	2464.9	Hominidae	LAMC1	GO:0000902,GO:0000904,GO:0003674,GO:0005198,GO:0005201,GO:0005488,GO:0005575,GO:0005576,GO:0005604,GO:0005605,GO:0005606,GO:0005615,GO:0005622,GO:0005623,GO:0005737,GO:0005783,GO:0005788,GO:0006464,GO:0006807,GO:0006928,GO:0007044,GO:0007155,GO:0007275,GO:0007399,GO:0007492,GO:0008150,GO:0008152,GO:0008284,GO:0008289,GO:0009653,GO:0009888,GO:0009987,GO:0012505,GO:0016043,GO:0016477,GO:0019538,GO:…		ko:K05635	ko04151,ko04510,ko04512,ko05020,ko05145,ko05146,ko05165,ko05200,ko05222,map04151,map04510,map04512,map05020,map05145,map05146,map05165,map05200,map05222				ko00000,ko00001,ko04516				Mammalia	35CTX@314146,38B3X@33154,3BCDS@33208,3CVEC@33213,3JDIF@40674,4827S@7711,48WU5@7742,4MF88@9443,4MSHT@9604,KOG1836@1,KOG1836@2759	NA|NA|NA	W	Laminin B domain
IL18	9597.XP_003805502.1	4.3e-106	390.6	Hominidae	IL18	GO:0000165,GO:0000302,GO:0001503,GO:0001525,GO:0001568,GO:0001649,GO:0001666,GO:0001775,GO:0001816,GO:0001817,GO:0001819,GO:0001906,GO:0001909,GO:0001932,GO:0001933,GO:0001934,GO:0001944,GO:0002228,GO:0002237,GO:0002250,GO:0002252,GO:0002274,GO:0002367,GO:0002369,GO:0002376,GO:0002440,GO:0002443,GO:0002449,GO:0002456,GO:0002460,GO:0002682,GO:0002683,GO:0002684,GO:0002694,GO:0002696,GO:0002697,GO:…		ko:K05482	ko04060,ko04621,ko04623,ko05132,ko05134,ko05143,ko05144,ko05152,ko05164,ko05321,ko05323,map04060,map04621,map04623,map05132,map05134,map05143,map05144,map05152,map05164,map05321,map05323				ko00000,ko00001,ko04052				Mammalia	2C9CB@1,2SDJZ@2759,35CWJ@314146,39X18@33154,3BJI6@33208,3CRF6@33213,3JEQW@40674,487R1@7711,493SH@7742,4MBJ7@9443,4MY26@9604	NA|NA|NA	K	Interleukin-1 / 18
SH3BGRL	60711.ENSCSAP00000006838	2.2e-57	228.0	Cercopithecoidea	SH3BGRL	GO:0003674,GO:0005070,GO:0005488,GO:0005515,GO:0005575,GO:0005622,GO:0005623,GO:0005634,GO:0005737,GO:0008150,GO:0009966,GO:0009967,GO:0010646,GO:0010647,GO:0023051,GO:0023056,GO:0030674,GO:0035591,GO:0043226,GO:0043227,GO:0043229,GO:0043231,GO:0044424,GO:0044464,GO:0048518,GO:0048522,GO:0048583,GO:0048584,GO:0050789,GO:0050794,GO:0060090,GO:0065007											Mammalia	35Q4G@314146,36AWT@314294,3A1HV@33154,3BQJ0@33208,3D74M@33213,3JH24@40674,48F05@7711,49BFY@7742,4MK08@9443,KOG4023@1,KOG4023@2759	NA|NA|NA	S	SH3 domain-binding glutamic acid-rich-like protein
ANXA3	9606.ENSP00000264908	3.6e-182	644.0	Hominidae	ANXA3	GO:0001775,GO:0002252,GO:0002263,GO:0002274,GO:0002275,GO:0002283,GO:0002366,GO:0002376,GO:0002443,GO:0002444,GO:0002446,GO:0003674,GO:0004857,GO:0004859,GO:0005488,GO:0005515,GO:0005543,GO:0005544,GO:0005575,GO:0005622,GO:0005623,GO:0005737,GO:0005829,GO:0005886,GO:0006355,GO:0006810,GO:0006887,GO:0006897,GO:0006909,GO:0006950,GO:0006952,GO:0006955,GO:0007275,GO:0007399,GO:0007417,GO:0007420,GO:…		ko:K17089					ko00000,ko04147	1.A.31			Mammalia	35GT6@314146,38F66@33154,3BEM4@33208,3CV1V@33213,3J5QN@40674,483CF@7711,48Y8R@7742,4MCHJ@9443,4N476@9604,KOG0819@1,KOG0819@2759	NA|NA|NA	U	Annexin repeats
CISD1	61853.ENSNLEP00000014950	1e-56	225.7	Primates	CISD1	GO:0003674,GO:0005488,GO:0005506,GO:0005515,GO:0005575,GO:0005622,GO:0005623,GO:0005737,GO:0005739,GO:0005740,GO:0005741,GO:0008150,GO:0016020,GO:0019222,GO:0019867,GO:0031090,GO:0031323,GO:0031966,GO:0031967,GO:0031968,GO:0031975,GO:0042802,GO:0043167,GO:0043169,GO:0043226,GO:0043227,GO:0043229,GO:0043231,GO:0043457,GO:0043467,GO:0044422,GO:0044424,GO:0044429,GO:0044444,GO:0044446,GO:0044464,GO:…											Mammalia	35Q8U@314146,3A03G@33154,3BPBI@33208,3D690@33213,3JGW2@40674,48EPD@7711,49BFD@7742,4MJMD@9443,KOG3461@1,KOG3461@2759	NA|NA|NA	S	CDGSH iron sulfur domain 1
ATE1	9606.ENSP00000224652	1.2e-309	1068.1	Hominidae	ATE1	GO:0003674,GO:0003824,GO:0004057,GO:0005575,GO:0005622,GO:0005623,GO:0005634,GO:0005737,GO:0006464,GO:0006508,GO:0006511,GO:0006807,GO:0008150,GO:0008152,GO:0009056,GO:0009057,GO:0009987,GO:0010498,GO:0016598,GO:0016740,GO:0016746,GO:0016755,GO:0019538,GO:0019941,GO:0030163,GO:0036211,GO:0043170,GO:0043226,GO:0043227,GO:0043229,GO:0043231,GO:0043412,GO:0043632,GO:0044237,GO:0044238,GO:0044248,GO:…	2.3.2.8	ko:K00685			R03862	RC00055,RC00064	ko00000,ko01000,ko03016				Mammalia	35I30@314146,38C7Y@33154,3BCB0@33208,3D0E7@33213,3JDA0@40674,488ZH@7711,4965E@7742,4M93Y@9443,4N2C0@9604,COG2935@1,KOG1193@2759	NA|NA|NA	O	Arginine-tRNA-protein transferase, N terminus
MOCOS	9606.ENSP00000261326	0.0	1803.1	Hominidae	MOCOS	GO:0003674,GO:0003824,GO:0005575,GO:0005622,GO:0005623,GO:0005737,GO:0005829,GO:0006139,GO:0006163,GO:0006725,GO:0006732,GO:0006753,GO:0006793,GO:0006796,GO:0006807,GO:0008150,GO:0008152,GO:0008265,GO:0009058,GO:0009116,GO:0009117,GO:0009119,GO:0009141,GO:0009144,GO:0009150,GO:0009199,GO:0009205,GO:0009259,GO:0009987,GO:0016740,GO:0016782,GO:0016783,GO:0018130,GO:0019538,GO:0019637,GO:0019693,GO:…	2.8.1.9	ko:K15631	ko00790,map00790		R11583		ko00000,ko00001,ko01000				Mammalia	35HZT@314146,38F30@33154,3BF9B@33208,3CXC4@33213,3JE6T@40674,4878B@7711,493EU@7742,4MA3M@9443,4N0BW@9604,COG0520@1,KOG2142@2759	NA|NA|NA	H	Sulfurates the molybdenum cofactor. Sulfation of molybdenum is essential for xanthine dehydrogenase (XDH) and aldehyde oxidase (ADO) enzymes in which molybdenum cofactor is liganded by 1 oxygen and 1 sulfur atom in active form
SLC7A2	9606.ENSP00000004531	0.0	1262.7	Hominidae	SLC7A2	GO:0000064,GO:0001505,GO:0001775,GO:0002274,GO:0002376,GO:0002532,GO:0002537,GO:0002682,GO:0002694,GO:0003333,GO:0003674,GO:0005215,GO:0005287,GO:0005289,GO:0005292,GO:0005342,GO:0005575,GO:0005623,GO:0005886,GO:0005887,GO:0006082,GO:0006520,GO:0006807,GO:0006809,GO:0006810,GO:0006811,GO:0006812,GO:0006820,GO:0006855,GO:0006865,GO:0006950,GO:0006952,GO:0006954,GO:0008150,GO:0008152,GO:0008324,GO:…		ko:K13864					ko00000,ko02000	2.A.3.3.2			Mammalia	3598B@314146,38BM3@33154,3BA2V@33208,3CVWA@33213,3J9BD@40674,485T5@7711,493SU@7742,4M7SS@9443,4MTCE@9604,COG0531@1,KOG1286@2759	NA|NA|NA	P	C-terminus of AA_permease
SERPINI1	9606.ENSP00000295777	8.6e-229	799.3	Hominidae	SERPINI1	GO:0003674,GO:0004857,GO:0004866,GO:0004867,GO:0005575,GO:0005576,GO:0005615,GO:0005622,GO:0005623,GO:0005737,GO:0007275,GO:0007399,GO:0007417,GO:0007422,GO:0008150,GO:0009892,GO:0009987,GO:0010466,GO:0010605,GO:0010720,GO:0010951,GO:0010975,GO:0010976,GO:0012505,GO:0019222,GO:0022008,GO:0030141,GO:0030154,GO:0030155,GO:0030162,GO:0030234,GO:0030414,GO:0031323,GO:0031324,GO:0031344,GO:0031346,GO:…											Mammalia	35CFZ@314146,38VR6@33154,3BBFJ@33208,3CT79@33213,3JEJ7@40674,484QS@7711,497QA@7742,4MHWR@9443,4MTXB@9604,COG4826@1,KOG2392@2759	NA|NA|NA	V	SERine Proteinase INhibitors
MTMR6	9606.ENSP00000371221	0.0	1269.6	Hominidae	MTMR6	GO:0003674,GO:0003824,GO:0004438,GO:0004721,GO:0004722,GO:0004725,GO:0005215,GO:0005216,GO:0005227,GO:0005261,GO:0005267,GO:0005575,GO:0005622,GO:0005623,GO:0005634,GO:0005635,GO:0005737,GO:0005829,GO:0006464,GO:0006470,GO:0006629,GO:0006644,GO:0006650,GO:0006661,GO:0006793,GO:0006796,GO:0006807,GO:0006810,GO:0006811,GO:0006812,GO:0006813,GO:0008150,GO:0008152,GO:0008324,GO:0008610,GO:0008654,GO:…	3.1.3.64,3.1.3.95	ko:K18083	ko00562,ko01100,ko04070,ko04138,map00562,map01100,map04070,map04138				ko00000,ko00001,ko01000,ko01009				Mammalia	35C5J@314146,38D7K@33154,3BAE3@33208,3CT67@33213,3JC6F@40674,48665@7711,48VKY@7742,4MBKH@9443,4MXFH@9604,KOG1089@1,KOG1089@2759	NA|NA|NA	S	Belongs to the protein-tyrosine phosphatase family. Non-receptor class myotubularin subfamily
SMOC1	9606.ENSP00000355110	1.4e-258	898.3	Hominidae	SMOC1	GO:0001654,GO:0007275,GO:0007423,GO:0008150,GO:0030278,GO:0032501,GO:0032502,GO:0045595,GO:0045667,GO:0048513,GO:0048731,GO:0048736,GO:0048856,GO:0050789,GO:0050793,GO:0050794,GO:0051239,GO:0060173,GO:0065007											Mammalia	35AZV@314146,39SIX@33154,3BCPZ@33208,3D0I3@33213,3JA0K@40674,483PR@7711,48WTF@7742,4M8CV@9443,4N1PH@9604,KOG4578@1,KOG4578@2759	NA|NA|NA	S	Thyroglobulin_1 repeat associated disordered domain
MTF2	9593.ENSGGOP00000001295	0.0	1219.9	Hominidae	MTF2	GO:0000122,GO:0000976,GO:0000977,GO:0000981,GO:0001012,GO:0001067,GO:0001227,GO:0003002,GO:0003674,GO:0003676,GO:0003677,GO:0003690,GO:0003700,GO:0005488,GO:0005515,GO:0005575,GO:0005622,GO:0005623,GO:0005634,GO:0005654,GO:0005737,GO:0005912,GO:0005924,GO:0005925,GO:0006355,GO:0006357,GO:0007275,GO:0007379,GO:0007389,GO:0008150,GO:0009889,GO:0009890,GO:0009891,GO:0009892,GO:0009893,GO:0009987,GO:…		ko:K11485					ko00000,ko03000,ko03036				Mammalia	35CYX@314146,38EMK@33154,3BHNX@33208,3CUD5@33213,3J29T@40674,4843C@7711,491YE@7742,4MA72@9443,4MWQ7@9604,KOG4323@1,KOG4323@2759	NA|NA|NA	B	negative regulation of histone H3-K27 methylation
MLKL	9606.ENSP00000308351	7e-267	926.0	Hominidae	MLKL	GO:0000166,GO:0003674,GO:0005488,GO:0005515,GO:0005524,GO:0005575,GO:0005622,GO:0005623,GO:0005737,GO:0005829,GO:0005886,GO:0007154,GO:0007165,GO:0008144,GO:0008150,GO:0008219,GO:0009987,GO:0012501,GO:0016020,GO:0016043,GO:0017076,GO:0019899,GO:0019900,GO:0019901,GO:0022607,GO:0023052,GO:0030554,GO:0032553,GO:0032555,GO:0032559,GO:0035556,GO:0035639,GO:0036094,GO:0042802,GO:0043167,GO:0043168,GO:…	2.7.11.1	ko:K08849	ko04217,ko04668,map04217,map04668				ko00000,ko00001,ko01000,ko01001				Mammalia	35ETD@314146,39S75@33154,3BJVM@33208,3CZN8@33213,3J8C6@40674,48A50@7711,49219@7742,4M8IM@9443,4N5ES@9604,COG0515@1,KOG0192@2759	NA|NA|NA	T	Protein tyrosine kinase
SMAD5	10141.ENSCPOP00000005206	7.6e-258	896.0	Rodentia	SMAD5	GO:0000003,GO:0000122,GO:0000976,GO:0000977,GO:0000978,GO:0000981,GO:0000987,GO:0001012,GO:0001067,GO:0001227,GO:0001501,GO:0001503,GO:0001649,GO:0001655,GO:0001657,GO:0001822,GO:0001823,GO:0001880,GO:0002051,GO:0002262,GO:0002376,GO:0002520,GO:0003006,GO:0003008,GO:0003012,GO:0003013,GO:0003015,GO:0003674,GO:0003676,GO:0003677,GO:0003690,GO:0003700,GO:0005072,GO:0005488,GO:0005515,GO:0005575,GO:…		ko:K16790	ko04350,ko04550,map04350,map04550	M00679			ko00000,ko00001,ko00002				Mammalia	35EUZ@314146,38BD4@33154,3BA66@33208,3CRAN@33213,3JBN2@40674,488YT@7711,494DE@7742,4Q4S6@9989,KOG3701@1,KOG3701@2759	NA|NA|NA	K	Mothers against decapentaplegic homolog
PDGFRB	9606.ENSP00000261799	0.0	2134.0	Hominidae	PDGFRB	GO:0000003,GO:0000165,GO:0000302,GO:0000323,GO:0001101,GO:0001501,GO:0001525,GO:0001568,GO:0001570,GO:0001654,GO:0001655,GO:0001656,GO:0001701,GO:0001822,GO:0001894,GO:0001932,GO:0001934,GO:0001944,GO:0003006,GO:0003338,GO:0003674,GO:0003824,GO:0004672,GO:0004713,GO:0004714,GO:0004888,GO:0004930,GO:0004992,GO:0005017,GO:0005019,GO:0005085,GO:0005088,GO:0005102,GO:0005161,GO:0005488,GO:0005515,GO:…	2.7.10.1	ko:K05089	ko01521,ko04010,ko04014,ko04015,ko04020,ko04060,ko04072,ko04151,ko04510,ko04540,ko04630,ko04810,ko05165,ko05166,ko05200,ko05206,ko05214,ko05215,ko05218,ko05230,ko05231,map01521,map04010,map04014,map04015,map04020,map04060,map04072,map04151,map04510,map04540,map04630,map04810,map05165,map05166,map05200,map05206,map05214,map05215,map05218,map05230,map05231				ko00000,ko00001,ko01000,ko01001,ko01020,ko04050,ko04090				Mammalia	35NUA@314146,38ME6@33154,3BCJD@33208,3CVBV@33213,3JADD@40674,487Y7@7711,4960D@7742,4MG1J@9443,4MURV@9604,KOG0200@1,KOG0200@2759	NA|NA|NA	T	Tyrosine kinase, catalytic domain
HP1BP3	9597.XP_008965303.1	8.3e-219	766.5	Hominidae	HP1BP3	GO:0001666,GO:0003674,GO:0003676,GO:0003677,GO:0003682,GO:0005488,GO:0005575,GO:0005622,GO:0005623,GO:0005634,GO:0005654,GO:0005694,GO:0006325,GO:0006355,GO:0006950,GO:0006996,GO:0008150,GO:0009628,GO:0009889,GO:0009987,GO:0010468,GO:0010556,GO:0016043,GO:0016604,GO:0016607,GO:0019219,GO:0019222,GO:0031323,GO:0031326,GO:0031491,GO:0031974,GO:0031981,GO:0032535,GO:0033554,GO:0036293,GO:0036294,GO:…											Mammalia	35DGB@314146,38BQJ@33154,3BHFS@33208,3CYS4@33213,3JFFQ@40674,48677@7711,497WZ@7742,4MIG2@9443,4N82D@9604,KOG4012@1,KOG4012@2759	NA|NA|NA	B	linker histone H1 and H5 family
TCP11L1	9606.ENSP00000335595	1e-268	932.2	Hominidae	TCP11L1	GO:0005575,GO:0005622,GO:0005623,GO:0005856,GO:0005874,GO:0015630,GO:0043226,GO:0043228,GO:0043229,GO:0043232,GO:0044422,GO:0044424,GO:0044430,GO:0044446,GO:0044464,GO:0099080,GO:0099081,GO:0099512,GO:0099513											Mammalia	35BK5@314146,38C0Q@33154,3BCNB@33208,3CTGE@33213,3J8YI@40674,4858G@7711,4929H@7742,4M9J1@9443,4N0XZ@9604,KOG1981@1,KOG1981@2759	NA|NA|NA	T	T-complex protein 11
GRAMD1B	27679.XP_003923624.1	0.0	1451.4	Primates	GRAMD1B												Mammalia	35GK1@314146,38D80@33154,3BBIM@33208,3CX1E@33213,3J62H@40674,4821B@7711,491TG@7742,4MHWD@9443,KOG1032@1,KOG1032@2759	NA|NA|NA	S	GRAM domain containing 1B
PTGFRN	9606.ENSP00000376899	0.0	1781.1	Hominidae	PTGFRN	GO:0000139,GO:0005575,GO:0005622,GO:0005623,GO:0005737,GO:0005783,GO:0005789,GO:0005794,GO:0005802,GO:0005886,GO:0006417,GO:0006996,GO:0008150,GO:0009889,GO:0009890,GO:0009892,GO:0009987,GO:0010468,GO:0010556,GO:0010558,GO:0010605,GO:0010608,GO:0010629,GO:0012505,GO:0016020,GO:0016021,GO:0016043,GO:0017148,GO:0019222,GO:0031090,GO:0031224,GO:0031323,GO:0031324,GO:0031326,GO:0031327,GO:0031984,GO:…		ko:K06729					ko00000,ko04090,ko04147				Mammalia	28JCB@1,2QVD2@2759,35GIB@314146,38E93@33154,3BCW5@33208,3D22G@33213,3J5MP@40674,48AYA@7711,4947K@7742,4M63P@9443,4MWVZ@9604	NA|NA|NA	U	Immunoglobulin V-set domain
KRT8	9606.ENSP00000449404	1.1e-240	839.0	Hominidae	KRT8	GO:0000003,GO:0000902,GO:0000904,GO:0001101,GO:0001701,GO:0001890,GO:0001892,GO:0003006,GO:0003674,GO:0005488,GO:0005515,GO:0005575,GO:0005622,GO:0005623,GO:0005737,GO:0005829,GO:0005856,GO:0005882,GO:0005886,GO:0005911,GO:0006915,GO:0006950,GO:0006996,GO:0007010,GO:0007154,GO:0007165,GO:0007166,GO:0007275,GO:0008150,GO:0008219,GO:0008544,GO:0009415,GO:0009605,GO:0009607,GO:0009628,GO:0009653,GO:…		ko:K07605					ko00000,ko04147,ko04812				Mammalia	28N6C@1,2QURK@2759,35BX1@314146,38S72@33154,3BCC1@33208,3CVM8@33213,3J8WC@40674,48479@7711,48UT2@7742,4M6C0@9443,4MYBZ@9604	NA|NA|NA	S	Belongs to the intermediate filament family
SPEN	9606.ENSP00000364912	0.0	5692.5	Hominidae	SPEN	GO:0000122,GO:0000375,GO:0000377,GO:0000398,GO:0000988,GO:0000989,GO:0001076,GO:0001085,GO:0001191,GO:0003674,GO:0003676,GO:0003677,GO:0003697,GO:0003700,GO:0003712,GO:0003714,GO:0005488,GO:0005515,GO:0005575,GO:0005622,GO:0005623,GO:0005634,GO:0005654,GO:0006139,GO:0006355,GO:0006357,GO:0006396,GO:0006397,GO:0006725,GO:0006807,GO:0007275,GO:0007399,GO:0008134,GO:0008150,GO:0008152,GO:0008380,GO:…											Mammalia	35G24@314146,38GY1@33154,3BHVE@33208,3CXSK@33213,3J9SP@40674,484X5@7711,490HW@7742,4MH8W@9443,4MVZ1@9604,KOG0112@1,KOG0112@2759	NA|NA|NA	A	Spen family transcriptional repressor
ALDH1B1	9606.ENSP00000366927	7.8e-304	1048.9	Hominidae	ALDH1B1	GO:0000166,GO:0003674,GO:0003824,GO:0004029,GO:0005488,GO:0005575,GO:0005622,GO:0005623,GO:0005634,GO:0005654,GO:0005737,GO:0005739,GO:0005759,GO:0005975,GO:0006066,GO:0006067,GO:0006069,GO:0006091,GO:0008150,GO:0008152,GO:0009987,GO:0016491,GO:0016620,GO:0016903,GO:0016999,GO:0017144,GO:0031974,GO:0031981,GO:0034308,GO:0036094,GO:0043226,GO:0043227,GO:0043229,GO:0043231,GO:0043233,GO:0044237,GO:…	1.2.1.3	ko:K00128	ko00010,ko00053,ko00071,ko00280,ko00310,ko00330,ko00340,ko00380,ko00410,ko00561,ko00620,ko00625,ko00903,ko00981,ko01100,ko01110,ko01120,ko01130,map00010,map00053,map00071,map00280,map00310,map00330,map00340,map00380,map00410,map00561,map00620,map00625,map00903,map00981,map01100,map01110,map01120,map01130	M00135	R00264,R00631,R00710,R00904,R01752,R01986,R02549,R02678,R02940,R02957,R03283,R03869,R04065,R04506,R04903,R05050,R05237,R05238,R05286,R06366,R08146	RC00047,RC00071,RC00080,RC00186,RC00218,RC00242,RC00816,RC01500	ko00000,ko00001,ko00002,ko01000				Mammalia	3590C@314146,38CDB@33154,3BCJG@33208,3CU6J@33213,3JC40@40674,48131@7711,48WXF@7742,4MG1V@9443,4N5HU@9604,COG1012@1,KOG2450@2759	NA|NA|NA	C	glyceraldehyde-3-phosphate dehydrogenase (NAD+) (non-phosphorylating) activity
MYDGF	9597.XP_003819332.1	3.8e-93	347.4	Hominidae	C19orf10	GO:0001932,GO:0001934,GO:0001936,GO:0001938,GO:0005575,GO:0005576,GO:0005615,GO:0005622,GO:0005623,GO:0005737,GO:0005783,GO:0005788,GO:0006355,GO:0006357,GO:0006950,GO:0006986,GO:0007154,GO:0007165,GO:0008150,GO:0008284,GO:0009889,GO:0009891,GO:0009893,GO:0009966,GO:0009967,GO:0009987,GO:0010033,GO:0010468,GO:0010556,GO:0010557,GO:0010562,GO:0010604,GO:0010628,GO:0010646,GO:0010647,GO:0010941,GO:…											Mammalia	2AR16@1,2RZK9@2759,35GIU@314146,3A044@33154,3BPIN@33208,3D717@33213,3J3Y2@40674,48AHR@7711,490WN@7742,4MJGY@9443,4N6AV@9604	NA|NA|NA	T	Uncharacterised protein family UPF0556
CD9	61853.ENSNLEP00000004276	1.5e-126	458.8	Primates	CD9	GO:0000003,GO:0001101,GO:0001775,GO:0002576,GO:0003674,GO:0005102,GO:0005178,GO:0005488,GO:0005515,GO:0005575,GO:0005576,GO:0005615,GO:0005622,GO:0005623,GO:0005737,GO:0005886,GO:0005887,GO:0006810,GO:0006887,GO:0006897,GO:0006898,GO:0006950,GO:0007043,GO:0007154,GO:0007155,GO:0007162,GO:0007165,GO:0007166,GO:0007272,GO:0007275,GO:0007338,GO:0007342,GO:0007399,GO:0007417,GO:0007420,GO:0007596,GO:…		ko:K06460	ko04640,map04640				ko00000,ko00001,ko04090,ko04147				Mammalia	35J21@314146,39RT3@33154,3BDRA@33208,3CSI2@33213,3JCPD@40674,47ZJK@7711,4949V@7742,4MDY5@9443,KOG3882@1,KOG3882@2759	NA|NA|NA	S	Tetraspanin family
PDLIM7	9606.ENSP00000348099	2e-258	897.9	Hominidae	PDLIM7	GO:0000902,GO:0000904,GO:0001725,GO:0001726,GO:0005575,GO:0005622,GO:0005623,GO:0005634,GO:0005737,GO:0005829,GO:0005856,GO:0005911,GO:0005912,GO:0005913,GO:0005924,GO:0005925,GO:0006810,GO:0006897,GO:0006898,GO:0006928,GO:0006935,GO:0006996,GO:0007010,GO:0007275,GO:0007399,GO:0007409,GO:0007411,GO:0008150,GO:0009605,GO:0009653,GO:0009987,GO:0015629,GO:0016043,GO:0016192,GO:0022008,GO:0030029,GO:…											Mammalia	35B0U@314146,38F9W@33154,3BHRD@33208,3CYXW@33213,3JF7D@40674,4844U@7711,492T6@7742,4M6VS@9443,4N43Z@9604,KOG1703@1,KOG1703@2759	NA|NA|NA	TZ	Zinc-binding domain present in Lin-11, Isl-1, Mec-3.
VKORC1	9597.XP_003807542.1	6.5e-87	326.6	Hominidae	VKORC1	GO:0001501,GO:0003674,GO:0003824,GO:0005575,GO:0005622,GO:0005623,GO:0005737,GO:0005783,GO:0005789,GO:0006464,GO:0006766,GO:0006775,GO:0006807,GO:0006950,GO:0007275,GO:0007596,GO:0007599,GO:0008150,GO:0008152,GO:0009611,GO:0009987,GO:0012505,GO:0016020,GO:0016491,GO:0016614,GO:0016900,GO:0017144,GO:0017187,GO:0018193,GO:0018200,GO:0018214,GO:0019538,GO:0031984,GO:0032501,GO:0032502,GO:0036211,GO:…	1.17.4.4	ko:K05357	ko00130,ko01110,map00130,map01110		R03511,R03645,R09992	RC00970,RC01562	ko00000,ko00001,ko01000				Mammalia	2CUJS@1,2S4E7@2759,35JQZ@314146,3A7GX@33154,3BG5C@33208,3D320@33213,3JFQZ@40674,48297@7711,49655@7742,4MN0F@9443,4MTTH@9604	NA|NA|NA	S	Vitamin K epoxide reductase complex subunit 1
DDRGK1	9606.ENSP00000346483	9.8e-116	423.3	Hominidae	DDRGK1	GO:0001085,GO:0001103,GO:0001932,GO:0001934,GO:0003674,GO:0005488,GO:0005515,GO:0005575,GO:0005622,GO:0005623,GO:0005634,GO:0005730,GO:0005737,GO:0005783,GO:0005789,GO:0006355,GO:0006357,GO:0006464,GO:0006807,GO:0006950,GO:0008134,GO:0008150,GO:0008152,GO:0008284,GO:0009889,GO:0009891,GO:0009892,GO:0009893,GO:0009894,GO:0009896,GO:0009966,GO:0009967,GO:0009987,GO:0010468,GO:0010556,GO:0010557,GO:…											Mammalia	35NA3@314146,38DMN@33154,3BCE5@33208,3CTS7@33213,3J2PG@40674,4848S@7711,496XG@7742,4MDWU@9443,4N5VZ@9604,KOG3054@1,KOG3054@2759	NA|NA|NA	S	DDRGK
KIF4A	9606.ENSP00000363524	0.0	2012.7	Hominidae	KIF4A	GO:0000022,GO:0000070,GO:0000226,GO:0000278,GO:0000280,GO:0000281,GO:0000819,GO:0000910,GO:0002376,GO:0002478,GO:0002495,GO:0002504,GO:0003674,GO:0003774,GO:0003777,GO:0003824,GO:0005575,GO:0005576,GO:0005622,GO:0005623,GO:0005634,GO:0005654,GO:0005694,GO:0005737,GO:0005819,GO:0005829,GO:0005856,GO:0005871,GO:0005874,GO:0005875,GO:0005876,GO:0006810,GO:0006890,GO:0006928,GO:0006996,GO:0007010,GO:…		ko:K10395					ko00000,ko04812				Mammalia	35N56@314146,38CGP@33154,3BH72@33208,3CVXT@33213,3J9UD@40674,486AV@7711,495S2@7742,4MCD3@9443,4N149@9604,COG5059@1,KOG0244@2759	NA|NA|NA	Z	Belongs to the TRAFAC class myosin-kinesin ATPase superfamily. Kinesin family
HIBADH	61853.ENSNLEP00000018248	4.8e-185	653.7	Primates	HIBADH	GO:0003674,GO:0003824,GO:0005575,GO:0005622,GO:0005623,GO:0005737,GO:0005739,GO:0005759,GO:0006082,GO:0006520,GO:0006573,GO:0006574,GO:0006807,GO:0008150,GO:0008152,GO:0008442,GO:0009056,GO:0009063,GO:0009081,GO:0009083,GO:0009987,GO:0016054,GO:0016491,GO:0016614,GO:0016616,GO:0019752,GO:0031974,GO:0043226,GO:0043227,GO:0043229,GO:0043231,GO:0043233,GO:0043436,GO:0044237,GO:0044238,GO:0044248,GO:…	1.1.1.31	ko:K00020	ko00280,ko01100,map00280,map01100		R05066	RC00099	ko00000,ko00001,ko01000				Mammalia	35IH5@314146,38F1G@33154,3BCEW@33208,3CUIN@33213,3J8C0@40674,47ZH8@7711,497QD@7742,4MHET@9443,COG2084@1,KOG0409@2759	NA|NA|NA	I	3-hydroxyisobutyrate dehydrogenase
KRIT1	9597.XP_003809788.1	0.0	1384.4	Hominidae	KRIT1	GO:0001936,GO:0001937,GO:0003674,GO:0005488,GO:0005515,GO:0005543,GO:0005546,GO:0005575,GO:0005622,GO:0005623,GO:0005737,GO:0005856,GO:0005874,GO:0005886,GO:0005911,GO:0007154,GO:0007165,GO:0007264,GO:0008017,GO:0008092,GO:0008150,GO:0008285,GO:0008289,GO:0009987,GO:0010594,GO:0010596,GO:0010632,GO:0010633,GO:0010941,GO:0015630,GO:0015631,GO:0016020,GO:0016525,GO:0019725,GO:0022603,GO:0023052,GO:…		ko:K17705	ko04015,ko04212,map04015,map04212				ko00000,ko00001				Mammalia	35B1J@314146,38HR2@33154,3BAD6@33208,3D27U@33213,3JEYQ@40674,47Z8Z@7711,494RP@7742,4M9SV@9443,4N1UE@9604,KOG4335@1,KOG4335@2759	NA|NA|NA	T	NUDIX, or N-terminal NPxY motif-rich, region of KRIT
BPHL	9606.ENSP00000369739	2e-171	608.2	Hominidae	BPHL	GO:0003674,GO:0003824,GO:0005575,GO:0005622,GO:0005623,GO:0005737,GO:0005739,GO:0005740,GO:0005741,GO:0006082,GO:0006520,GO:0006805,GO:0006807,GO:0008150,GO:0008152,GO:0009410,GO:0009636,GO:0009987,GO:0016020,GO:0016787,GO:0016788,GO:0019752,GO:0019867,GO:0031090,GO:0031966,GO:0031967,GO:0031968,GO:0031975,GO:0042221,GO:0043226,GO:0043227,GO:0043229,GO:0043231,GO:0043436,GO:0044237,GO:0044238,GO:…		ko:K18399					ko00000,ko01000				Mammalia	35FIP@314146,395X5@33154,3B9R5@33208,3CT8Y@33213,3J74D@40674,4824N@7711,494BR@7742,4MBHH@9443,4MWNQ@9604,COG0596@1,KOG2984@2759	NA|NA|NA	S	Alpha/beta hydrolase family
SUZ12	9606.ENSP00000316578	0.0	1339.3	Hominidae	SUZ12	GO:0000228,GO:0000785,GO:0000790,GO:0003674,GO:0003676,GO:0003677,GO:0003682,GO:0003824,GO:0005488,GO:0005515,GO:0005575,GO:0005622,GO:0005623,GO:0005634,GO:0005654,GO:0005694,GO:0005730,GO:0006325,GO:0006355,GO:0006464,GO:0006479,GO:0006807,GO:0006996,GO:0008150,GO:0008152,GO:0008168,GO:0008213,GO:0008276,GO:0009889,GO:0009892,GO:0009987,GO:0010468,GO:0010556,GO:0010564,GO:0010605,GO:0010629,GO:…		ko:K11463					ko00000,ko03036				Mammalia	35E3W@314146,38S2N@33154,3BH01@33208,3CXJZ@33213,3J9BZ@40674,485FU@7711,48W47@7742,4M68X@9443,4MTC9@9604,KOG2350@1,KOG2350@2759	NA|NA|NA	K	zinc finger
PTPRF	9606.ENSP00000353030	0.0	3797.7	Hominidae	PTPRF	GO:0001959,GO:0001960,GO:0003674,GO:0003824,GO:0004721,GO:0004725,GO:0004888,GO:0005001,GO:0005102,GO:0005158,GO:0005488,GO:0005515,GO:0005539,GO:0005575,GO:0005622,GO:0005623,GO:0005737,GO:0005768,GO:0005886,GO:0005887,GO:0006464,GO:0006470,GO:0006793,GO:0006796,GO:0006807,GO:0006928,GO:0006950,GO:0007154,GO:0007155,GO:0007156,GO:0007165,GO:0007166,GO:0007167,GO:0007185,GO:0007275,GO:0007399,GO:…	3.1.3.48	ko:K05695	ko04514,ko04520,ko04910,ko04931,map04514,map04520,map04910,map04931				ko00000,ko00001,ko01000,ko01009,ko04516				Mammalia	35HT1@314146,38C1K@33154,3BA83@33208,3CXCZ@33213,3J64X@40674,480P3@7711,48W4U@7742,4M7ND@9443,4MXGS@9604,COG5599@1,KOG4228@2759	NA|NA|NA	T	Protein tyrosine phosphatase, catalytic domain
DHRS7	9606.ENSP00000216500	1.5e-191	675.2	Hominidae	DHRS7			ko:K11165					ko00000,ko01000				Mammalia	35BCM@314146,38HW1@33154,3BFJM@33208,3CYPY@33213,3J3CD@40674,483AW@7711,491ZK@7742,4MAS5@9443,4MS68@9604,COG1028@1,KOG1205@2759	NA|NA|NA	Q	Dehydrogenase reductase SDR family member 7
SRCAP	9606.ENSP00000262518	0.0	3717.2	Hominidae	SRCAP	GO:0003674,GO:0003712,GO:0003713,GO:0003824,GO:0004402,GO:0005575,GO:0005622,GO:0005623,GO:0005634,GO:0005654,GO:0005737,GO:0005794,GO:0006325,GO:0006355,GO:0006357,GO:0006464,GO:0006473,GO:0006475,GO:0006807,GO:0006996,GO:0008080,GO:0008150,GO:0008152,GO:0009889,GO:0009891,GO:0009893,GO:0009987,GO:0010468,GO:0010556,GO:0010557,GO:0010604,GO:0012505,GO:0016043,GO:0016407,GO:0016410,GO:0016569,GO:…		ko:K11661					ko00000,ko01000,ko03036				Mammalia	358Z6@314146,38C85@33154,3BH39@33208,3CUF7@33213,3J7MV@40674,47ZDV@7711,48VGS@7742,4MBND@9443,4N4V9@9604,COG0553@1,KOG0391@2759	NA|NA|NA	K	HSA
KITLG	61853.ENSNLEP00000006667	6.1e-122	443.7	Primates	KITLG	GO:0000003,GO:0000165,GO:0001541,GO:0001667,GO:0001755,GO:0001932,GO:0001934,GO:0002376,GO:0002520,GO:0002682,GO:0002683,GO:0002684,GO:0002685,GO:0002687,GO:0002761,GO:0002763,GO:0003006,GO:0003674,GO:0003824,GO:0005085,GO:0005088,GO:0005102,GO:0005125,GO:0005126,GO:0005173,GO:0005488,GO:0005515,GO:0005575,GO:0005576,GO:0005615,GO:0005622,GO:0005623,GO:0005737,GO:0005886,GO:0006464,GO:0006468,GO:…		ko:K05461	ko04010,ko04014,ko04015,ko04060,ko04072,ko04151,ko04640,ko04916,ko05200,map04010,map04014,map04015,map04060,map04072,map04151,map04640,map04916,map05200				ko00000,ko00001,ko04052				Mammalia	2C0ZY@1,2QTGT@2759,35JCR@314146,38D14@33154,3BJJE@33208,3CZ2X@33213,3J4PW@40674,48B44@7711,48UVW@7742,4MDVN@9443	NA|NA|NA	T	Ligand for the receptor-type protein-tyrosine kinase KIT. Plays an essential role in the regulation of cell survival and proliferation, hematopoiesis, stem cell maintenance, gametogenesis, mast cell development, migration and function, and in melanogenesis
ANKRD2	9606.ENSP00000306163	2e-96	359.4	Hominidae	ANKRD2	GO:0000122,GO:0000785,GO:0000791,GO:0001085,GO:0001817,GO:0003008,GO:0003012,GO:0003674,GO:0003682,GO:0003712,GO:0005198,GO:0005488,GO:0005515,GO:0005575,GO:0005622,GO:0005623,GO:0005634,GO:0005654,GO:0005694,GO:0005737,GO:0005829,GO:0006355,GO:0006357,GO:0006936,GO:0006950,GO:0006979,GO:0007275,GO:0007517,GO:0007519,GO:0008092,GO:0008134,GO:0008150,GO:0008307,GO:0009605,GO:0009612,GO:0009628,GO:…		ko:K21434					ko00000,ko04131				Mammalia	358VV@314146,38G02@33154,3BIBK@33208,3D27S@33213,3J4XH@40674,483JE@7711,490S7@7742,4M9DV@9443,4MYGP@9604,COG0666@1,KOG0504@2759	NA|NA|NA	K	Ankyrin repeat domain 2 (stretch responsive muscle)
ANKLE2	9606.ENSP00000350686	0.0	1880.9	Hominidae	ANKLE2	GO:0000278,GO:0003674,GO:0005488,GO:0005515,GO:0005575,GO:0005622,GO:0005623,GO:0005737,GO:0005783,GO:0005789,GO:0006996,GO:0006997,GO:0006998,GO:0007049,GO:0007084,GO:0007275,GO:0007399,GO:0007417,GO:0008150,GO:0009892,GO:0009893,GO:0009987,GO:0010256,GO:0010562,GO:0010563,GO:0010604,GO:0010921,GO:0010941,GO:0012505,GO:0016020,GO:0016021,GO:0016043,GO:0019208,GO:0019220,GO:0019222,GO:0019888,GO:…		ko:K21412					ko00000,ko03036				Mammalia	2CMEJ@1,2QQ4Z@2759,35H2H@314146,39T9C@33154,3BBKQ@33208,3CYF8@33213,3J607@40674,48150@7711,490D2@7742,4MEMZ@9443,4MZKS@9604	NA|NA|NA	T	Caulimovirus viroplasmin
HMGN1	61622.XP_010381345.1	1.3e-16	92.4	Cercopithecoidea	HMGN1	GO:0000720,GO:0000785,GO:0001654,GO:0003674,GO:0003676,GO:0003677,GO:0003682,GO:0005488,GO:0005575,GO:0005622,GO:0005623,GO:0005634,GO:0005654,GO:0005694,GO:0005737,GO:0006139,GO:0006259,GO:0006281,GO:0006283,GO:0006289,GO:0006290,GO:0006325,GO:0006355,GO:0006357,GO:0006725,GO:0006807,GO:0006950,GO:0006974,GO:0006996,GO:0007275,GO:0007423,GO:0008150,GO:0008152,GO:0009314,GO:0009411,GO:0009416,GO:…		ko:K11299	ko05168,map05168				ko00000,ko00001,ko03036				Mammalia	2E0DZ@1,2S7UM@2759,35QJ2@314146,36B8M@314294,3A599@33154,3BRWH@33208,3D8AH@33213,3JHC9@40674,48FHG@7711,49C7J@7742,4MJUD@9443	NA|NA|NA	S	Non-histone chromosomal protein
TMEM30A	9598.ENSPTRP00000031372	1.6e-215	755.0	Hominidae	TMEM30A	GO:0000323,GO:0001775,GO:0002252,GO:0002263,GO:0002274,GO:0002275,GO:0002283,GO:0002366,GO:0002376,GO:0002443,GO:0002444,GO:0002446,GO:0003674,GO:0005215,GO:0005319,GO:0005548,GO:0005575,GO:0005622,GO:0005623,GO:0005737,GO:0005764,GO:0005765,GO:0005766,GO:0005773,GO:0005774,GO:0005783,GO:0005886,GO:0006810,GO:0006811,GO:0006820,GO:0006855,GO:0006869,GO:0006887,GO:0006955,GO:0007275,GO:0007399,GO:…											Mammalia	35HNI@314146,38H7N@33154,3BAVP@33208,3CUM3@33213,3JCP3@40674,485K2@7711,48XT1@7742,4MF97@9443,4N5T6@9604,COG5035@1,KOG2952@2759	NA|NA|NA	U	Accessory component of a P4-ATPase flippase complex which catalyzes the hydrolysis of ATP coupled to the transport of aminophospholipids from the outer to the inner leaflet of various membranes and ensures the maintenance of asymmetric distribution of phospholipids. Phospholipid translocation seems also to be implicated in vesicle formation and in uptake of lipid signaling molecules. The beta sub…
PPIAL4D	9606.ENSP00000439444	1.8e-92	345.1	Hominidae		GO:0000413,GO:0003674,GO:0003755,GO:0003824,GO:0006464,GO:0006807,GO:0008150,GO:0008152,GO:0009987,GO:0016853,GO:0016859,GO:0018193,GO:0018208,GO:0019538,GO:0036211,GO:0043170,GO:0043412,GO:0044237,GO:0044238,GO:0044260,GO:0044267,GO:0071704,GO:0140096,GO:1901564	5.2.1.8	ko:K12738					ko00000,ko01000,ko03110				Mammalia	35KAS@314146,39XG5@33154,3BITG@33208,3CT7Z@33213,3JBTZ@40674,47ZDR@7711,495W9@7742,4MQ24@9443,4N88J@9604,COG0652@1,KOG0865@2759	NA|NA|NA	O	peptidyl-prolyl cis-trans isomerase activity
PGAM1	118797.XP_007456266.1	1.1e-146	525.8	Cetartiodactyla	PGAM1	GO:0001775,GO:0002252,GO:0002263,GO:0002274,GO:0002275,GO:0002283,GO:0002366,GO:0002376,GO:0002443,GO:0002444,GO:0002446,GO:0003674,GO:0003824,GO:0004619,GO:0005488,GO:0005515,GO:0005575,GO:0005576,GO:0005622,GO:0005623,GO:0005634,GO:0005737,GO:0005829,GO:0005975,GO:0005996,GO:0006006,GO:0006007,GO:0006082,GO:0006090,GO:0006091,GO:0006094,GO:0006096,GO:0006109,GO:0006110,GO:0006139,GO:0006140,GO:…	5.4.2.11	ko:K01834	ko00010,ko00260,ko00680,ko01100,ko01110,ko01120,ko01130,ko01200,ko01230,ko04922,ko05230,map00010,map00260,map00680,map01100,map01110,map01120,map01130,map01200,map01230,map04922,map05230	M00001,M00002,M00003	R01518	RC00536	ko00000,ko00001,ko00002,ko01000,ko04131,ko04147				Mammalia	38GF6@33154,3BA4I@33208,3CVWK@33213,3J3S8@40674,485KR@7711,49041@7742,4J696@91561,COG0588@1,KOG0235@2759	NA|NA|NA	G	phosphoglycerate mutase
KIF22	9606.ENSP00000160827	0.0	1240.3	Hominidae	KIF22	GO:0000070,GO:0000278,GO:0000280,GO:0000775,GO:0000776,GO:0000785,GO:0000819,GO:0002376,GO:0002478,GO:0002495,GO:0002504,GO:0003674,GO:0003676,GO:0003677,GO:0003774,GO:0003777,GO:0003824,GO:0005488,GO:0005575,GO:0005622,GO:0005623,GO:0005634,GO:0005654,GO:0005694,GO:0005737,GO:0005819,GO:0005829,GO:0005856,GO:0005871,GO:0005875,GO:0006810,GO:0006890,GO:0006928,GO:0006996,GO:0007017,GO:0007018,GO:…		ko:K10403	ko04914,map04914				ko00000,ko00001,ko04812				Mammalia	35AA7@314146,38GPV@33154,3BF94@33208,3CWIA@33213,3JAE3@40674,487C8@7711,48XUX@7742,4M8YK@9443,4MV84@9604,COG5059@1,KOG0242@2759	NA|NA|NA	Z	sister chromatid cohesion
STXBP2	9597.XP_003810055.1	0.0	1161.4	Hominidae	STXBP2	GO:0000149,GO:0000323,GO:0001505,GO:0001775,GO:0001906,GO:0001909,GO:0002252,GO:0002263,GO:0002274,GO:0002275,GO:0002283,GO:0002366,GO:0002376,GO:0002443,GO:0002444,GO:0002446,GO:0002576,GO:0002682,GO:0002684,GO:0002694,GO:0002696,GO:0002697,GO:0002699,GO:0002703,GO:0002705,GO:0002886,GO:0002888,GO:0003674,GO:0005488,GO:0005515,GO:0005575,GO:0005576,GO:0005622,GO:0005623,GO:0005737,GO:0005764,GO:…		ko:K15300					ko00000,ko04131,ko04147				Mammalia	35J4E@314146,38G6Z@33154,3BD7E@33208,3CTD6@33213,3J6DZ@40674,486FY@7711,48WVH@7742,4M7P7@9443,4N0VZ@9604,COG5158@1,KOG1300@2759	NA|NA|NA	U	Sec1 family
NXN	9606.ENSP00000337443	3.4e-228	797.3	Hominidae	NXN	GO:0003674,GO:0003824,GO:0004791,GO:0005575,GO:0005622,GO:0005623,GO:0005634,GO:0005737,GO:0007275,GO:0008150,GO:0008152,GO:0009636,GO:0009892,GO:0009966,GO:0009968,GO:0009987,GO:0010605,GO:0010646,GO:0010648,GO:0015036,GO:0016209,GO:0016491,GO:0016651,GO:0016667,GO:0016668,GO:0019222,GO:0023051,GO:0023057,GO:0030111,GO:0030178,GO:0031323,GO:0031324,GO:0031396,GO:0031397,GO:0031399,GO:0031400,GO:…	1.8.1.8	ko:K17609					ko00000,ko01000,ko01009				Mammalia	359MA@314146,38CBZ@33154,3BHH6@33208,3CVCP@33213,3J9PE@40674,482EK@7711,48X46@7742,4MHP8@9443,4N0XP@9604,KOG2501@1,KOG2501@2759	NA|NA|NA	O	Thioredoxin-like
OAS3	9606.ENSP00000228928	0.0	2251.1	Hominidae	OAS3	GO:0000166,GO:0001730,GO:0002252,GO:0002376,GO:0003674,GO:0003676,GO:0003723,GO:0003725,GO:0003824,GO:0005488,GO:0005524,GO:0005575,GO:0005622,GO:0005623,GO:0005634,GO:0005654,GO:0005737,GO:0005829,GO:0005886,GO:0006139,GO:0006725,GO:0006807,GO:0006950,GO:0006952,GO:0006955,GO:0007154,GO:0007165,GO:0007166,GO:0008144,GO:0008150,GO:0008152,GO:0009605,GO:0009607,GO:0009615,GO:0009987,GO:0010033,GO:…	2.7.7.84	ko:K14216	ko04621,ko05160,ko05162,ko05164,ko05168,map04621,map05160,map05162,map05164,map05168		R10909,R10910	RC00078	ko00000,ko00001,ko01000				Mammalia	2DM4R@1,2S649@2759,35JP8@314146,38FZ4@33154,3BKE9@33208,3CSEZ@33213,3J28P@40674,48RRC@7711,49NRS@7742,4ME26@9443,4MZTC@9604	NA|NA|NA	L	2'-5'-oligoadenylate synthetase 1, domain 2, C-terminus
WWC1	9598.ENSPTRP00000029906	0.0	1866.3	Hominidae	WWC1	GO:0000122,GO:0001726,GO:0001932,GO:0001934,GO:0003674,GO:0003712,GO:0003713,GO:0005198,GO:0005488,GO:0005515,GO:0005575,GO:0005622,GO:0005623,GO:0005634,GO:0005737,GO:0005829,GO:0005886,GO:0006355,GO:0006357,GO:0006928,GO:0007154,GO:0007163,GO:0007165,GO:0007166,GO:0007219,GO:0007221,GO:0008150,GO:0009889,GO:0009890,GO:0009891,GO:0009892,GO:0009893,GO:0009966,GO:0009967,GO:0009968,GO:0009987,GO:…		ko:K16685	ko04390,ko04391,ko04392,map04390,map04391,map04392	M00683			ko00000,ko00001,ko00002				Mammalia	35J2X@314146,38C2C@33154,3B965@33208,3CV33@33213,3J9WH@40674,48250@7711,48Y35@7742,4MIAM@9443,4MVIM@9604,COG5021@1,KOG3209@2759	NA|NA|NA	K	Domain with 2 conserved Trp (W) residues
ANXA11	9606.ENSP00000398610	7.6e-211	740.0	Hominidae	ANXA11	GO:0000323,GO:0000910,GO:0003674,GO:0005488,GO:0005509,GO:0005515,GO:0005543,GO:0005544,GO:0005575,GO:0005622,GO:0005623,GO:0005634,GO:0005635,GO:0005654,GO:0005737,GO:0005764,GO:0005766,GO:0005773,GO:0005819,GO:0005829,GO:0005856,GO:0006810,GO:0006897,GO:0006909,GO:0007049,GO:0008150,GO:0008289,GO:0008429,GO:0009987,GO:0010035,GO:0010038,GO:0012505,GO:0015630,GO:0016192,GO:0022402,GO:0030139,GO:…		ko:K17095					ko00000,ko04147	1.A.31.1.1,1.A.31.1.6			Mammalia	35HQA@314146,38FEE@33154,3BCMH@33208,3CXS1@33213,3J6C5@40674,480NX@7711,48VFX@7742,4M657@9443,4N3FG@9604,KOG0819@1,KOG0819@2759	NA|NA|NA	U	Annexin repeats
ATP11A	9606.ENSP00000420387	0.0	2164.8	Hominidae	ATP11A	GO:0001775,GO:0002252,GO:0002263,GO:0002274,GO:0002275,GO:0002283,GO:0002366,GO:0002376,GO:0002443,GO:0002444,GO:0002446,GO:0003674,GO:0003824,GO:0004012,GO:0005215,GO:0005319,GO:0005548,GO:0005575,GO:0005622,GO:0005623,GO:0005737,GO:0005768,GO:0005783,GO:0005886,GO:0006810,GO:0006811,GO:0006820,GO:0006869,GO:0006887,GO:0006955,GO:0008150,GO:0009987,GO:0010876,GO:0012505,GO:0012506,GO:0015711,GO:…	3.6.3.1	ko:K01530					ko00000,ko01000				Mammalia	35EKJ@314146,38CIT@33154,3BAX2@33208,3CXVK@33213,3JJ28@40674,48AXR@7711,490HS@7742,4MM58@9443,4N5EC@9604,COG0474@1,KOG0206@2759	NA|NA|NA	P	Phospholipid-translocating P-type ATPase C-terminal
CDK6	60711.ENSCSAP00000008795	2.2e-187	661.4	Cercopithecoidea	CDK6	GO:0000079,GO:0000082,GO:0000122,GO:0000166,GO:0000278,GO:0000307,GO:0001726,GO:0001775,GO:0001932,GO:0001933,GO:0001952,GO:0001954,GO:0002064,GO:0002065,GO:0002066,GO:0002067,GO:0002068,GO:0002244,GO:0002376,GO:0002520,GO:0002521,GO:0002682,GO:0002683,GO:0002761,GO:0002762,GO:0003309,GO:0003323,GO:0003674,GO:0003824,GO:0004672,GO:0004674,GO:0004693,GO:0005488,GO:0005515,GO:0005524,GO:0005575,GO:…	2.7.11.22	ko:K02091	ko04110,ko04115,ko04151,ko04218,ko04934,ko05161,ko05162,ko05165,ko05167,ko05200,ko05203,ko05206,ko05212,ko05214,ko05218,ko05220,ko05222,ko05223,ko05224,ko05225,map04110,map04115,map04151,map04218,map04934,map05161,map05162,map05165,map05167,map05200,map05203,map05206,map05212,map05214,map05218,map05220,map05222,map05223,map05224,map05225	M00692			ko00000,ko00001,ko00002,ko01000,ko01001				Mammalia	35BED@314146,367M3@314294,38I5W@33154,3BC5E@33208,3CVB1@33213,3J39B@40674,481UT@7711,48YQ9@7742,4M9SH@9443,KOG0594@1,KOG0594@2759	NA|NA|NA	T	Belongs to the protein kinase superfamily
ARID1A	9606.ENSP00000320485	0.0	3195.2	Hominidae	ARID1A	GO:0000003,GO:0000122,GO:0000228,GO:0000785,GO:0000790,GO:0000981,GO:0001568,GO:0001654,GO:0001704,GO:0001838,GO:0001841,GO:0001843,GO:0001890,GO:0001944,GO:0002009,GO:0002072,GO:0003006,GO:0003205,GO:0003408,GO:0003674,GO:0003676,GO:0003677,GO:0003700,GO:0003712,GO:0003713,GO:0005102,GO:0005488,GO:0005515,GO:0005575,GO:0005622,GO:0005623,GO:0005634,GO:0005654,GO:0005694,GO:0006325,GO:0006333,GO:…		ko:K11653	ko04714,ko05225,map04714,map05225				ko00000,ko00001,ko03021,ko03036				Mammalia	3590Y@314146,38CGS@33154,3BAAD@33208,3CV25@33213,3JAKR@40674,4821J@7711,49743@7742,4M65M@9443,4N35T@9604,KOG2510@1,KOG2510@2759	NA|NA|NA	K	SWI/SNF-like complex subunit BAF250/Osa
MEA1	9593.ENSGGOP00000007110	5.1e-96	357.1	Hominidae	MEA1	GO:0000003,GO:0003006,GO:0005575,GO:0005622,GO:0005623,GO:0005737,GO:0007275,GO:0007276,GO:0007283,GO:0007548,GO:0008150,GO:0008406,GO:0008584,GO:0019953,GO:0022414,GO:0032501,GO:0032502,GO:0032504,GO:0044424,GO:0044464,GO:0044703,GO:0045137,GO:0046546,GO:0046661,GO:0048232,GO:0048513,GO:0048608,GO:0048609,GO:0048731,GO:0048856,GO:0051704,GO:0061458											Mammalia	2C8RZ@1,2S34Y@2759,35NNY@314146,3A1ZT@33154,3BPYX@33208,3CWIW@33213,3J8N6@40674,47ZG7@7711,497JM@7742,4M9YY@9443,4MVIV@9604	NA|NA|NA	S	Male enhanced antigen 1 (MEA1)
LIG3	9606.ENSP00000367787	0.0	1903.3	Hominidae	LIG3	GO:0000002,GO:0000018,GO:0000228,GO:0000724,GO:0000725,GO:0000726,GO:0000793,GO:0000794,GO:0000795,GO:0003674,GO:0003824,GO:0003909,GO:0003910,GO:0005575,GO:0005622,GO:0005623,GO:0005634,GO:0005654,GO:0005694,GO:0005737,GO:0005739,GO:0006139,GO:0006259,GO:0006266,GO:0006275,GO:0006281,GO:0006283,GO:0006284,GO:0006288,GO:0006289,GO:0006297,GO:0006302,GO:0006303,GO:0006310,GO:0006725,GO:0006807,GO:…	6.5.1.1	ko:K10776	ko03410,map03410	M00296	R00381	RC00005	ko00000,ko00001,ko00002,ko01000,ko03400				Mammalia	35JH2@314146,398WS@33154,3BH62@33208,3CZ7J@33213,3J4BH@40674,47YVA@7711,493CJ@7742,4M8G9@9443,4MY8G@9604,COG1793@1,KOG4437@2759	NA|NA|NA	L	DNA ligase 3 BRCT domain
PTTG1IP	9606.ENSP00000328325	1e-45	189.9	Hominidae	PTTG1IP	GO:0002039,GO:0003674,GO:0005488,GO:0005515,GO:0005575,GO:0005622,GO:0005623,GO:0005634,GO:0005654,GO:0005737,GO:0006606,GO:0006810,GO:0006886,GO:0006913,GO:0008104,GO:0008150,GO:0009893,GO:0009894,GO:0009896,GO:0009966,GO:0009968,GO:0010604,GO:0010646,GO:0010648,GO:0010941,GO:0015031,GO:0015833,GO:0017038,GO:0019222,GO:0023051,GO:0023057,GO:0031323,GO:0031325,GO:0031329,GO:0031331,GO:0031396,GO:…		ko:K12160	ko03013,ko05418,map03013,map05418	M00427			ko00000,ko00001,ko00002,ko03019,ko03029,ko04121,ko04812				Mammalia	2AAGE@1,2RYM1@2759,35MNM@314146,3A0A6@33154,3BPI7@33208,3D4C6@33213,3J96R@40674,48C1P@7711,49530@7742,4MEC4@9443,4N721@9604	NA|NA|NA	U	negative regulation of DNA damage response, signal transduction by p53 class mediator
PDE1A	9597.XP_008975430.1	1.9e-300	1037.7	Hominidae	PDE1A	GO:0000166,GO:0003674,GO:0003824,GO:0004112,GO:0004114,GO:0004115,GO:0004117,GO:0005488,GO:0005575,GO:0005622,GO:0005623,GO:0005634,GO:0005737,GO:0005829,GO:0006139,GO:0006163,GO:0006195,GO:0006198,GO:0006725,GO:0006753,GO:0006793,GO:0006796,GO:0006807,GO:0007154,GO:0007165,GO:0007186,GO:0008081,GO:0008150,GO:0008152,GO:0009056,GO:0009058,GO:0009117,GO:0009150,GO:0009154,GO:0009166,GO:0009187,GO:…	3.1.4.17	ko:K13755	ko00230,ko04020,ko04740,ko04742,ko04924,ko05032,map00230,map04020,map04740,map04742,map04924,map05032		R00191,R01234	RC00296	ko00000,ko00001,ko01000				Mammalia	35D0Z@314146,38RCI@33154,3BB8V@33208,3CS48@33213,3JADY@40674,48062@7711,492VR@7742,4MGCF@9443,4MUTB@9604,KOG3688@1,KOG3688@2759	NA|NA|NA	F	3'5'-cyclic nucleotide phosphodiesterase N-terminal
NDUFAF1	9606.ENSP00000260361	7.4e-191	672.9	Hominidae	NDUFAF1	GO:0003674,GO:0005488,GO:0005515,GO:0005575,GO:0005622,GO:0005623,GO:0005737,GO:0005739,GO:0005740,GO:0005743,GO:0005746,GO:0005747,GO:0005829,GO:0006091,GO:0006119,GO:0006120,GO:0006139,GO:0006163,GO:0006725,GO:0006753,GO:0006793,GO:0006796,GO:0006807,GO:0006996,GO:0007005,GO:0008150,GO:0008152,GO:0009117,GO:0009123,GO:0009126,GO:0009141,GO:0009144,GO:0009150,GO:0009161,GO:0009167,GO:0009199,GO:…		ko:K18159	ko04714,map04714				ko00000,ko00001,ko03029				Mammalia	35MGG@314146,39UTK@33154,3BCP9@33208,3CYB2@33213,3J439@40674,485CD@7711,4929F@7742,4M8K0@9443,4MU6C@9604,KOG2435@1,KOG2435@2759	NA|NA|NA	C	Chaperone protein involved in the assembly of the mitochondrial NADH ubiquinone oxidoreductase complex (complex I)
DHX16	9606.ENSP00000365625	0.0	1793.1	Hominidae	DHX16	GO:0000375,GO:0000377,GO:0000398,GO:0003674,GO:0003676,GO:0003723,GO:0003724,GO:0003824,GO:0004004,GO:0004386,GO:0005488,GO:0005575,GO:0005622,GO:0005623,GO:0005634,GO:0005654,GO:0005681,GO:0005737,GO:0006139,GO:0006396,GO:0006397,GO:0006725,GO:0006807,GO:0008026,GO:0008150,GO:0008152,GO:0008186,GO:0008380,GO:0009987,GO:0010467,GO:0016070,GO:0016071,GO:0016462,GO:0016787,GO:0016817,GO:0016818,GO:…	3.6.4.13	ko:K12813	ko03040,map03040				ko00000,ko00001,ko01000,ko03041				Mammalia	35A8D@314146,3AI4W@33154,3B97J@33208,3CW66@33213,3J4VP@40674,486N7@7711,492FG@7742,4MERM@9443,4N55U@9604,COG1643@1,KOG0923@2759	NA|NA|NA	A	ATP-dependent RNA helicase activity
ARFRP1	60711.ENSCSAP00000012668	3.2e-112	411.0	Cercopithecoidea	ARFRP1	GO:0000139,GO:0003674,GO:0003824,GO:0003924,GO:0005575,GO:0005622,GO:0005623,GO:0005737,GO:0005794,GO:0005802,GO:0005829,GO:0006810,GO:0006892,GO:0006893,GO:0007154,GO:0007165,GO:0007275,GO:0007369,GO:0008104,GO:0008150,GO:0009653,GO:0009790,GO:0009987,GO:0012505,GO:0015031,GO:0015833,GO:0016020,GO:0016192,GO:0016197,GO:0016462,GO:0016482,GO:0016787,GO:0016817,GO:0016818,GO:0017111,GO:0023052,GO:…		ko:K07952					ko00000,ko04031,ko04131				Mammalia	35G0T@314146,35Z5V@314294,38HBT@33154,3BE8U@33208,3CRBE@33213,3JAS5@40674,489NX@7711,48W9T@7742,4M8QJ@9443,KOG0076@1,KOG0076@2759	NA|NA|NA	U	Belongs to the small GTPase superfamily. Arf family
ABCG2	9606.ENSP00000237612	0.0	1273.8	Hominidae	ABCG2	GO:0000003,GO:0000166,GO:0001101,GO:0002237,GO:0003008,GO:0003674,GO:0003824,GO:0005215,GO:0005488,GO:0005515,GO:0005524,GO:0005575,GO:0005622,GO:0005623,GO:0005634,GO:0005886,GO:0005975,GO:0006082,GO:0006725,GO:0006807,GO:0006810,GO:0006811,GO:0006820,GO:0006855,GO:0006869,GO:0006873,GO:0006875,GO:0006879,GO:0007275,GO:0007565,GO:0007568,GO:0007584,GO:0007588,GO:0008092,GO:0008144,GO:0008150,GO:…		ko:K05681	ko01523,ko02010,ko04976,map01523,map02010,map04976				ko00000,ko00001,ko02000,ko04090,ko04147	3.A.1.204			Mammalia	35BVF@314146,38CVQ@33154,3BCP7@33208,3CWB5@33213,3J6G8@40674,481XE@7711,496DT@7742,4MG3X@9443,4N16M@9604,COG1131@1,KOG0061@2759	NA|NA|NA	Q	ABC-2 type transporter
DNMT1	9606.ENSP00000352516	0.0	2734.5	Hominidae	DNMT1	GO:0000122,GO:0000166,GO:0000775,GO:0000785,GO:0000792,GO:0000981,GO:0001101,GO:0002237,GO:0003674,GO:0003676,GO:0003677,GO:0003682,GO:0003700,GO:0003723,GO:0003824,GO:0003886,GO:0005102,GO:0005488,GO:0005515,GO:0005575,GO:0005622,GO:0005623,GO:0005634,GO:0005654,GO:0005657,GO:0005694,GO:0005721,GO:0005737,GO:0006139,GO:0006259,GO:0006304,GO:0006305,GO:0006306,GO:0006355,GO:0006357,GO:0006725,GO:…	2.1.1.37	ko:K00558	ko00270,ko01100,ko05206,map00270,map01100,map05206	M00035	R04858	RC00003,RC00332	ko00000,ko00001,ko00002,ko01000,ko02048,ko03032,ko03036				Mammalia	2QPKK@2759,35KHR@314146,38HV9@33154,3BE4F@33208,3CY1B@33213,3J3DJ@40674,4880M@7711,49615@7742,4M7AI@9443,4MW8Y@9604,COG0270@1	NA|NA|NA	B	Cytosine specific DNA methyltransferase replication foci domain
RHOB	10036.XP_005079138.1	8.5e-110	402.9	Rodentia	RHOB	GO:0000166,GO:0000278,GO:0000281,GO:0000302,GO:0000910,GO:0001882,GO:0001883,GO:0002009,GO:0003158,GO:0003159,GO:0003674,GO:0003824,GO:0003924,GO:0005488,GO:0005525,GO:0005575,GO:0005622,GO:0005623,GO:0005634,GO:0005737,GO:0005768,GO:0005769,GO:0005770,GO:0005829,GO:0005886,GO:0006810,GO:0006886,GO:0006915,GO:0006950,GO:0006979,GO:0007034,GO:0007041,GO:0007049,GO:0007154,GO:0007155,GO:0007165,GO:…		ko:K07856					ko00000,ko04031				Mammalia	35AYZ@314146,38B7E@33154,3BCIU@33208,3D2I2@33213,3J6U5@40674,47ZS0@7711,49675@7742,4PXH3@9989,COG1100@1,KOG0393@2759	NA|NA|NA	U	endothelial tube morphogenesis
CD109	9606.ENSP00000287097	0.0	2850.1	Hominidae	CD109	GO:0002576,GO:0003674,GO:0005488,GO:0005515,GO:0005575,GO:0005576,GO:0005622,GO:0005623,GO:0005737,GO:0005886,GO:0006810,GO:0006887,GO:0008150,GO:0009966,GO:0009968,GO:0009987,GO:0010646,GO:0010648,GO:0012505,GO:0012506,GO:0016020,GO:0016192,GO:0017015,GO:0019838,GO:0019955,GO:0023051,GO:0023057,GO:0030141,GO:0030512,GO:0030659,GO:0030667,GO:0031090,GO:0031091,GO:0031092,GO:0031410,GO:0031982,GO:…		ko:K06530					ko00000,ko04090				Mammalia	35H50@314146,38DGN@33154,3BCF2@33208,3CTZZ@33213,3J5SZ@40674,488IS@7711,490FE@7742,4MB2M@9443,4MZKV@9604,COG2373@1,KOG1366@2759	NA|NA|NA	O	A-macroglobulin receptor
CTSZ	9597.XP_003810850.1	5.4e-188	663.3	Hominidae	CTSZ	GO:0000323,GO:0001763,GO:0001775,GO:0001990,GO:0001991,GO:0002002,GO:0002003,GO:0002009,GO:0002252,GO:0002263,GO:0002274,GO:0002275,GO:0002283,GO:0002366,GO:0002376,GO:0002443,GO:0002444,GO:0002446,GO:0003008,GO:0003013,GO:0003044,GO:0003073,GO:0003081,GO:0003674,GO:0003824,GO:0004175,GO:0004180,GO:0004197,GO:0005575,GO:0005576,GO:0005615,GO:0005622,GO:0005623,GO:0005737,GO:0005764,GO:0005773,GO:…	3.4.18.1	ko:K08568	ko04142,ko04210,map04142,map04210				ko00000,ko00001,ko01000,ko01002				Mammalia	35AE3@314146,38FXY@33154,3BJJC@33208,3CYXA@33213,3JCV0@40674,487EE@7711,490WI@7742,4MHD1@9443,4N1NX@9604,COG4870@1,KOG1543@2759	NA|NA|NA	O	Papain family cysteine protease
PSIP1	9593.ENSGGOP00000015764	2.1e-195	688.7	Hominidae	PSIP1	GO:0000228,GO:0000245,GO:0000375,GO:0000377,GO:0000395,GO:0000398,GO:0000785,GO:0000790,GO:0000792,GO:0003674,GO:0003676,GO:0003677,GO:0003682,GO:0003690,GO:0003712,GO:0003713,GO:0005488,GO:0005515,GO:0005575,GO:0005622,GO:0005623,GO:0005634,GO:0005654,GO:0005694,GO:0005720,GO:0005737,GO:0005829,GO:0006139,GO:0006355,GO:0006357,GO:0006376,GO:0006396,GO:0006397,GO:0006725,GO:0006807,GO:0006810,GO:…											Mammalia	35KRK@314146,38G45@33154,3BGC5@33208,3CZBQ@33213,3J9NM@40674,487U5@7711,48V0Y@7742,4MACW@9443,4MSFI@9604,KOG1904@1,KOG1904@2759	NA|NA|NA	K	PC4 and SFRS1 interacting protein 1
CRELD1	9593.ENSGGOP00000017355	2e-217	761.5	Hominidae	CRELD1	GO:0003197,GO:0003205,GO:0003279,GO:0007275,GO:0007507,GO:0008150,GO:0009888,GO:0032501,GO:0032502,GO:0048513,GO:0048731,GO:0048856,GO:0060485,GO:0072359											Mammalia	35G79@314146,38HDC@33154,3BCXY@33208,3CT8T@33213,3JAKE@40674,487HD@7711,495WY@7742,4MAKS@9443,4N1BN@9604,KOG4260@1,KOG4260@2759	NA|NA|NA	T	TLR4 regulator and MIR-interacting MSAP
MDC1	9606.ENSP00000365588	0.0	2454.1	Hominidae	MDC1	GO:0000075,GO:0000077,GO:0000278,GO:0000726,GO:0003674,GO:0005488,GO:0005515,GO:0005575,GO:0005622,GO:0005623,GO:0005634,GO:0005654,GO:0005694,GO:0005912,GO:0005924,GO:0005925,GO:0006139,GO:0006259,GO:0006281,GO:0006302,GO:0006303,GO:0006725,GO:0006807,GO:0006950,GO:0006974,GO:0007049,GO:0007093,GO:0007346,GO:0008022,GO:0008150,GO:0008152,GO:0009987,GO:0016604,GO:0019904,GO:0022402,GO:0030054,GO:…		ko:K20780					ko00000,ko03400				Mammalia	35E9V@314146,38HRK@33154,3BK8I@33208,3CYGP@33213,3J5AV@40674,48AV2@7711,498I3@7742,4MD7Q@9443,4N1UB@9604,KOG2043@1,KOG2043@2759	NA|NA|NA	L	DNA repair
GDI2	61853.ENSNLEP00000014001	1.1e-258	898.7	Primates	GDI2	GO:0000323,GO:0001775,GO:0002252,GO:0002263,GO:0002274,GO:0002275,GO:0002283,GO:0002366,GO:0002376,GO:0002443,GO:0002444,GO:0002446,GO:0003674,GO:0005092,GO:0005093,GO:0005096,GO:0005488,GO:0005515,GO:0005575,GO:0005576,GO:0005622,GO:0005623,GO:0005737,GO:0005764,GO:0005766,GO:0005773,GO:0005775,GO:0005794,GO:0005829,GO:0006810,GO:0006887,GO:0006955,GO:0007154,GO:0007165,GO:0007264,GO:0008047,GO:…		ko:K17255					ko00000,ko04147				Mammalia	35JVD@314146,38CZK@33154,3BC03@33208,3CURQ@33213,3J6UB@40674,48186@7711,48YNG@7742,4M6C4@9443,COG5044@1,KOG1439@2759	NA|NA|NA	O	Rab GDP-dissociation inhibitor activity
EEF1D	9606.ENSP00000410059	2e-120	438.7	Hominidae	EEF1D	GO:0001650,GO:0003674,GO:0003676,GO:0003677,GO:0003723,GO:0005488,GO:0005515,GO:0005575,GO:0005622,GO:0005623,GO:0005634,GO:0005730,GO:0005737,GO:0005829,GO:0005853,GO:0006139,GO:0006351,GO:0006412,GO:0006414,GO:0006518,GO:0006725,GO:0006807,GO:0008134,GO:0008135,GO:0008150,GO:0008152,GO:0009058,GO:0009059,GO:0009299,GO:0009314,GO:0009628,GO:0009987,GO:0010212,GO:0010467,GO:0010941,GO:0016070,GO:…		ko:K15410	ko05168,map05168				ko00000,ko00001,ko03012				Mammalia	35H7H@314146,38GFD@33154,3BGZQ@33208,3CZS5@33213,3J578@40674,481AF@7711,48WRI@7742,4M7XN@9443,4MTKR@9604,COG2092@1,KOG1668@2759	NA|NA|NA	K	EF-1 guanine nucleotide exchange domain
TCTN3	9606.ENSP00000483364	0.0	1226.1	Hominidae	TCTN3	GO:0005575,GO:0005622,GO:0005623,GO:0005634,GO:0005886,GO:0005929,GO:0006996,GO:0007154,GO:0007165,GO:0007166,GO:0007224,GO:0008150,GO:0009987,GO:0010941,GO:0010942,GO:0016020,GO:0016043,GO:0022406,GO:0022607,GO:0023052,GO:0030030,GO:0030031,GO:0031090,GO:0031253,GO:0042981,GO:0042995,GO:0043065,GO:0043067,GO:0043068,GO:0043226,GO:0043227,GO:0043229,GO:0043231,GO:0044085,GO:0044422,GO:0044424,GO:…		ko:K19382					ko00000,ko03036				Mammalia	29D9P@1,2RKDI@2759,35MF2@314146,39RF4@33154,3BGMK@33208,3D215@33213,3J42K@40674,48715@7711,4939X@7742,4MI4P@9443,4MUMC@9604	NA|NA|NA	S	Tectonic family member 3
GLT8D1	9606.ENSP00000266014	1.9e-214	751.5	Hominidae	GLT8D1	GO:0000271,GO:0003674,GO:0003824,GO:0005575,GO:0005622,GO:0005623,GO:0005737,GO:0005794,GO:0005975,GO:0005976,GO:0008150,GO:0008152,GO:0009058,GO:0009059,GO:0012505,GO:0016051,GO:0016740,GO:0016757,GO:0043170,GO:0043226,GO:0043227,GO:0043229,GO:0043231,GO:0044238,GO:0044424,GO:0044444,GO:0044464,GO:0071704,GO:1901576											Mammalia	2BYJN@1,2QTN8@2759,35F33@314146,38E1K@33154,3B9VX@33208,3CSH7@33213,3J5YM@40674,4838B@7711,48X2I@7742,4MDQZ@9443,4N4B9@9604	NA|NA|NA	G	Glycosyl transferase family 8
CD83	9606.ENSP00000368450	2.7e-114	417.9	Hominidae	CD83	GO:0001817,GO:0001818,GO:0001819,GO:0002376,GO:0002682,GO:0002684,GO:0002694,GO:0002696,GO:0005575,GO:0005623,GO:0005886,GO:0005887,GO:0006950,GO:0006952,GO:0006955,GO:0006959,GO:0007154,GO:0007165,GO:0008150,GO:0009897,GO:0009986,GO:0009987,GO:0010033,GO:0014070,GO:0016020,GO:0016021,GO:0022407,GO:0022409,GO:0023052,GO:0030155,GO:0031224,GO:0031226,GO:0032653,GO:0032663,GO:0032673,GO:0032713,GO:…		ko:K06510					ko00000,ko04090				Mammalia	2C77I@1,2S7FP@2759,35H93@314146,39Z4P@33154,3BK71@33208,3D46P@33213,3J582@40674,48BFW@7711,497X0@7742,4M6S9@9443,4N4QZ@9604	NA|NA|NA	T	CD83 molecule
SRM	60711.ENSCSAP00000017219	9.5e-177	625.9	Cercopithecoidea	SRM	GO:0003674,GO:0003824,GO:0004766,GO:0005488,GO:0005515,GO:0005575,GO:0005622,GO:0005623,GO:0005737,GO:0005829,GO:0006576,GO:0006595,GO:0006596,GO:0006807,GO:0008150,GO:0008152,GO:0008216,GO:0008295,GO:0009058,GO:0009308,GO:0009309,GO:0009987,GO:0010033,GO:0016740,GO:0016765,GO:0034097,GO:0034641,GO:0042221,GO:0042401,GO:0042802,GO:0042803,GO:0044106,GO:0044237,GO:0044249,GO:0044271,GO:0044424,GO:…	2.5.1.16	ko:K00797	ko00270,ko00330,ko00410,ko00480,ko01100,map00270,map00330,map00410,map00480,map01100	M00034,M00133	R01920,R02869,R08359	RC00021,RC00053	ko00000,ko00001,ko00002,ko01000				Mammalia	35GV8@314146,361BE@314294,39J87@33154,3BCX8@33208,3D093@33213,3JCNW@40674,4873X@7711,48XN6@7742,4MFBE@9443,COG0421@1,KOG1562@2759	NA|NA|NA	E	Belongs to the spermidine spermine synthase family
NT5C2	61853.ENSNLEP00000018486	0.0	1127.9	Primates	NT5C2	GO:0003674,GO:0003824,GO:0005488,GO:0005515,GO:0005575,GO:0005622,GO:0005623,GO:0005737,GO:0005829,GO:0006139,GO:0006163,GO:0006195,GO:0006725,GO:0006753,GO:0006793,GO:0006796,GO:0006807,GO:0008150,GO:0008152,GO:0008252,GO:0008253,GO:0009056,GO:0009058,GO:0009116,GO:0009117,GO:0009119,GO:0009123,GO:0009126,GO:0009150,GO:0009161,GO:0009166,GO:0009167,GO:0009259,GO:0009987,GO:0016301,GO:0016310,GO:…	3.1.3.5	ko:K01081	ko00230,ko00240,ko00760,ko01100,ko01110,map00230,map00240,map00760,map01100,map01110		R00183,R00511,R00963,R01126,R01227,R01569,R01664,R01968,R02088,R02102,R02323,R02719,R03346	RC00017	ko00000,ko00001,ko01000				Mammalia	35ADZ@314146,38DSH@33154,3B9SY@33208,3CXWG@33213,3JAD8@40674,47YUS@7711,48Y6P@7742,4MCUX@9443,KOG2469@1,KOG2469@2759	NA|NA|NA	F	5'-nucleotidase, cytosolic II
RCC1	9597.XP_003828141.1	1.4e-242	845.1	Hominidae	RCC1	GO:0000082,GO:0000226,GO:0000228,GO:0000278,GO:0000785,GO:0000790,GO:0000793,GO:0000794,GO:0003674,GO:0003676,GO:0003677,GO:0003682,GO:0005085,GO:0005087,GO:0005088,GO:0005488,GO:0005515,GO:0005575,GO:0005622,GO:0005623,GO:0005634,GO:0005635,GO:0005654,GO:0005694,GO:0005737,GO:0006996,GO:0007010,GO:0007017,GO:0007049,GO:0007051,GO:0007052,GO:0007059,GO:0007088,GO:0007346,GO:0008150,GO:0008536,GO:…		ko:K11493					ko00000,ko03019,ko03036				Mammalia	35ATE@314146,39G0B@33154,3BDQC@33208,3CSPJ@33213,3J7S6@40674,482TH@7711,4923H@7742,4MKNS@9443,4MS7H@9604,COG5184@1,KOG1426@2759	NA|NA|NA	DZ	Regulator of chromosome condensation
TOP1	9597.XP_003825942.1	0.0	1137.9	Hominidae	TOP1	GO:0000166,GO:0000228,GO:0000932,GO:0000976,GO:0000977,GO:0000978,GO:0000987,GO:0001012,GO:0001046,GO:0001047,GO:0001067,GO:0001650,GO:0001651,GO:0003674,GO:0003676,GO:0003677,GO:0003682,GO:0003690,GO:0003697,GO:0003824,GO:0003916,GO:0003917,GO:0004672,GO:0004674,GO:0005488,GO:0005515,GO:0005524,GO:0005575,GO:0005622,GO:0005623,GO:0005634,GO:0005654,GO:0005657,GO:0005694,GO:0005730,GO:0005737,GO:…	5.99.1.2	ko:K03163					ko00000,ko01000,ko03032				Mammalia	35FE5@314146,38C2E@33154,3BB5H@33208,3CSWA@33213,3J5N0@40674,486R7@7711,48YEQ@7742,4MC7C@9443,4MZRV@9604,COG3569@1,KOG0981@2759	NA|NA|NA	L	Eukaryotic DNA topoisomerase I, DNA binding fragment
FRA10AC1	9606.ENSP00000360488	2e-137	495.4	Hominidae	FRA10AC1			ko:K13121					ko00000,ko03041				Mammalia	35FHU@314146,38YA5@33154,3BC8E@33208,3CUCF@33213,3J6H2@40674,4809S@7711,4944P@7742,4M5K8@9443,4N66F@9604,KOG1297@1,KOG1297@2759	NA|NA|NA	S	Folate-sensitive fragile site protein Fra10Ac1
HPF1	9606.ENSP00000406598	2.2e-201	708.0	Hominidae	C4orf27	GO:0003674,GO:0005488,GO:0005515,GO:0005575,GO:0005622,GO:0005623,GO:0005634,GO:0006464,GO:0006471,GO:0006807,GO:0006950,GO:0006974,GO:0008150,GO:0008152,GO:0009987,GO:0010835,GO:0018193,GO:0018209,GO:0018312,GO:0019222,GO:0019538,GO:0031323,GO:0031399,GO:0032268,GO:0033554,GO:0036211,GO:0042393,GO:0043170,GO:0043226,GO:0043227,GO:0043229,GO:0043231,GO:0043412,GO:0044237,GO:0044238,GO:0044260,GO:…											Mammalia	35ECQ@314146,38CZX@33154,3BBWN@33208,3D17S@33213,3J6T8@40674,47Z4B@7711,49354@7742,4M9KV@9443,4N0TI@9604,KOG3952@1,KOG3952@2759	NA|NA|NA	S	Chromosome 4 open reading frame
STRBP	60711.ENSCSAP00000009614	0.0	1261.9	Cercopithecoidea	STRBP	GO:0000003,GO:0003006,GO:0003674,GO:0003676,GO:0003723,GO:0003725,GO:0003727,GO:0005488,GO:0005575,GO:0005622,GO:0005623,GO:0005634,GO:0005856,GO:0007276,GO:0007281,GO:0007283,GO:0007286,GO:0007610,GO:0007638,GO:0008150,GO:0009605,GO:0009612,GO:0009628,GO:0009987,GO:0015630,GO:0019953,GO:0022412,GO:0022414,GO:0030154,GO:0032501,GO:0032502,GO:0032504,GO:0043226,GO:0043227,GO:0043228,GO:0043229,GO:…		ko:K13200					ko00000,ko03041				Mammalia	35KSK@314146,36275@314294,38EAX@33154,3BHYM@33208,3CY4U@33213,3JA91@40674,485ZA@7711,48W2P@7742,4MAQK@9443,KOG3792@1,KOG3792@2759	NA|NA|NA	A	Spermatid perinuclear
MARCKS	9606.ENSP00000478061	1.6e-15	90.5	Hominidae	MARCKS	GO:0000323,GO:0001520,GO:0001674,GO:0001786,GO:0001932,GO:0001934,GO:0003229,GO:0003674,GO:0003779,GO:0005080,GO:0005488,GO:0005515,GO:0005516,GO:0005543,GO:0005575,GO:0005622,GO:0005623,GO:0005634,GO:0005737,GO:0005764,GO:0005773,GO:0005813,GO:0005815,GO:0005829,GO:0005856,GO:0005886,GO:0005929,GO:0005938,GO:0006810,GO:0006886,GO:0006996,GO:0007010,GO:0007015,GO:0007155,GO:0007275,GO:0007399,GO:…		ko:K12561	ko04666,ko05206,map04666,map05206				ko00000,ko00001				Mammalia	2AFFA@1,2RB4V@2759,35NCP@314146,38I3W@33154,3BMQ0@33208,3D3N1@33213,3JDS8@40674,488QP@7711,495IM@7742,4MMVQ@9443,4MZ62@9604	NA|NA|NA	H	Protein kinase C substrate
CDKN2A	9601.ENSPPYP00000021479	1.3e-64	252.3	Primates	CDKN2A			ko:K06621	ko01522,ko01524,ko04110,ko04115,ko04218,ko04934,ko05166,ko05200,ko05203,ko05206,ko05212,ko05214,ko05218,ko05219,ko05220,ko05223,ko05225,map01522,map01524,map04110,map04115,map04218,map04934,map05166,map05200,map05203,map05206,map05212,map05214,map05218,map05219,map05220,map05223,map05225				ko00000,ko00001				Mammalia	2C6YG@1,2T9HM@2759,35RA3@314146,3A7KG@33154,3BTSX@33208,3DA7R@33213,3JHQX@40674,48FP2@7711,49CG0@7742,4MMX4@9443	NA|NA|NA	K	Cyclin-dependent kinase inhibitor 2a p19Arf N-terminus
SRGAP2	9601.ENSPPYP00000000309	0.0	2047.3	Hominidae	SRGAP2	GO:0000226,GO:0000902,GO:0000904,GO:0001667,GO:0003363,GO:0003674,GO:0005096,GO:0005488,GO:0005515,GO:0005575,GO:0005622,GO:0005623,GO:0005634,GO:0005654,GO:0005737,GO:0005829,GO:0005886,GO:0006928,GO:0006996,GO:0007010,GO:0007017,GO:0007155,GO:0007275,GO:0007399,GO:0007417,GO:0007420,GO:0008047,GO:0008150,GO:0008347,GO:0009653,GO:0009966,GO:0009987,GO:0010646,GO:0010721,GO:0014069,GO:0016020,GO:…		ko:K07526	ko04360,map04360				ko00000,ko00001,ko04131				Mammalia	35G4G@314146,38E5U@33154,3BCX7@33208,3CWEW@33213,3JBYA@40674,481PY@7711,48WSH@7742,4M7RS@9443,4N0HF@9604,KOG3565@1,KOG3565@2759	NA|NA|NA	Z	SLIT-ROBO Rho GTPase activating protein 2
PCSK9	9606.ENSP00000303208	0.0	1338.9	Hominidae	PCSK9	GO:0000323,GO:0001655,GO:0001822,GO:0001889,GO:0001919,GO:0001920,GO:0002028,GO:0002090,GO:0002092,GO:0003674,GO:0003824,GO:0004175,GO:0004252,GO:0005102,GO:0005488,GO:0005515,GO:0005575,GO:0005576,GO:0005615,GO:0005622,GO:0005623,GO:0005737,GO:0005764,GO:0005765,GO:0005768,GO:0005769,GO:0005770,GO:0005773,GO:0005774,GO:0005783,GO:0005788,GO:0005791,GO:0005794,GO:0005798,GO:0005886,GO:0006066,GO:…		ko:K13050	ko04979,map04979				ko00000,ko00001,ko01000,ko01002,ko03110				Mammalia	35N36@314146,38H6S@33154,3BGPH@33208,3CRC0@33213,3JG0W@40674,480EY@7711,494VM@7742,4M7J1@9443,4MX7H@9604,COG1404@1,KOG1153@2759	NA|NA|NA	O	negative regulation of intracellular lipid transport
CPM	9606.ENSP00000448517	2.4e-269	934.1	Hominidae	CPM	GO:0003674,GO:0003824,GO:0004180,GO:0004181,GO:0004185,GO:0005575,GO:0005576,GO:0005615,GO:0005623,GO:0005886,GO:0006508,GO:0006518,GO:0006807,GO:0008150,GO:0008152,GO:0008233,GO:0008235,GO:0008236,GO:0008237,GO:0008238,GO:0009653,GO:0009986,GO:0009987,GO:0010467,GO:0016020,GO:0016485,GO:0016787,GO:0017171,GO:0019538,GO:0032502,GO:0034641,GO:0043170,GO:0043603,GO:0044237,GO:0044238,GO:0044421,GO:…	3.4.17.12	ko:K01296					ko00000,ko00537,ko01000,ko01002				Mammalia	35H8E@314146,38R1Y@33154,3BD7D@33208,3CSIH@33213,3J8UN@40674,48A6Y@7711,4965N@7742,4M96P@9443,4N21U@9604,KOG2649@1,KOG2649@2759	NA|NA|NA	O	Specifically removes C-terminal basic residues (Arg or Lys) from peptides and proteins. It is believed to play important roles in the control of peptide hormone and growth factor activity at the cell surface, and in the membrane-localized degradation of extracellular proteins
GAB1	9606.ENSP00000262995	0.0	1338.2	Hominidae	GAB1	GO:0000902,GO:0000904,GO:0001525,GO:0001568,GO:0001944,GO:0003674,GO:0003824,GO:0005070,GO:0005488,GO:0005515,GO:0005575,GO:0005622,GO:0005623,GO:0005737,GO:0005829,GO:0006629,GO:0006644,GO:0006650,GO:0006661,GO:0006793,GO:0006796,GO:0006928,GO:0006935,GO:0006996,GO:0007010,GO:0007154,GO:0007165,GO:0007166,GO:0007167,GO:0007169,GO:0007173,GO:0007275,GO:0007399,GO:0007409,GO:0007411,GO:0008150,GO:…		ko:K09593	ko01521,ko04012,ko04014,ko04072,ko04722,ko05100,ko05205,ko05211,ko05225,ko05226,map01521,map04012,map04014,map04072,map04722,map05100,map05205,map05211,map05225,map05226				ko00000,ko00001				Mammalia	35BTS@314146,39Z26@33154,3BH08@33208,3CS03@33213,3J1SX@40674,47ZIW@7711,490A3@7742,4M9NX@9443,4MVBA@9604,KOG3751@1,KOG3751@2759	NA|NA|NA	T	Pleckstrin homology domain.
FDFT1	9597.XP_003805363.1	2.1e-243	847.8	Hominidae	FDFT1	GO:0003674,GO:0003824,GO:0004310,GO:0004311,GO:0004659,GO:0005575,GO:0005622,GO:0005623,GO:0005737,GO:0005783,GO:0005789,GO:0006066,GO:0006629,GO:0006644,GO:0006694,GO:0006695,GO:0006720,GO:0006721,GO:0006793,GO:0006796,GO:0008150,GO:0008152,GO:0008202,GO:0008203,GO:0008610,GO:0009058,GO:0009889,GO:0009987,GO:0012505,GO:0016020,GO:0016021,GO:0016125,GO:0016126,GO:0016740,GO:0016765,GO:0019216,GO:…	2.5.1.21	ko:K00801	ko00100,ko00909,ko01100,ko01110,ko01130,map00100,map00909,map01100,map01110,map01130		R00702,R02872,R06223	RC00362,RC00796,RC02839	ko00000,ko00001,ko01000,ko01006				Mammalia	35GK6@314146,38FSE@33154,3BE4Z@33208,3CRK2@33213,3JEJM@40674,4897F@7711,4910Z@7742,4M803@9443,4N2FK@9604,COG1562@1,KOG1459@2759	NA|NA|NA	I	farnesyl-diphosphate farnesyltransferase activity
HIST1H4A	10029.XP_003505643.2	7.5e-49	199.5	Mammalia				ko:K11253,ko:K11254	ko05034,ko05202,ko05203,ko05322,map05034,map05202,map05203,map05322				ko00000,ko00001,ko03036,ko04147				Mammalia	3A1HI@33154,3BQAA@33208,3D789@33213,3JEZY@40674,48C3X@7711,495KF@7742,COG2036@1,KOG1745@2759,KOG3467@2759	NA|NA|NA	B	protein heterodimerization activity
ATF1	9606.ENSP00000262053	1.6e-122	445.7	Hominidae	ATF1	GO:0000976,GO:0000977,GO:0000981,GO:0001012,GO:0001067,GO:0001228,GO:0003674,GO:0003676,GO:0003677,GO:0003690,GO:0003700,GO:0005488,GO:0005515,GO:0005575,GO:0005622,GO:0005623,GO:0005634,GO:0005654,GO:0005667,GO:0006139,GO:0006351,GO:0006355,GO:0006357,GO:0006366,GO:0006725,GO:0006807,GO:0008150,GO:0008152,GO:0009058,GO:0009059,GO:0009889,GO:0009891,GO:0009893,GO:0009987,GO:0010467,GO:0010468,GO:…		ko:K09053	ko04925,ko05166,ko05202,map04925,map05166,map05202				ko00000,ko00001,ko03000				Mammalia	35JI2@314146,39RSQ@33154,3BI3K@33208,3CYKW@33213,3JBN0@40674,488IR@7711,493HN@7742,4MHBV@9443,4N5TH@9604,KOG3584@1,KOG3584@2759	NA|NA|NA	K	pKID domain
RNASEH1	9606.ENSP00000313350	8.5e-167	592.8	Hominidae	RNASEH1	GO:0000002,GO:0003674,GO:0003676,GO:0003723,GO:0003824,GO:0004518,GO:0004519,GO:0004521,GO:0004523,GO:0004540,GO:0005488,GO:0005515,GO:0005575,GO:0005622,GO:0005623,GO:0005634,GO:0005737,GO:0005739,GO:0006139,GO:0006259,GO:0006260,GO:0006261,GO:0006264,GO:0006271,GO:0006273,GO:0006401,GO:0006725,GO:0006807,GO:0006996,GO:0007005,GO:0008150,GO:0008152,GO:0009056,GO:0009057,GO:0009058,GO:0009059,GO:…	3.1.26.4	ko:K03469	ko03030,map03030				ko00000,ko00001,ko01000,ko03032				Mammalia	35FZU@314146,39U14@33154,3BEZG@33208,3CWT8@33213,3JCNG@40674,485CV@7711,4965H@7742,4MHN0@9443,4MW0G@9604,COG0328@1,KOG3752@2759	NA|NA|NA	L	Endonuclease that specifically degrades the RNA of RNA- DNA hybrids
MED6	9598.ENSPTRP00000011011	7.4e-135	486.5	Hominidae	MED6	GO:0000151,GO:0000428,GO:0001128,GO:0003674,GO:0003676,GO:0003677,GO:0003712,GO:0003713,GO:0005488,GO:0005515,GO:0005575,GO:0005622,GO:0005623,GO:0005634,GO:0005654,GO:0005667,GO:0006139,GO:0006351,GO:0006352,GO:0006355,GO:0006357,GO:0006366,GO:0006367,GO:0006464,GO:0006725,GO:0006807,GO:0008134,GO:0008150,GO:0008152,GO:0009058,GO:0009059,GO:0009889,GO:0009891,GO:0009893,GO:0009987,GO:0010467,GO:…		ko:K15128					ko00000,ko03021				Mammalia	359VF@314146,39SM4@33154,3BHAT@33208,3CRM7@33213,3J547@40674,4827Z@7711,4920Y@7742,4M64C@9443,4MSGX@9604,COG5097@1,KOG3169@2759	NA|NA|NA	K	nucleic acid-templated transcription
EGFR	9606.ENSP00000275493	0.0	2460.3	Hominidae	EGFR	GO:0000003,GO:0000079,GO:0000165,GO:0000186,GO:0000302,GO:0000902,GO:0001101,GO:0001503,GO:0001558,GO:0001654,GO:0001701,GO:0001775,GO:0001890,GO:0001892,GO:0001932,GO:0001934,GO:0001942,GO:0002009,GO:0002791,GO:0002793,GO:0003006,GO:0003008,GO:0003013,GO:0003018,GO:0003674,GO:0003676,GO:0003677,GO:0003682,GO:0003690,GO:0003779,GO:0003824,GO:0004672,GO:0004674,GO:0004709,GO:0004713,GO:0004714,GO:…	2.7.10.1	ko:K04361	ko01521,ko01522,ko04010,ko04012,ko04013,ko04014,ko04015,ko04020,ko04060,ko04066,ko04068,ko04072,ko04144,ko04151,ko04214,ko04320,ko04510,ko04520,ko04540,ko04630,ko04810,ko04912,ko04915,ko04921,ko04926,ko04934,ko05120,ko05160,ko05165,ko05200,ko05205,ko05206,ko05210,ko05212,ko05213,ko05214,ko05215,ko05218,ko05219,ko05223,ko05224,ko05225,ko05226,ko05230,ko05231,map01521,map01522,map04010,map04012,map…				ko00000,ko00001,ko01000,ko01001,ko01020,ko04050,ko04147,ko04516				Mammalia	35NQW@314146,38CH9@33154,3BBNC@33208,3CSNN@33213,3JCJA@40674,47YY3@7711,48W6K@7742,4MBD2@9443,4MY4S@9604,KOG1025@1,KOG1025@2759	NA|NA|NA	T	Growth factor receptor domain IV
HPD	9597.XP_003832399.1	1.1e-230	805.4	Hominidae	HPD	GO:0000139,GO:0003674,GO:0003824,GO:0003868,GO:0005575,GO:0005622,GO:0005623,GO:0005737,GO:0005783,GO:0005789,GO:0005794,GO:0005829,GO:0006082,GO:0006520,GO:0006558,GO:0006559,GO:0006570,GO:0006572,GO:0006725,GO:0006807,GO:0008150,GO:0008152,GO:0009056,GO:0009063,GO:0009072,GO:0009074,GO:0009987,GO:0012505,GO:0016020,GO:0016054,GO:0016491,GO:0016701,GO:0016702,GO:0017144,GO:0019439,GO:0019752,GO:…	1.13.11.27	ko:K00457	ko00130,ko00350,ko00360,ko01100,map00130,map00350,map00360,map01100	M00044	R01372,R02521	RC00505,RC00738	ko00000,ko00001,ko00002,ko01000,ko04147				Mammalia	35A4A@314146,38BA4@33154,3BBAJ@33208,3CWBP@33213,3JCRU@40674,47YZF@7711,491HD@7742,4MCDD@9443,4N1GJ@9604,COG3185@1,KOG0638@2759	NA|NA|NA	E	4-hydroxyphenylpyruvate dioxygenase
HLA-B	9598.ENSPTRP00000061016	1.4e-177	629.0	Hominidae	HLA-B	GO:0000139,GO:0001775,GO:0001817,GO:0001910,GO:0001911,GO:0001912,GO:0001914,GO:0001916,GO:0002252,GO:0002263,GO:0002274,GO:0002275,GO:0002283,GO:0002366,GO:0002376,GO:0002443,GO:0002444,GO:0002446,GO:0002474,GO:0002478,GO:0002479,GO:0002480,GO:0002483,GO:0002484,GO:0002486,GO:0002643,GO:0002664,GO:0002667,GO:0002682,GO:0002683,GO:0002684,GO:0002697,GO:0002698,GO:0002699,GO:0002703,GO:0002704,GO:…		ko:K06751	ko04144,ko04145,ko04218,ko04514,ko04612,ko04940,ko05165,ko05166,ko05167,ko05168,ko05169,ko05203,ko05320,ko05330,ko05332,ko05416,map04144,map04145,map04218,map04514,map04612,map04940,map05165,map05166,map05167,map05168,map05169,map05203,map05320,map05330,map05332,map05416				ko00000,ko00001,ko00537,ko04147,ko04516				Mammalia	2CV1G@1,2RQEK@2759,35BEG@314146,39XY0@33154,3BNS8@33208,3D1TZ@33213,3JD16@40674,483A8@7711,48V6P@7742,4MCGE@9443,4N4XT@9604	NA|NA|NA	W	antigen processing and presentation of peptide antigen via MHC class I
FOSL2	9606.ENSP00000264716	7.7e-140	503.4	Hominidae	FOSL2	GO:0000003,GO:0000976,GO:0000977,GO:0000981,GO:0001012,GO:0001067,GO:0001228,GO:0001661,GO:0001666,GO:0002064,GO:0003008,GO:0003334,GO:0003674,GO:0003676,GO:0003677,GO:0003682,GO:0003690,GO:0003700,GO:0005488,GO:0005575,GO:0005622,GO:0005623,GO:0005634,GO:0005654,GO:0006139,GO:0006351,GO:0006355,GO:0006357,GO:0006366,GO:0006725,GO:0006807,GO:0006950,GO:0007275,GO:0007565,GO:0007568,GO:0007610,GO:…		ko:K09030	ko04380,map04380				ko00000,ko00001,ko03000				Mammalia	35F9I@314146,39S4G@33154,3BGKR@33208,3CU5Y@33213,3J2QC@40674,487NH@7711,4954G@7742,4MAXK@9443,4N171@9604,KOG1414@1,KOG1414@2759	NA|NA|NA	K	FOS like 2, AP-1 transcription factor subunit
MCTP2	9606.ENSP00000350377	0.0	1669.8	Hominidae	MCTP2	GO:0003674,GO:0005488,GO:0005509,GO:0005575,GO:0005622,GO:0005623,GO:0005634,GO:0005654,GO:0005737,GO:0005783,GO:0005829,GO:0007154,GO:0007165,GO:0008150,GO:0009987,GO:0012505,GO:0016020,GO:0016021,GO:0019722,GO:0019932,GO:0023052,GO:0031224,GO:0031974,GO:0031981,GO:0035556,GO:0043167,GO:0043169,GO:0043226,GO:0043227,GO:0043229,GO:0043231,GO:0043233,GO:0044422,GO:0044424,GO:0044425,GO:0044428,GO:…											Mammalia	35IID@314146,38BAV@33154,3BAZY@33208,3CUDD@33213,3JCDT@40674,47YZU@7711,490TE@7742,4M8RV@9443,4MWDS@9604,KOG1030@1,KOG1030@2759	NA|NA|NA	S	Plant phosphoribosyltransferase C-terminal
EEF1B2	9593.ENSGGOP00000006850	6.6e-106	390.2	Hominidae	EEF1B2	GO:0003674,GO:0003676,GO:0003723,GO:0003746,GO:0005488,GO:0005575,GO:0005622,GO:0005623,GO:0005737,GO:0005829,GO:0005853,GO:0006412,GO:0006414,GO:0006518,GO:0006807,GO:0008135,GO:0008150,GO:0008152,GO:0009058,GO:0009059,GO:0009987,GO:0010467,GO:0019538,GO:0032991,GO:0034641,GO:0034645,GO:0043043,GO:0043170,GO:0043603,GO:0043604,GO:0044237,GO:0044238,GO:0044249,GO:0044260,GO:0044267,GO:0044271,GO:…		ko:K03232					ko00000,ko03012				Mammalia	35J7W@314146,38BNW@33154,3BGBS@33208,3CXWZ@33213,3J5RS@40674,480S8@7711,48XBK@7742,4MA5M@9443,4N534@9604,COG2092@1,KOG1668@2759	NA|NA|NA	J	Eukaryotic elongation factor 1 beta central acidic region
CBLL1	9597.XP_003811257.1	3.6e-173	614.8	Hominidae	CBLL1	GO:0000151,GO:0001510,GO:0003674,GO:0003824,GO:0004842,GO:0005488,GO:0005515,GO:0005575,GO:0005622,GO:0005623,GO:0005634,GO:0005654,GO:0005737,GO:0005829,GO:0006139,GO:0006464,GO:0006725,GO:0006807,GO:0007155,GO:0007162,GO:0008150,GO:0008152,GO:0009451,GO:0009987,GO:0016070,GO:0016071,GO:0016556,GO:0016567,GO:0016604,GO:0016607,GO:0016740,GO:0019538,GO:0019787,GO:0022610,GO:0030100,GO:0030155,GO:…	2.3.2.27	ko:K15685					ko00000,ko01000,ko04121,ko04131				Mammalia	35I5M@314146,39UUR@33154,3B9EB@33208,3CW4Z@33213,3J4R9@40674,481FB@7711,497DM@7742,4MAZA@9443,4N5BM@9604,KOG2932@1,KOG2932@2759	NA|NA|NA	O	Cbl proto-oncogene-like 1, E3 ubiquitin protein ligase
SMG5	9606.ENSP00000355261	0.0	1879.4	Hominidae	SMG5	GO:0000184,GO:0000723,GO:0000956,GO:0003674,GO:0003676,GO:0003677,GO:0003723,GO:0003824,GO:0004518,GO:0004540,GO:0005488,GO:0005515,GO:0005575,GO:0005622,GO:0005623,GO:0005634,GO:0005697,GO:0005737,GO:0005829,GO:0006139,GO:0006259,GO:0006278,GO:0006401,GO:0006402,GO:0006403,GO:0006405,GO:0006406,GO:0006611,GO:0006725,GO:0006807,GO:0006810,GO:0006886,GO:0006913,GO:0006996,GO:0007004,GO:0008104,GO:…		ko:K11125	ko03015,map03015				ko00000,ko00001,ko03019,ko03032				Mammalia	359Z9@314146,38HNP@33154,3BEQ6@33208,3CZMF@33213,3JC8U@40674,48290@7711,494PU@7742,4MEZJ@9443,4MVX8@9604,KOG2162@1,KOG2162@2759	NA|NA|NA	A	Large family of predicted nucleotide-binding domains
HIST1H3A	10029.XP_007620855.1	6.8e-66	256.5	Euarchontoglires				ko:K11253	ko05034,ko05202,ko05322,map05034,map05202,map05322				ko00000,ko00001,ko03036,ko04147				Mammalia	35VGM@314146,39ZTV@33154,3BPDH@33208,3D6BK@33213,3JPM0@40674,48E1W@7711,49B7M@7742,COG2036@1,KOG1745@2759	NA|NA|NA	B	Histone H3
AHCTF1	9606.ENSP00000355465	0.0	4263.0	Hominidae	AHCTF1	GO:0000981,GO:0002376,GO:0002520,GO:0003674,GO:0003700,GO:0005575,GO:0005622,GO:0005623,GO:0005634,GO:0005635,GO:0005737,GO:0005829,GO:0006355,GO:0006357,GO:0006996,GO:0006997,GO:0006999,GO:0007275,GO:0008150,GO:0009889,GO:0009987,GO:0010468,GO:0010556,GO:0010564,GO:0012505,GO:0016020,GO:0016043,GO:0016363,GO:0019219,GO:0019222,GO:0022607,GO:0030097,GO:0031090,GO:0031323,GO:0031326,GO:0031965,GO:…											Mammalia	28MGV@1,2QU0D@2759,35GJX@314146,38FW3@33154,3BEQ7@33208,3D10C@33213,3JEVC@40674,484HX@7711,48V0R@7742,4MDN7@9443,4MWKU@9604	NA|NA|NA	K	beta-propeller of ELYS nucleoporin
CCDC88A	61853.ENSNLEP00000011345	0.0	2121.7	Primates	CCDC88A	GO:0000226,GO:0001932,GO:0001934,GO:0003674,GO:0003779,GO:0005488,GO:0005515,GO:0005543,GO:0005575,GO:0005622,GO:0005623,GO:0005737,GO:0005783,GO:0005794,GO:0005813,GO:0005814,GO:0005815,GO:0005829,GO:0005856,GO:0005886,GO:0005929,GO:0006275,GO:0006810,GO:0006928,GO:0006996,GO:0007010,GO:0007017,GO:0007154,GO:0007165,GO:0007275,GO:0007399,GO:0008017,GO:0008092,GO:0008150,GO:0008289,GO:0009889,GO:…											Mammalia	35P7C@314146,38CBD@33154,3BBRW@33208,3CZG6@33213,3JFEH@40674,484PW@7711,48Y2P@7742,4M8I2@9443,KOG4643@1,KOG4643@2759	NA|NA|NA	S	Coiled-coil domain containing 88A
NQO1	9593.ENSGGOP00000003236	4e-158	563.9	Hominidae	NQO1	GO:0000302,GO:0000303,GO:0000305,GO:0001101,GO:0001505,GO:0003674,GO:0003824,GO:0003955,GO:0004128,GO:0004784,GO:0005488,GO:0005515,GO:0005575,GO:0005622,GO:0005623,GO:0005737,GO:0005829,GO:0006521,GO:0006801,GO:0006805,GO:0006807,GO:0006809,GO:0006950,GO:0006979,GO:0007154,GO:0007267,GO:0007268,GO:0007271,GO:0007568,GO:0007584,GO:0008150,GO:0008152,GO:0009058,GO:0009410,GO:0009605,GO:0009628,GO:…	1.6.5.2	ko:K00355	ko00130,ko01110,ko05200,ko05225,ko05418,map00130,map01110,map05200,map05225,map05418		R02964,R03643,R03816	RC00819	ko00000,ko00001,ko01000				Mammalia	2QQMI@2759,35ETS@314146,38TBA@33154,3BJ2K@33208,3D2R5@33213,3JCXG@40674,48BKM@7711,48YB0@7742,4MF6F@9443,4MZNG@9604,COG2249@1	NA|NA|NA	C	NAD(P)H dehydrogenase (quinone) activity
PNKD	9593.ENSGGOP00000006744	1.9e-225	788.1	Hominidae	PNKD	GO:0001505,GO:0003008,GO:0005575,GO:0005622,GO:0005623,GO:0005634,GO:0005737,GO:0005739,GO:0008150,GO:0010646,GO:0010648,GO:0016020,GO:0019222,GO:0023051,GO:0023057,GO:0031323,GO:0032225,GO:0032501,GO:0032879,GO:0033238,GO:0042053,GO:0042069,GO:0043226,GO:0043227,GO:0043229,GO:0043231,GO:0044424,GO:0044444,GO:0044464,GO:0046928,GO:0046929,GO:0048519,GO:0048523,GO:0050789,GO:0050794,GO:0050804,GO:…											Mammalia	35HE5@314146,38GZM@33154,3BDFD@33208,3D10G@33213,3J9KR@40674,48808@7711,48WRV@7742,4MHK0@9443,4N1RB@9604,COG0491@1,KOG0813@2759	NA|NA|NA	S	Hydroxyacylglutathione hydrolase C-terminus
AGO1	10029.XP_007616785.1	0.0	1766.5	Rodentia	AGO1	GO:0000932,GO:0000956,GO:0000976,GO:0000977,GO:0000978,GO:0000987,GO:0000993,GO:0001012,GO:0001047,GO:0001067,GO:0001098,GO:0001099,GO:0002682,GO:0003674,GO:0003676,GO:0003677,GO:0003690,GO:0003723,GO:0003725,GO:0003727,GO:0005488,GO:0005515,GO:0005575,GO:0005622,GO:0005623,GO:0005634,GO:0005654,GO:0005737,GO:0005829,GO:0005844,GO:0006139,GO:0006355,GO:0006357,GO:0006396,GO:0006401,GO:0006402,GO:…		ko:K11593					ko00000,ko03019,ko03036				Mammalia	35GQC@314146,38CFV@33154,3BA6S@33208,3CRF4@33213,3JBVC@40674,481WD@7711,49MAT@7742,4Q6P5@9989,KOG1041@1,KOG1041@2759	NA|NA|NA	J	N-terminal domain of argonaute
XPO4	9597.XP_003833071.1	0.0	2241.8	Hominidae	XPO4	GO:0003674,GO:0005049,GO:0005488,GO:0005515,GO:0005575,GO:0005622,GO:0005623,GO:0005634,GO:0005635,GO:0005643,GO:0005654,GO:0005737,GO:0005829,GO:0006611,GO:0006810,GO:0006886,GO:0006913,GO:0008104,GO:0008150,GO:0008536,GO:0012505,GO:0015031,GO:0015833,GO:0017016,GO:0019899,GO:0031267,GO:0031967,GO:0031974,GO:0031975,GO:0031981,GO:0032386,GO:0032388,GO:0032879,GO:0032880,GO:0032991,GO:0033036,GO:…											Mammalia	359X1@314146,394Z0@33154,3BA16@33208,3CVJY@33213,3J5E4@40674,482PZ@7711,491F7@7742,4MD85@9443,4N45T@9604,KOG4541@1,KOG4541@2759	NA|NA|NA	U	Exportin 4
TP53BP2	9606.ENSP00000341957	0.0	1939.5	Hominidae	TP53BP2	GO:0002039,GO:0003674,GO:0005070,GO:0005488,GO:0005515,GO:0005575,GO:0005622,GO:0005623,GO:0005634,GO:0005654,GO:0005737,GO:0005829,GO:0006810,GO:0006839,GO:0006915,GO:0006996,GO:0007005,GO:0007006,GO:0007154,GO:0007165,GO:0007275,GO:0007399,GO:0007417,GO:0007507,GO:0008134,GO:0008150,GO:0008219,GO:0009314,GO:0009628,GO:0009790,GO:0009792,GO:0009966,GO:0009967,GO:0009987,GO:0010212,GO:0010638,GO:…		ko:K16823	ko04390,map04390				ko00000,ko00001,ko01009				Mammalia	35IM6@314146,38HT9@33154,3BCSY@33208,3CW0I@33213,3J8QP@40674,482F2@7711,48W10@7742,4M6PC@9443,4MUK0@9604,KOG0515@1,KOG0515@2759	NA|NA|NA	D	Src homology 3 domains
FKBP14	9593.ENSGGOP00000014183	2.6e-120	438.0	Hominidae	FKBP14	GO:0000413,GO:0003674,GO:0003755,GO:0003824,GO:0005488,GO:0005527,GO:0005528,GO:0005575,GO:0005622,GO:0005623,GO:0005737,GO:0005783,GO:0005788,GO:0006457,GO:0006464,GO:0006807,GO:0006950,GO:0006986,GO:0007154,GO:0007165,GO:0008144,GO:0008150,GO:0008152,GO:0009987,GO:0010033,GO:0012505,GO:0016853,GO:0016859,GO:0018193,GO:0018208,GO:0019538,GO:0023052,GO:0030968,GO:0031974,GO:0033554,GO:0034620,GO:…	5.2.1.8	ko:K09577					ko00000,ko01000,ko03110				Mammalia	35CJJ@314146,38B3W@33154,3BFDQ@33208,3CSBF@33213,3JFXW@40674,488GR@7711,495I1@7742,4MCPB@9443,4N2E5@9604,COG0545@1,KOG0549@2759	NA|NA|NA	O	FK506 binding protein 14
BAZ1A	9606.ENSP00000353458	0.0	2608.2	Hominidae	BAZ1A	GO:0000228,GO:0000785,GO:0000790,GO:0005575,GO:0005622,GO:0005623,GO:0005634,GO:0005694,GO:0006139,GO:0006259,GO:0006260,GO:0006261,GO:0006325,GO:0006338,GO:0006355,GO:0006357,GO:0006725,GO:0006807,GO:0006996,GO:0008150,GO:0008152,GO:0008623,GO:0009058,GO:0009059,GO:0009889,GO:0009987,GO:0010468,GO:0010556,GO:0016043,GO:0016590,GO:0019219,GO:0019222,GO:0031010,GO:0031323,GO:0031326,GO:0031974,GO:…		ko:K11655					ko00000,ko03036				Mammalia	35NN9@314146,39E4Z@33154,3BC80@33208,3CW6X@33213,3J2Z1@40674,4837R@7711,48V83@7742,4MM32@9443,4MZJE@9604,COG5076@1,KOG1245@2759	NA|NA|NA	B	ATP-utilising chromatin assembly and remodelling N-terminal
CEBPB	9601.ENSPPYP00000012431	9.7e-133	479.9	Hominidae	CEBPB	GO:0000003,GO:0000122,GO:0000228,GO:0000775,GO:0000779,GO:0000785,GO:0000790,GO:0000793,GO:0000976,GO:0000977,GO:0000978,GO:0000979,GO:0000981,GO:0000982,GO:0000987,GO:0001012,GO:0001046,GO:0001047,GO:0001067,GO:0001077,GO:0001078,GO:0001101,GO:0001227,GO:0001228,GO:0001541,GO:0001701,GO:0001775,GO:0001817,GO:0001819,GO:0001889,GO:0001890,GO:0001892,GO:0002237,GO:0002252,GO:0002376,GO:0002432,GO:…		ko:K10048	ko04657,ko04668,ko05152,ko05202,map04657,map04668,map05152,map05202				ko00000,ko00001,ko03000				Mammalia	35NYU@314146,39U8S@33154,3BN0K@33208,3D1WK@33213,3J51J@40674,482ZQ@7711,497WP@7742,4MESJ@9443,4MZJ3@9604,KOG3119@1,KOG3119@2759	NA|NA|NA	K	CCAAT enhancer binding protein (C EBP), beta
BAZ1B	9606.ENSP00000342434	0.0	2654.8	Hominidae	BAZ1B	GO:0003674,GO:0003824,GO:0004672,GO:0004713,GO:0005488,GO:0005575,GO:0005622,GO:0005623,GO:0005634,GO:0005654,GO:0006325,GO:0006338,GO:0006355,GO:0006357,GO:0006464,GO:0006468,GO:0006793,GO:0006796,GO:0006807,GO:0006950,GO:0006974,GO:0006996,GO:0008150,GO:0008152,GO:0008270,GO:0009889,GO:0009893,GO:0009987,GO:0010468,GO:0010556,GO:0010604,GO:0010628,GO:0016043,GO:0016301,GO:0016310,GO:0016569,GO:…		ko:K11658					ko00000,ko03036				Mammalia	35AWZ@314146,38CWU@33154,3BB9F@33208,3CUUU@33213,3JBHW@40674,47ZWJ@7711,48VP3@7742,4MBA0@9443,4MY65@9604,COG5076@1,KOG1245@2759	NA|NA|NA	B	Pfam:WHIM2
ZC3HAV1L	9606.ENSP00000275766	1.7e-170	605.1	Hominidae	ZC3HAV1L	GO:0005575,GO:0005622,GO:0005623,GO:0005737,GO:0005829,GO:0044424,GO:0044444,GO:0044464											Mammalia	2EZT9@1,2T12H@2759,35EZT@314146,39TG2@33154,3BF5D@33208,3CZFP@33213,3J9NH@40674,488YX@7711,497H6@7742,4MHKI@9443,4N1DK@9604	NA|NA|NA	S	Zinc finger CCCH-type antiviral
IFRD1	9606.ENSP00000384477	6.3e-233	813.1	Hominidae	IFRD1	GO:0001085,GO:0001558,GO:0001709,GO:0003674,GO:0005488,GO:0005515,GO:0005575,GO:0005622,GO:0005623,GO:0005634,GO:0005737,GO:0006355,GO:0006357,GO:0006950,GO:0007275,GO:0007399,GO:0007405,GO:0007518,GO:0008134,GO:0008150,GO:0008283,GO:0008361,GO:0009611,GO:0009888,GO:0009889,GO:0009891,GO:0009893,GO:0009987,GO:0010468,GO:0010556,GO:0010557,GO:0010604,GO:0010628,GO:0010721,GO:0010769,GO:0010771,GO:…											Mammalia	35J41@314146,38EW2@33154,3B9K5@33208,3CYQ8@33213,3JBZF@40674,4889S@7711,48ZAR@7742,4M7GM@9443,4MUAX@9604,KOG2842@1,KOG2842@2759	NA|NA|NA	Z	developmental regulator 1
TPCN1	9593.ENSGGOP00000010203	0.0	1443.7	Hominidae	TPCN1	GO:0000323,GO:0001508,GO:0003674,GO:0005215,GO:0005216,GO:0005217,GO:0005261,GO:0005262,GO:0005488,GO:0005515,GO:0005575,GO:0005622,GO:0005623,GO:0005737,GO:0005764,GO:0005765,GO:0005768,GO:0005773,GO:0005774,GO:0005886,GO:0006810,GO:0006811,GO:0006812,GO:0006816,GO:0006873,GO:0006874,GO:0006875,GO:0007154,GO:0007165,GO:0007204,GO:0008150,GO:0008324,GO:0009893,GO:0009894,GO:0009896,GO:0009987,GO:…		ko:K16896					ko00000,ko04040	1.A.1.11.22,1.A.1.11.25			Mammalia	35CMG@314146,38C6H@33154,3B9ZU@33208,3CSBT@33213,3J8BX@40674,481G0@7711,490S1@7742,4M97T@9443,4N3A8@9604,KOG2301@1,KOG2301@2759	NA|NA|NA	P	Ion transport protein
TUBAL3	9606.ENSP00000369784	8.9e-264	915.6	Hominidae	TUBAL3			ko:K07374	ko04145,ko04210,ko04530,ko04540,ko05130,map04145,map04210,map04530,map04540,map05130				ko00000,ko00001,ko03019,ko03036,ko04147,ko04812				Mammalia	35EXT@314146,3AEXN@33154,3BXNV@33208,3CYA6@33213,3JAC4@40674,48CAS@7711,492Y7@7742,4M8UT@9443,4N0A8@9604,COG5023@1,KOG1376@2759	NA|NA|NA	Z	Tubulin is the major constituent of microtubules. It binds two moles of GTP, one at an exchangeable site on the beta chain and one at a non-exchangeable site on the alpha chain
DNAJB11	60711.ENSCSAP00000010252	4.3e-208	730.3	Cercopithecoidea	DNAJB11	GO:0003674,GO:0005102,GO:0005488,GO:0005515,GO:0005575,GO:0005576,GO:0005615,GO:0005622,GO:0005623,GO:0005634,GO:0005737,GO:0005783,GO:0005788,GO:0006139,GO:0006725,GO:0006807,GO:0006950,GO:0006986,GO:0007154,GO:0007165,GO:0007275,GO:0007399,GO:0008150,GO:0008152,GO:0009451,GO:0009987,GO:0010033,GO:0010721,GO:0012505,GO:0016070,GO:0016071,GO:0016556,GO:0022008,GO:0023052,GO:0030154,GO:0030968,GO:…		ko:K09517	ko04141,map04141				ko00000,ko00001,ko03110				Mammalia	35JSM@314146,36669@314294,38ENN@33154,3B95U@33208,3CWHF@33213,3J2H1@40674,47ZDP@7711,495XA@7742,4MCFF@9443,COG0484@1,KOG0713@2759	NA|NA|NA	O	homolog, subfamily B, member 11
LIG4	9606.ENSP00000484288	0.0	1857.8	Hominidae	LIG4	GO:0000012,GO:0000166,GO:0000228,GO:0000726,GO:0000781,GO:0000784,GO:0000793,GO:0001701,GO:0001775,GO:0002200,GO:0002204,GO:0002208,GO:0002244,GO:0002250,GO:0002252,GO:0002263,GO:0002285,GO:0002312,GO:0002320,GO:0002328,GO:0002366,GO:0002376,GO:0002377,GO:0002381,GO:0002440,GO:0002443,GO:0002449,GO:0002460,GO:0002520,GO:0002521,GO:0002562,GO:0002568,GO:0002681,GO:0003674,GO:0003676,GO:0003677,GO:…	6.5.1.1	ko:K10777	ko03450,map03450		R00381	RC00005	ko00000,ko00001,ko01000,ko03400				Mammalia	35JTU@314146,38C9E@33154,3B9Q2@33208,3CRHN@33213,3J3MB@40674,486F4@7711,493W3@7742,4M9DG@9443,4MY6R@9604,COG1793@1,KOG0966@2759	NA|NA|NA	L	DNA ligase (ATP) activity
TIMELESS	9606.ENSP00000450607	0.0	2211.4	Hominidae	TIMELESS	GO:0000122,GO:0000228,GO:0000785,GO:0000790,GO:0001655,GO:0001657,GO:0001658,GO:0001763,GO:0001822,GO:0001823,GO:0002009,GO:0003674,GO:0005488,GO:0005515,GO:0005575,GO:0005622,GO:0005623,GO:0005634,GO:0005654,GO:0005694,GO:0006282,GO:0006355,GO:0006357,GO:0006950,GO:0006974,GO:0007049,GO:0007275,GO:0007623,GO:0008150,GO:0009582,GO:0009628,GO:0009636,GO:0009653,GO:0009719,GO:0009887,GO:0009888,GO:…		ko:K03155					ko00000,ko03400				Mammalia	35MK1@314146,38F11@33154,3BERW@33208,3CS0G@33213,3J5M1@40674,48B22@7711,495CH@7742,4M8T3@9443,4MX47@9604,KOG1974@1,KOG1974@2759	NA|NA|NA	K	Timeless protein
TFCP2	60711.ENSCSAP00000002215	4.2e-270	936.8	Cercopithecoidea	TFCP2	GO:0000976,GO:0000977,GO:0000978,GO:0000981,GO:0000982,GO:0000987,GO:0001012,GO:0001067,GO:0001077,GO:0001228,GO:0003674,GO:0003676,GO:0003677,GO:0003690,GO:0003700,GO:0005488,GO:0005515,GO:0005575,GO:0005622,GO:0005623,GO:0005634,GO:0005654,GO:0005667,GO:0005737,GO:0005829,GO:0006139,GO:0006351,GO:0006355,GO:0006357,GO:0006366,GO:0006725,GO:0006807,GO:0008022,GO:0008134,GO:0008150,GO:0008152,GO:…		ko:K09275					ko00000,ko03000				Mammalia	3594I@314146,35XEZ@314294,38FS2@33154,3BCA7@33208,3CSZ6@33213,3J2JX@40674,480NQ@7711,48X66@7742,4ME46@9443,KOG4091@1,KOG4091@2759	NA|NA|NA	K	Transcription factor CP2
TCF12	60711.ENSCSAP00000008095	0.0	1247.6	Cercopithecoidea	TCF12	GO:0000228,GO:0000785,GO:0000790,GO:0000976,GO:0000977,GO:0000978,GO:0000981,GO:0000982,GO:0000987,GO:0001012,GO:0001067,GO:0001077,GO:0001228,GO:0002376,GO:0002682,GO:0003674,GO:0003676,GO:0003677,GO:0003690,GO:0003700,GO:0005488,GO:0005515,GO:0005575,GO:0005622,GO:0005623,GO:0005634,GO:0005654,GO:0005667,GO:0005694,GO:0005737,GO:0006139,GO:0006351,GO:0006355,GO:0006357,GO:0006366,GO:0006725,GO:…		ko:K15603					ko00000,ko03000				Mammalia	35M0U@314146,36342@314294,38CF8@33154,3BAYG@33208,3CX00@33213,3J6DK@40674,489Y5@7711,4949B@7742,4M75M@9443,KOG3910@1,KOG3910@2759	NA|NA|NA	K	Transcription factor 12
CTDSPL2	9606.ENSP00000260327	3.3e-261	907.1	Hominidae	CTDSPL2	GO:0003674,GO:0003824,GO:0004721,GO:0005575,GO:0005622,GO:0005623,GO:0005634,GO:0005654,GO:0006355,GO:0006357,GO:0006464,GO:0006470,GO:0006793,GO:0006796,GO:0006807,GO:0008150,GO:0008152,GO:0009889,GO:0009966,GO:0009968,GO:0009987,GO:0010468,GO:0010556,GO:0010646,GO:0010648,GO:0016311,GO:0016787,GO:0016788,GO:0016791,GO:0019219,GO:0019222,GO:0019538,GO:0023051,GO:0023057,GO:0030510,GO:0030514,GO:…		ko:K17616					ko00000,ko01000,ko01009				Mammalia	35MTR@314146,38GR6@33154,3BEV6@33208,3CWIH@33213,3J3IU@40674,48739@7711,491YG@7742,4M5QZ@9443,4N5UZ@9604,COG5190@1,KOG1605@2759	NA|NA|NA	K	CTD (Carboxy-terminal domain, RNA polymerase II, polypeptide A) small phosphatase like 2
DCAF1	60711.ENSCSAP00000010182	0.0	2781.5	Cercopithecoidea	VPRBP	GO:0000122,GO:0000151,GO:0001650,GO:0001775,GO:0002200,GO:0002376,GO:0002520,GO:0002521,GO:0002562,GO:0003674,GO:0003824,GO:0004672,GO:0004674,GO:0005102,GO:0005488,GO:0005515,GO:0005575,GO:0005622,GO:0005623,GO:0005634,GO:0005730,GO:0005737,GO:0006139,GO:0006259,GO:0006310,GO:0006325,GO:0006355,GO:0006357,GO:0006464,GO:0006468,GO:0006725,GO:0006793,GO:0006796,GO:0006807,GO:0006996,GO:0007275,GO:…		ko:K11789					ko00000,ko04121				Mammalia	35J1Q@314146,35ZDP@314294,38FXB@33154,3BHSM@33208,3CZE9@33213,3JEIU@40674,480DA@7711,490DK@7742,4M6ST@9443,KOG1832@1,KOG1832@2759	NA|NA|NA	D	DDB1 and CUL4 associated factor 1
MAZ	10090.ENSMUSP00000032916	6.2e-130	471.1	Rodentia	MAZ	GO:0000976,GO:0000977,GO:0000978,GO:0000979,GO:0000981,GO:0000987,GO:0001012,GO:0001046,GO:0001047,GO:0001067,GO:0003674,GO:0003676,GO:0003677,GO:0003682,GO:0003690,GO:0003700,GO:0005488,GO:0005575,GO:0005622,GO:0005623,GO:0005634,GO:0005737,GO:0006139,GO:0006351,GO:0006352,GO:0006353,GO:0006355,GO:0006357,GO:0006366,GO:0006367,GO:0006369,GO:0006725,GO:0006807,GO:0008150,GO:0008152,GO:0009058,GO:…											Mammalia	35CPS@314146,396XY@33154,3BI88@33208,3CY4I@33213,3J2SQ@40674,481QV@7711,48UTS@7742,4PZ2E@9989,KOG1721@1,KOG1721@2759	NA|NA|NA	K	positive regulation of transcription by RNA polymerase II
FBXO22	9606.ENSP00000307833	1.9e-233	814.7	Hominidae	FBXO22	GO:0000209,GO:0003674,GO:0003824,GO:0004842,GO:0005575,GO:0005622,GO:0005623,GO:0005634,GO:0005737,GO:0005829,GO:0006464,GO:0006508,GO:0006511,GO:0006807,GO:0006810,GO:0006913,GO:0006950,GO:0007154,GO:0008150,GO:0008152,GO:0009056,GO:0009057,GO:0009267,GO:0009605,GO:0009893,GO:0009894,GO:0009896,GO:0009987,GO:0009991,GO:0010604,GO:0010830,GO:0016202,GO:0016567,GO:0016740,GO:0019222,GO:0019538,GO:…		ko:K10302					ko00000,ko04121				Mammalia	28KHU@1,2QSZ2@2759,35HI9@314146,38BN8@33154,3BBP6@33208,3CS8I@33213,3J1NB@40674,487HC@7711,493VZ@7742,4MC31@9443,4MV1I@9604	NA|NA|NA	O	FIST_C
MAD2L1	27679.XP_003929782.1	7.6e-109	399.8	Primates	MAD2L1	GO:0000070,GO:0000075,GO:0000278,GO:0000280,GO:0000775,GO:0000776,GO:0000777,GO:0000779,GO:0000793,GO:0000819,GO:0000922,GO:0003674,GO:0005488,GO:0005515,GO:0005575,GO:0005622,GO:0005623,GO:0005634,GO:0005654,GO:0005694,GO:0005737,GO:0005819,GO:0005829,GO:0005856,GO:0006508,GO:0006511,GO:0006807,GO:0006996,GO:0007049,GO:0007059,GO:0007088,GO:0007093,GO:0007094,GO:0007346,GO:0008150,GO:0008152,GO:…		ko:K02537	ko04110,ko04111,ko04113,ko04114,ko04914,ko05166,map04110,map04111,map04113,map04114,map04914,map05166				ko00000,ko00001,ko03036				Mammalia	35PAC@314146,39UJR@33154,3BHM7@33208,3CSHC@33213,3J597@40674,4887J@7711,495MY@7742,4M90E@9443,KOG3285@1,KOG3285@2759	NA|NA|NA	DZ	MAD2 mitotic arrest deficient-like 1 (yeast)
PCBD1	10036.XP_005070899.1	3.5e-54	217.2	Rodentia	PCBD1	GO:0003674,GO:0003712,GO:0003713,GO:0003824,GO:0004497,GO:0004505,GO:0005488,GO:0005515,GO:0005575,GO:0005622,GO:0005623,GO:0005634,GO:0005654,GO:0005737,GO:0005829,GO:0006082,GO:0006355,GO:0006520,GO:0006558,GO:0006559,GO:0006725,GO:0006807,GO:0008124,GO:0008150,GO:0008152,GO:0009056,GO:0009063,GO:0009072,GO:0009074,GO:0009889,GO:0009891,GO:0009893,GO:0009987,GO:0010468,GO:0010556,GO:0010557,GO:…	4.2.1.96	ko:K01724	ko00790,map00790		R04734	RC01208	ko00000,ko00001,ko01000,ko04147				Mammalia	35QAA@314146,3A5X6@33154,3BSH6@33208,3D750@33213,3JH2T@40674,48EUN@7711,49BGH@7742,4Q8SZ@9989,COG2154@1,KOG4073@2759	NA|NA|NA	K	4-alpha-hydroxytetrahydrobiopterin dehydratase activity
TYK2	9606.ENSP00000431885	0.0	2475.7	Hominidae	TYK2	GO:0001664,GO:0002376,GO:0003674,GO:0003824,GO:0004672,GO:0004713,GO:0004715,GO:0005102,GO:0005126,GO:0005131,GO:0005488,GO:0005515,GO:0005575,GO:0005622,GO:0005623,GO:0005634,GO:0005737,GO:0005829,GO:0005886,GO:0006464,GO:0006468,GO:0006793,GO:0006796,GO:0006807,GO:0006928,GO:0006950,GO:0006952,GO:0006955,GO:0007154,GO:0007165,GO:0007166,GO:0007167,GO:0007169,GO:0008150,GO:0008152,GO:0009898,GO:…	2.7.10.2	ko:K11219	ko04217,ko04380,ko04621,ko04630,ko04658,ko04659,ko05145,ko05160,ko05162,ko05164,ko05165,ko05167,ko05168,ko05169,map04217,map04380,map04621,map04630,map04658,map04659,map05145,map05160,map05162,map05164,map05165,map05167,map05168,map05169	M00684			ko00000,ko00001,ko00002,ko01000,ko01001				Mammalia	35NMB@314146,39U1K@33154,3BB50@33208,3D084@33213,3JCH3@40674,484SR@7711,495CY@7742,4M7AB@9443,4MZC8@9604,COG0515@1,KOG0197@2759	NA|NA|NA	T	Tyrosine kinase 2
TOP2A	9606.ENSP00000411532	0.0	2915.6	Hominidae	TOP2A	GO:0000003,GO:0000075,GO:0000278,GO:0000280,GO:0000287,GO:0000712,GO:0000819,GO:0003674,GO:0003676,GO:0003677,GO:0003682,GO:0003824,GO:0003916,GO:0003918,GO:0005080,GO:0005488,GO:0005515,GO:0005575,GO:0005622,GO:0005623,GO:0005634,GO:0005654,GO:0005730,GO:0006139,GO:0006259,GO:0006265,GO:0006266,GO:0006310,GO:0006323,GO:0006725,GO:0006807,GO:0006915,GO:0006921,GO:0006950,GO:0006974,GO:0006996,GO:…	5.99.1.3	ko:K03164	ko01524,map01524				ko00000,ko00001,ko01000,ko03032,ko03036				Mammalia	359J6@314146,38CPA@33154,3BFVW@33208,3CW22@33213,3J7WU@40674,4871R@7711,48XQC@7742,4MHNC@9443,4MZHF@9604,COG0187@1,KOG0355@2759	NA|NA|NA	B	Control of topological states of DNA by transient breakage and subsequent rejoining of DNA strands. Topoisomerase II makes double-strand breaks
RIMS1	9597.XP_003809590.1	0.0	3014.6	Hominidae	RIMS1	GO:0001505,GO:0001558,GO:0003674,GO:0005488,GO:0005515,GO:0005575,GO:0005622,GO:0005623,GO:0005737,GO:0005829,GO:0005886,GO:0006810,GO:0006836,GO:0006887,GO:0007154,GO:0007267,GO:0007268,GO:0007269,GO:0007275,GO:0007399,GO:0008150,GO:0009893,GO:0009966,GO:0009967,GO:0009987,GO:0010468,GO:0010604,GO:0010628,GO:0010646,GO:0010647,GO:0010720,GO:0010975,GO:0010976,GO:0016020,GO:0016043,GO:0016079,GO:…		ko:K15291	ko04721,ko04723,map04721,map04723				ko00000,ko00001,ko04131				Mammalia	35CSJ@314146,38C55@33154,3BC9E@33208,3CU3F@33213,3JA1P@40674,47Z3F@7711,48VJ2@7742,4MKET@9443,4MZF0@9604,KOG2060@1,KOG2060@2759	NA|NA|NA	U	FYVE-type zinc finger
SMARCA5	9598.ENSPTRP00000028278	0.0	1918.7	Hominidae	SMARCA5	GO:0000166,GO:0000183,GO:0000228,GO:0000785,GO:0000790,GO:0000793,GO:0000981,GO:0001650,GO:0003674,GO:0003676,GO:0003677,GO:0003700,GO:0003824,GO:0004386,GO:0005488,GO:0005524,GO:0005575,GO:0005622,GO:0005623,GO:0005634,GO:0005654,GO:0005677,GO:0005694,GO:0005730,GO:0006139,GO:0006323,GO:0006325,GO:0006333,GO:0006334,GO:0006336,GO:0006338,GO:0006342,GO:0006351,GO:0006352,GO:0006355,GO:0006357,GO:…		ko:K11654					ko00000,ko01000,ko03021,ko03036				Mammalia	35KQ6@314146,38F01@33154,3BDBS@33208,3CRHS@33213,3JG1Q@40674,47ZE2@7711,48V9P@7742,4M8DM@9443,4MXWV@9604,COG0553@1,KOG0385@2759	NA|NA|NA	B	HAND
AQP3	9606.ENSP00000297991	3.5e-168	597.4	Hominidae	AQP3	GO:0001101,GO:0001666,GO:0002682,GO:0002684,GO:0003008,GO:0003014,GO:0003091,GO:0003097,GO:0003674,GO:0005215,GO:0005372,GO:0005575,GO:0005622,GO:0005623,GO:0005634,GO:0005737,GO:0005886,GO:0005887,GO:0005911,GO:0006810,GO:0006833,GO:0006950,GO:0007154,GO:0007275,GO:0007584,GO:0007588,GO:0008150,GO:0008643,GO:0009605,GO:0009628,GO:0009653,GO:0009887,GO:0009987,GO:0009991,GO:0010033,GO:0010035,GO:…		ko:K09876	ko04962,map04962				ko00000,ko00001,ko02000	1.A.8.9			Mammalia	35AI4@314146,392UK@33154,3BF70@33208,3D283@33213,3JBUE@40674,48BJ9@7711,48UWT@7742,4MFFM@9443,4MSNC@9604,COG0580@1,KOG0224@2759	NA|NA|NA	P	Major intrinsic protein
TFAP2A	61622.XP_010373931.1	1.9e-250	871.3	Cercopithecoidea	TFAP2A	GO:0000122,GO:0000976,GO:0000977,GO:0000978,GO:0000979,GO:0000980,GO:0000981,GO:0000982,GO:0000987,GO:0001012,GO:0001046,GO:0001047,GO:0001067,GO:0001077,GO:0001078,GO:0001101,GO:0001158,GO:0001227,GO:0001228,GO:0001501,GO:0001654,GO:0001655,GO:0001656,GO:0001822,GO:0001838,GO:0001841,GO:0001843,GO:0002009,GO:0002064,GO:0002072,GO:0002088,GO:0002089,GO:0002237,GO:0003007,GO:0003008,GO:0003151,GO:…		ko:K09176					ko00000,ko03000				Mammalia	359EG@314146,36A6K@314294,38FCA@33154,3BARA@33208,3CZHA@33213,3J336@40674,483I1@7711,4974N@7742,4MHU4@9443,KOG3811@1,KOG3811@2759	NA|NA|NA	K	Transcription factor AP-2 alpha (activating enhancer binding protein 2 alpha)
FASTKD3	9606.ENSP00000264669	0.0	1327.4	Hominidae	FASTKD3	GO:0005575,GO:0005622,GO:0005623,GO:0005634,GO:0005737,GO:0005739,GO:0006091,GO:0006417,GO:0006996,GO:0007005,GO:0008150,GO:0008152,GO:0008535,GO:0009889,GO:0009891,GO:0009893,GO:0009894,GO:0009987,GO:0010468,GO:0010556,GO:0010557,GO:0010604,GO:0010608,GO:0010628,GO:0015980,GO:0016043,GO:0017004,GO:0019219,GO:0019222,GO:0022607,GO:0031323,GO:0031325,GO:0031326,GO:0031328,GO:0031329,GO:0032268,GO:…											Mammalia	28M88@1,2QW8P@2759,35BKR@314146,39N8W@33154,3BHZS@33208,3CVVQ@33213,3JB34@40674,47ZKX@7711,490Z7@7742,4M78V@9443,4N6B1@9604	NA|NA|NA	K	RAP
TMOD1	9606.ENSP00000259365	1.9e-179	635.2	Hominidae	TMOD1	GO:0001654,GO:0002064,GO:0002088,GO:0003008,GO:0003012,GO:0003674,GO:0003779,GO:0005488,GO:0005515,GO:0005523,GO:0005575,GO:0005622,GO:0005623,GO:0005634,GO:0005737,GO:0005829,GO:0005856,GO:0005865,GO:0005884,GO:0005938,GO:0006928,GO:0006936,GO:0006996,GO:0007010,GO:0007015,GO:0007275,GO:0007423,GO:0007610,GO:0007626,GO:0008092,GO:0008150,GO:0008344,GO:0009653,GO:0009888,GO:0009987,GO:0010927,GO:…		ko:K10370					ko00000,ko04812				Mammalia	35HS1@314146,38DPW@33154,3B96P@33208,3CXCH@33213,3J7T4@40674,486I5@7711,490AE@7742,4MIB2@9443,4MZ3A@9604,KOG3735@1,KOG3735@2759	NA|NA|NA	Z	Tropomodulin
HIST1H2BK	10029.XP_007634673.1	5.1e-47	193.7	Rodentia	HIST1H2BK	GO:0001906,GO:0002227,GO:0002251,GO:0002376,GO:0002385,GO:0003674,GO:0003676,GO:0003677,GO:0005488,GO:0005575,GO:0005576,GO:0005615,GO:0005622,GO:0005623,GO:0005634,GO:0005654,GO:0005694,GO:0005737,GO:0005829,GO:0006323,GO:0006325,GO:0006333,GO:0006334,GO:0006464,GO:0006807,GO:0006950,GO:0006952,GO:0006955,GO:0006959,GO:0006996,GO:0008150,GO:0008152,GO:0009605,GO:0009607,GO:0009617,GO:0009987,GO:…		ko:K11252	ko05034,ko05203,ko05322,map05034,map05203,map05322				ko00000,ko00001,ko03036,ko04147				Mammalia	35PZ9@314146,3A13S@33154,3BQ3S@33208,3D6I0@33213,3JGNB@40674,48DZ6@7711,49AYA@7742,4Q8NN@9989,KOG1744@1,KOG1744@2759	NA|NA|NA	B	Histone-like transcription factor (CBF/NF-Y) and archaeal histone
HIST1H2BJ	27679.XP_003944864.1	5.1e-47	193.7	Primates	HIST1H2BJ	GO:0000785,GO:0000786,GO:0001530,GO:0001906,GO:0001959,GO:0001960,GO:0002227,GO:0002251,GO:0002376,GO:0002385,GO:0003674,GO:0003676,GO:0003677,GO:0005488,GO:0005575,GO:0005576,GO:0005615,GO:0005622,GO:0005623,GO:0005634,GO:0005654,GO:0005694,GO:0005737,GO:0005829,GO:0006323,GO:0006325,GO:0006333,GO:0006334,GO:0006464,GO:0006807,GO:0006950,GO:0006952,GO:0006955,GO:0006959,GO:0006996,GO:0008150,GO:…		ko:K11252	ko05034,ko05203,ko05322,map05034,map05203,map05322				ko00000,ko00001,ko03036,ko04147				Mammalia	35S9U@314146,3A13S@33154,3BQ3S@33208,3D6I0@33213,3JGNB@40674,48DZ6@7711,49AYA@7742,4MJ1F@9443,KOG1744@1,KOG1744@2759	NA|NA|NA	B	Histone-like transcription factor (CBF/NF-Y) and archaeal histone
MCFD2	60711.ENSCSAP00000009686	2.6e-79	301.2	Cercopithecoidea	MCFD2	GO:0005575,GO:0005576,GO:0005622,GO:0005623,GO:0005737,GO:0005783,GO:0005789,GO:0005793,GO:0005798,GO:0006082,GO:0006810,GO:0006888,GO:0006900,GO:0006901,GO:0006903,GO:0006996,GO:0007275,GO:0007399,GO:0007417,GO:0007420,GO:0008150,GO:0008152,GO:0009987,GO:0010941,GO:0012505,GO:0012506,GO:0012507,GO:0016020,GO:0016043,GO:0016050,GO:0016192,GO:0019752,GO:0022607,GO:0030133,GO:0030134,GO:0030135,GO:…		ko:K20364					ko00000,ko04131				Mammalia	35MV0@314146,360TS@314294,3A26C@33154,3BPM1@33208,3D7JE@33213,3JEWH@40674,48EXI@7711,49BNY@7742,4MJEK@9443,KOG4065@1,KOG4065@2759	NA|NA|NA	S	Multiple coagulation factor deficiency
RGPD8	9606.ENSP00000306637	0.0	3460.2	Hominidae		GO:0000082,GO:0000226,GO:0000278,GO:0003674,GO:0005488,GO:0005515,GO:0005575,GO:0005622,GO:0005623,GO:0005634,GO:0005635,GO:0005643,GO:0005737,GO:0005813,GO:0005815,GO:0005856,GO:0006403,GO:0006405,GO:0006508,GO:0006511,GO:0006606,GO:0006807,GO:0006810,GO:0006886,GO:0006913,GO:0006996,GO:0007010,GO:0007017,GO:0007049,GO:0007051,GO:0007088,GO:0007346,GO:0008104,GO:0008150,GO:0008152,GO:0008536,GO:…		ko:K12172	ko03013,map03013	M00427			ko00000,ko00001,ko00002,ko03019,ko03110,ko04121				Mammalia	35RJN@314146,38EUB@33154,3BD77@33208,3CUQV@33213,3JJ61@40674,48HGY@7711,49KUA@7742,4MR60@9443,4N9MI@9604,COG5171@1,KOG0864@2759	NA|NA|NA	U	intracellular transport
SKP2	9597.XP_003806703.1	1.2e-228	798.9	Hominidae	SKP2	GO:0000082,GO:0000086,GO:0000151,GO:0000209,GO:0000278,GO:0003674,GO:0003824,GO:0004842,GO:0005488,GO:0005515,GO:0005575,GO:0005622,GO:0005623,GO:0005634,GO:0005654,GO:0005730,GO:0005737,GO:0005829,GO:0006464,GO:0006508,GO:0006511,GO:0006807,GO:0007049,GO:0008150,GO:0008152,GO:0008283,GO:0008284,GO:0009056,GO:0009057,GO:0009893,GO:0009966,GO:0009967,GO:0009987,GO:0010604,GO:0010646,GO:0010647,GO:…		ko:K03875	ko04068,ko04110,ko04120,ko04150,ko05168,ko05169,ko05200,ko05203,ko05222,map04068,map04110,map04120,map04150,map05168,map05169,map05200,map05203,map05222	M00381			ko00000,ko00001,ko00002,ko04121				Mammalia	35GY8@314146,39Y8W@33154,3BA3U@33208,3CY7Y@33213,3JBXU@40674,48533@7711,4914S@7742,4MEED@9443,4MYPE@9604,KOG2120@1,KOG2120@2759	NA|NA|NA	O	F-box-like
HIST2H2AB	10141.ENSCPOP00000021059	1e-63	249.2	Rodentia	HIST2H2AB	GO:0000228,GO:0000785,GO:0000790,GO:0003674,GO:0003676,GO:0003677,GO:0005488,GO:0005575,GO:0005622,GO:0005623,GO:0005634,GO:0005694,GO:0006325,GO:0006342,GO:0006355,GO:0006996,GO:0008150,GO:0009889,GO:0009890,GO:0009892,GO:0009987,GO:0010468,GO:0010556,GO:0010558,GO:0010605,GO:0010629,GO:0016043,GO:0016458,GO:0019219,GO:0019222,GO:0031323,GO:0031324,GO:0031326,GO:0031327,GO:0031974,GO:0031981,GO:…		ko:K11251	ko04217,ko05034,ko05322,map04217,map05034,map05322				ko00000,ko00001,ko03036,ko04147				Mammalia	35PQ3@314146,3A1K0@33154,3BQBZ@33208,3D75E@33213,3JGDH@40674,48E3B@7711,49ATY@7742,4Q8P5@9989,COG5262@1,KOG1756@2759	NA|NA|NA	B	C-terminus of histone H2A
BCAR3	9606.ENSP00000359264	0.0	1669.4	Hominidae	BCAR3	GO:0001654,GO:0001932,GO:0001934,GO:0002088,GO:0002089,GO:0003674,GO:0005070,GO:0005488,GO:0005515,GO:0007154,GO:0007165,GO:0007275,GO:0007423,GO:0008150,GO:0009653,GO:0009887,GO:0009893,GO:0009966,GO:0009967,GO:0009987,GO:0010562,GO:0010604,GO:0010646,GO:0010647,GO:0019220,GO:0019222,GO:0023051,GO:0023052,GO:0023056,GO:0030674,GO:0031323,GO:0031325,GO:0031399,GO:0031401,GO:0032268,GO:0032270,GO:…											Mammalia	28HJ9@1,2QPX3@2759,35CFM@314146,38CSE@33154,3B9QV@33208,3CUZN@33213,3J96A@40674,482H6@7711,495K2@7742,4M8NJ@9443,4MZRY@9604	NA|NA|NA	T	Breast cancer anti-estrogen resistance
ELL	9606.ENSP00000262809	0.0	1166.8	Hominidae	ELL	GO:0000785,GO:0001701,GO:0003674,GO:0005488,GO:0005515,GO:0005575,GO:0005622,GO:0005623,GO:0005634,GO:0005654,GO:0005694,GO:0006139,GO:0006351,GO:0006354,GO:0006355,GO:0006357,GO:0006359,GO:0006366,GO:0006368,GO:0006383,GO:0006725,GO:0006807,GO:0007275,GO:0008023,GO:0008150,GO:0008152,GO:0009058,GO:0009059,GO:0009301,GO:0009790,GO:0009792,GO:0009889,GO:0009891,GO:0009892,GO:0009893,GO:0009987,GO:…		ko:K15183					ko00000,ko01009,ko03021				Mammalia	35FTA@314146,38J37@33154,3BBJN@33208,3CR9X@33213,3JE4G@40674,4859E@7711,494WP@7742,4M789@9443,4MT4N@9604,KOG4796@1,KOG4796@2759	NA|NA|NA	K	RNA polymerase II elongation factor ELL
H2AFY2	225400.XP_006760992.1	1.7e-183	648.7	Chiroptera	H2AFY2	GO:0000122,GO:0000228,GO:0000785,GO:0000790,GO:0000803,GO:0000805,GO:0000976,GO:0000977,GO:0001012,GO:0001067,GO:0001740,GO:0003674,GO:0003676,GO:0003677,GO:0003682,GO:0003690,GO:0005488,GO:0005575,GO:0005622,GO:0005623,GO:0005634,GO:0005654,GO:0005694,GO:0006325,GO:0006342,GO:0006355,GO:0006356,GO:0006357,GO:0006996,GO:0007275,GO:0007399,GO:0007417,GO:0007420,GO:0007549,GO:0008104,GO:0008150,GO:…		ko:K11251,ko:K16617	ko04217,ko04974,ko05034,ko05322,map04217,map04974,map05034,map05322				ko00000,ko00001,ko00536,ko03036,ko04147				Mammalia	38D1S@33154,3BBB2@33208,3CRCF@33213,3J3D6@40674,481TY@7711,491RI@7742,4KQWB@9397,COG2110@1,COG5262@1,KOG1756@2759,KOG2633@2759	NA|NA|NA	B	Variant histone H2A which replaces conventional H2A in a subset of nucleosomes
TST	9606.ENSP00000385828	1.5e-174	618.6	Hominidae	TST	GO:0000096,GO:0000098,GO:0003674,GO:0003676,GO:0003723,GO:0003824,GO:0004792,GO:0005488,GO:0005575,GO:0005622,GO:0005623,GO:0005737,GO:0005739,GO:0005759,GO:0006082,GO:0006403,GO:0006520,GO:0006790,GO:0006807,GO:0006810,GO:0006839,GO:0008097,GO:0008150,GO:0008152,GO:0009056,GO:0009063,GO:0009439,GO:0009440,GO:0009888,GO:0009987,GO:0015931,GO:0016043,GO:0016054,GO:0016226,GO:0016740,GO:0016782,GO:…	2.8.1.1,2.8.1.2	ko:K01011	ko00270,ko00920,ko01100,ko01120,ko04122,map00270,map00920,map01100,map01120,map04122		R01931,R03105,R03106	RC00214	ko00000,ko00001,ko01000				Mammalia	35BVK@314146,38CX1@33154,3BC16@33208,3CVGP@33213,3JBC2@40674,482XM@7711,4929G@7742,4MG05@9443,4N5MS@9604,COG2897@1,KOG1529@2759	NA|NA|NA	H	Thiosulfate sulfurtransferase
TAMM41	9597.XP_003826311.1	1.9e-266	924.5	Hominidae	TAMM41	GO:0003674,GO:0003824,GO:0004605,GO:0005575,GO:0005622,GO:0005623,GO:0005737,GO:0005739,GO:0005740,GO:0005743,GO:0006629,GO:0006644,GO:0006650,GO:0006655,GO:0006793,GO:0006796,GO:0008150,GO:0008152,GO:0008610,GO:0008654,GO:0009058,GO:0009987,GO:0016020,GO:0016740,GO:0016772,GO:0016779,GO:0019637,GO:0019866,GO:0019898,GO:0031090,GO:0031312,GO:0031314,GO:0031966,GO:0031967,GO:0031975,GO:0032048,GO:…		ko:K17807					ko00000,ko03029				Mammalia	35JW0@314146,38TTK@33154,3BJ59@33208,3CSB3@33213,3J7RA@40674,481ZV@7711,493NE@7742,4MFYA@9443,4N7YB@9604,KOG2986@1,KOG2986@2759	NA|NA|NA	H	Mitochondrial matrix Mmp37
TRMT1	9606.ENSP00000466967	0.0	1307.0	Hominidae	TRMT1	GO:0001510,GO:0002940,GO:0003674,GO:0003824,GO:0004809,GO:0005575,GO:0005622,GO:0005623,GO:0005634,GO:0005654,GO:0005737,GO:0005739,GO:0006139,GO:0006396,GO:0006399,GO:0006400,GO:0006725,GO:0006807,GO:0008033,GO:0008150,GO:0008152,GO:0008168,GO:0008170,GO:0008173,GO:0008175,GO:0008757,GO:0009451,GO:0009987,GO:0010467,GO:0016070,GO:0016423,GO:0016740,GO:0016741,GO:0030488,GO:0031974,GO:0031981,GO:…	2.1.1.215,2.1.1.216	ko:K00555					ko00000,ko01000,ko03016				Mammalia	35ET0@314146,38I4E@33154,3BG0R@33208,3CXQC@33213,3JEX0@40674,487AM@7711,490A2@7742,4M627@9443,4MY18@9604,COG1867@1,KOG1253@2759	NA|NA|NA	A	N2,N2-dimethylguanosine tRNA methyltransferase
EP300	9606.ENSP00000263253	0.0	3841.6	Hominidae	EP300	GO:0000075,GO:0000077,GO:0000122,GO:0000123,GO:0000278,GO:0000785,GO:0000902,GO:0000904,GO:0000976,GO:0000977,GO:0000978,GO:0000981,GO:0000987,GO:0001012,GO:0001047,GO:0001067,GO:0001085,GO:0001102,GO:0001228,GO:0001501,GO:0001558,GO:0001666,GO:0001756,GO:0001775,GO:0001817,GO:0001819,GO:0001932,GO:0001934,GO:0002039,GO:0002218,GO:0002220,GO:0002223,GO:0002253,GO:0002376,GO:0002429,GO:0002520,GO:…	2.3.1.48	ko:K04498	ko04024,ko04066,ko04068,ko04110,ko04310,ko04330,ko04350,ko04520,ko04630,ko04720,ko04916,ko04919,ko04922,ko05016,ko05152,ko05161,ko05164,ko05165,ko05166,ko05167,ko05168,ko05169,ko05200,ko05203,ko05206,ko05211,ko05215,map04024,map04066,map04068,map04110,map04310,map04330,map04350,map04520,map04630,map04720,map04916,map04919,map04922,map05016,map05152,map05161,map05164,map05165,map05166,map05167,map…				ko00000,ko00001,ko01000,ko03000,ko03029,ko03036				Mammalia	359D1@314146,38G23@33154,3BAGN@33208,3CRQD@33213,3JF5S@40674,483FJ@7711,497ZY@7742,4MIEC@9443,4N0X3@9604,COG5076@1,KOG1778@2759	NA|NA|NA	B	Histone acetylation protein
H2AFY	10181.XP_004836268.1	6e-181	640.2	Rodentia	H2AFY	GO:0000122,GO:0000182,GO:0000228,GO:0000775,GO:0000785,GO:0000786,GO:0000790,GO:0000792,GO:0000803,GO:0000805,GO:0000976,GO:0000977,GO:0000979,GO:0001012,GO:0001046,GO:0001047,GO:0001067,GO:0001739,GO:0001740,GO:0001932,GO:0001933,GO:0003674,GO:0003676,GO:0003677,GO:0003682,GO:0003690,GO:0004857,GO:0004860,GO:0005488,GO:0005515,GO:0005575,GO:0005622,GO:0005623,GO:0005634,GO:0005694,GO:0005720,GO:…		ko:K11251	ko04217,ko05034,ko05322,map04217,map05034,map05322				ko00000,ko00001,ko03036,ko04147				Mammalia	35NHP@314146,38D1S@33154,3BBB2@33208,3CRCF@33213,3J6WG@40674,480MG@7711,48Z6T@7742,4PVNC@9989,COG2110@1,COG5262@1,KOG1756@2759,KOG2633@2759	NA|NA|NA	B	Variant histone H2A which replaces conventional H2A in a subset of nucleosomes
COBL	9598.ENSPTRP00000032797	0.0	2304.6	Hominidae	COBL	GO:0000578,GO:0000902,GO:0000904,GO:0001726,GO:0001756,GO:0001757,GO:0001838,GO:0001841,GO:0001843,GO:0001889,GO:0002009,GO:0003002,GO:0003674,GO:0003779,GO:0003785,GO:0005488,GO:0005515,GO:0005575,GO:0005622,GO:0005623,GO:0005737,GO:0005829,GO:0005856,GO:0005886,GO:0005938,GO:0006996,GO:0007010,GO:0007015,GO:0007275,GO:0007379,GO:0007389,GO:0007399,GO:0007409,GO:0008092,GO:0008150,GO:0008154,GO:…		ko:K18623					ko00000,ko04812				Mammalia	28KUN@1,2QTAY@2759,35J96@314146,39R61@33154,3BHZJ@33208,3D0MB@33213,3JCZE@40674,486IH@7711,490AN@7742,4MMQ1@9443,4MZCA@9604	NA|NA|NA	Z	Cordon-bleu WH2 repeat protein
LMNA	61853.ENSNLEP00000015014	6.9e-236	823.5	Primates	LMNA	GO:0000003,GO:0000226,GO:0000278,GO:0001666,GO:0003674,GO:0005198,GO:0005488,GO:0005515,GO:0005575,GO:0005622,GO:0005623,GO:0005634,GO:0005635,GO:0005638,GO:0005652,GO:0005654,GO:0005737,GO:0005829,GO:0005856,GO:0005882,GO:0006606,GO:0006810,GO:0006886,GO:0006913,GO:0006950,GO:0006986,GO:0006996,GO:0006997,GO:0006998,GO:0007010,GO:0007017,GO:0007049,GO:0007084,GO:0007154,GO:0007163,GO:0007165,GO:…		ko:K12641	ko04210,ko05410,ko05412,ko05414,map04210,map05410,map05412,map05414				ko00000,ko00001,ko04812				Mammalia	35KI6@314146,38FB1@33154,3BCBQ@33208,3CTT5@33213,3J928@40674,47Z62@7711,493JA@7742,4M8EG@9443,KOG0977@1,KOG0977@2759	NA|NA|NA	DY	Lamin Tail Domain
P4HTM	9597.XP_008970075.1	9.6e-291	1005.4	Hominidae	P4HTM	GO:0002682,GO:0003674,GO:0003824,GO:0008150,GO:0008152,GO:0016491,GO:0016705,GO:0016706,GO:0045595,GO:0045637,GO:0045646,GO:0050789,GO:0050793,GO:0050794,GO:0051213,GO:0051239,GO:0055114,GO:0065007,GO:0065008,GO:1903706,GO:2000026		ko:K06711					ko00000,ko01000				Mammalia	35IIT@314146,38RNT@33154,3BE11@33208,3D3EW@33213,3J939@40674,486RD@7711,4918Y@7742,4MMIR@9443,4N3Z1@9604,KOG1591@1,KOG1591@2759	NA|NA|NA	E	Prolyl 4-hydroxylase, transmembrane
FAM120B	9606.ENSP00000440125	0.0	1247.3	Hominidae	FAM120B	GO:0005575,GO:0005622,GO:0005623,GO:0005634,GO:0005654,GO:0007154,GO:0007165,GO:0008150,GO:0009987,GO:0023052,GO:0030154,GO:0030522,GO:0031974,GO:0031981,GO:0032502,GO:0035357,GO:0043226,GO:0043227,GO:0043229,GO:0043231,GO:0043233,GO:0044422,GO:0044424,GO:0044428,GO:0044446,GO:0044464,GO:0045444,GO:0048869,GO:0050789,GO:0050794,GO:0050896,GO:0051716,GO:0065007,GO:0070013											Mammalia	28IC6@1,2QRMW@2759,35DM5@314146,38GIW@33154,3BHPU@33208,3CU0N@33213,3JCJK@40674,47ZX9@7711,498TU@7742,4MG6J@9443,4MW7T@9604	NA|NA|NA	K	Family with sequence similarity 120B
HIST1H2AG	10141.ENSCPOP00000014823	1e-63	249.2	Rodentia	HIST1H2AK	GO:0000228,GO:0000785,GO:0000790,GO:0003674,GO:0003676,GO:0003677,GO:0005488,GO:0005515,GO:0005575,GO:0005622,GO:0005623,GO:0005634,GO:0005694,GO:0006325,GO:0006342,GO:0006355,GO:0006996,GO:0008150,GO:0009889,GO:0009890,GO:0009892,GO:0009987,GO:0010468,GO:0010556,GO:0010558,GO:0010605,GO:0010629,GO:0016043,GO:0016458,GO:0019219,GO:0019222,GO:0019899,GO:0031323,GO:0031324,GO:0031326,GO:0031327,GO:…		ko:K11251	ko04217,ko05034,ko05322,map04217,map05034,map05322				ko00000,ko00001,ko03036,ko04147				Mammalia	35PUC@314146,3A1K0@33154,3BQBZ@33208,3D75E@33213,3JJ3H@40674,48E3B@7711,49ATY@7742,4Q8N9@9989,COG5262@1,KOG1756@2759	NA|NA|NA	B	C-terminus of histone H2A
CCDC137	9606.ENSP00000329360	1.7e-143	515.4	Hominidae	CCDC137	GO:0001650,GO:0005575,GO:0005622,GO:0005623,GO:0005634,GO:0005694,GO:0005730,GO:0031974,GO:0031981,GO:0043226,GO:0043227,GO:0043228,GO:0043229,GO:0043231,GO:0043232,GO:0043233,GO:0044422,GO:0044424,GO:0044428,GO:0044446,GO:0044452,GO:0044464,GO:0070013											Mammalia	2C4EN@1,2S2F4@2759,35AUV@314146,3A2XK@33154,3BQC4@33208,3D181@33213,3JBAK@40674,486Z9@7711,48WNF@7742,4MH7I@9443,4N4NB@9604	NA|NA|NA	S	Coiled-coil domain containing 137
CASC4	9544.ENSMMUP00000008776	3.1e-229	800.8	Cercopithecoidea	CASC4												Mammalia	28MF0@1,2QTYH@2759,35D59@314146,360BQ@314294,39TAX@33154,3BJX0@33208,3CWIC@33213,3J7Z6@40674,481QT@7711,4918G@7742,4MFCR@9443	NA|NA|NA	S	Cancer susceptibility candidate 4
SSBP4	9606.ENSP00000270061	1.4e-180	639.0	Hominidae	SSBP4	GO:0000976,GO:0000977,GO:0000978,GO:0000981,GO:0000982,GO:0000987,GO:0001012,GO:0001067,GO:0001077,GO:0001228,GO:0003674,GO:0003676,GO:0003677,GO:0003690,GO:0003700,GO:0005488,GO:0005575,GO:0005622,GO:0005623,GO:0005634,GO:0006139,GO:0006351,GO:0006355,GO:0006357,GO:0006366,GO:0006725,GO:0006807,GO:0008150,GO:0008152,GO:0009058,GO:0009059,GO:0009889,GO:0009891,GO:0009893,GO:0009987,GO:0010467,GO:…											Mammalia	35M0X@314146,39ZR0@33154,3BGH6@33208,3D5FT@33213,3J8W3@40674,48QEA@7711,49M0E@7742,4MR6H@9443,4N9MW@9604,KOG4594@1,KOG4594@2759	NA|NA|NA	K	Single stranded DNA binding protein 4
TSC2	9606.ENSP00000219476	0.0	3530.0	Hominidae	TSC2	GO:0000323,GO:0001666,GO:0001838,GO:0001841,GO:0001843,GO:0001932,GO:0001933,GO:0001936,GO:0001937,GO:0002009,GO:0003674,GO:0005096,GO:0005488,GO:0005515,GO:0005575,GO:0005622,GO:0005623,GO:0005634,GO:0005737,GO:0005764,GO:0005773,GO:0005794,GO:0005829,GO:0005856,GO:0005886,GO:0005901,GO:0006355,GO:0006357,GO:0006469,GO:0006606,GO:0006810,GO:0006886,GO:0006897,GO:0006913,GO:0006915,GO:0006935,GO:…		ko:K07207	ko04072,ko04115,ko04140,ko04150,ko04151,ko04152,ko04211,ko04218,ko04714,ko04910,ko04919,ko05165,ko05231,map04072,map04115,map04140,map04150,map04151,map04152,map04211,map04218,map04714,map04910,map04919,map05165,map05231				ko00000,ko00001,ko01009				Mammalia	35E94@314146,38FNN@33154,3BFZK@33208,3CXZN@33213,3J5BI@40674,48ANZ@7711,48VW2@7742,4MD9A@9443,4MUMU@9604,KOG3687@1,KOG3687@2759	NA|NA|NA	DT	Domain of unknown function (DUF3384)
CAMSAP1	9606.ENSP00000374183	0.0	2996.5	Hominidae	CAMSAP1	GO:0000226,GO:0003674,GO:0005488,GO:0005515,GO:0005516,GO:0005575,GO:0005622,GO:0005623,GO:0005856,GO:0005874,GO:0006996,GO:0007010,GO:0007017,GO:0007275,GO:0007399,GO:0008017,GO:0008092,GO:0008150,GO:0009987,GO:0015630,GO:0015631,GO:0016043,GO:0022008,GO:0022603,GO:0022604,GO:0030030,GO:0030154,GO:0030182,GO:0030507,GO:0031110,GO:0031113,GO:0031175,GO:0032271,GO:0032501,GO:0032502,GO:0032886,GO:…		ko:K17493					ko00000,ko01009,ko04812				Mammalia	35CEQ@314146,38E9C@33154,3BB1D@33208,3D1HS@33213,3J7IZ@40674,482EN@7711,494C4@7742,4MBIR@9443,4MVJ7@9604,KOG3654@1,KOG3654@2759	NA|NA|NA	Z	Microtubule-binding calmodulin-regulated spectrin-associated
CHD9	9601.ENSPPYP00000008298	0.0	5199.0	Hominidae	CHD9	GO:0005575,GO:0005622,GO:0005623,GO:0005634,GO:0005654,GO:0008150,GO:0019216,GO:0019222,GO:0031974,GO:0031981,GO:0043226,GO:0043227,GO:0043229,GO:0043231,GO:0043233,GO:0044422,GO:0044424,GO:0044428,GO:0044446,GO:0044464,GO:0050789,GO:0065007,GO:0070013,GO:0080090	3.6.4.12	ko:K14438					ko00000,ko01000,ko03036				Mammalia	35N0X@314146,38GAW@33154,3BDMW@33208,3CS0I@33213,3J2A8@40674,484UU@7711,48ZXK@7742,4MG3B@9443,4MUYY@9604,COG0553@1,KOG0384@2759	NA|NA|NA	B	domain in transcription and CHROMO domain helicases
C17orf75	9606.ENSP00000464275	2.1e-216	758.1	Hominidae	C17orf75												Mammalia	28J0R@1,2QRCR@2759,35JAQ@314146,39QHK@33154,3BIT4@33208,3CZ83@33213,3J3VC@40674,487BF@7711,48ZKR@7742,4MHTD@9443,4MSSB@9604	NA|NA|NA	S	Mjmu-R1-like protein family
SIVA1	9598.ENSPTRP00000011567	5.5e-76	290.4	Hominidae	SIVA1	GO:0001618,GO:0001776,GO:0002260,GO:0002376,GO:0003674,GO:0005102,GO:0005126,GO:0005164,GO:0005175,GO:0005488,GO:0005515,GO:0005575,GO:0005622,GO:0005623,GO:0005634,GO:0005654,GO:0005737,GO:0005739,GO:0006355,GO:0006810,GO:0006839,GO:0006915,GO:0006924,GO:0006996,GO:0007005,GO:0007006,GO:0007154,GO:0007165,GO:0007166,GO:0008150,GO:0008219,GO:0008270,GO:0009889,GO:0009966,GO:0009967,GO:0009987,GO:…											Mammalia	2BVJR@1,2S2B7@2759,35KUI@314146,3A09I@33154,3BR6G@33208,3D6DQ@33213,3J6P3@40674,48C3J@7711,497IM@7742,4MFKV@9443,4MXB5@9604	NA|NA|NA	K	Cd27 binding protein (Siva)
NDUFAF7	9606.ENSP00000002125	1.1e-258	898.7	Hominidae	NDUFAF7	GO:0003674,GO:0003824,GO:0005488,GO:0005515,GO:0005575,GO:0005622,GO:0005623,GO:0005737,GO:0005739,GO:0005759,GO:0006139,GO:0006163,GO:0006464,GO:0006479,GO:0006725,GO:0006753,GO:0006793,GO:0006796,GO:0006807,GO:0006996,GO:0007005,GO:0008150,GO:0008152,GO:0008168,GO:0008170,GO:0008213,GO:0008276,GO:0008757,GO:0009117,GO:0009123,GO:0009126,GO:0009141,GO:0009144,GO:0009150,GO:0009161,GO:0009167,GO:…		ko:K18164	ko04714,map04714				ko00000,ko00001,ko03029				Mammalia	35C8A@314146,38KMN@33154,3BB1T@33208,3CZEC@33213,3J43M@40674,482K7@7711,492C1@7742,4M93F@9443,4N0H1@9604,COG1565@1,KOG2901@2759	NA|NA|NA	S	Arginine methyltransferase involved in the assembly or stability of mitochondrial NADH ubiquinone oxidoreductase complex (complex I)
COQ7	9606.ENSP00000322316	6.1e-117	426.8	Hominidae	COQ7	GO:0000122,GO:0001306,GO:0001701,GO:0001838,GO:0001841,GO:0002009,GO:0003674,GO:0003682,GO:0005488,GO:0005575,GO:0005622,GO:0005623,GO:0005634,GO:0005737,GO:0005739,GO:0006091,GO:0006119,GO:0006139,GO:0006163,GO:0006355,GO:0006357,GO:0006725,GO:0006732,GO:0006733,GO:0006743,GO:0006744,GO:0006753,GO:0006793,GO:0006796,GO:0006807,GO:0006950,GO:0006979,GO:0006996,GO:0007005,GO:0007275,GO:0007399,GO:…		ko:K06134	ko00130,ko01100,ko01110,map00130,map01100,map01110	M00128	R04984,R08775	RC01254	ko00000,ko00001,ko00002,ko01000				Mammalia	35IJJ@314146,38H5U@33154,3BCX2@33208,3CZ63@33213,3J8IM@40674,489Q5@7711,48VHN@7742,4MKUE@9443,4MUQU@9604,COG2941@1,KOG4061@2759	NA|NA|NA	H	Ubiquinone biosynthesis protein COQ7
PDLIM3	9593.ENSGGOP00000001912	7.4e-216	756.1	Hominidae	PDLIM3	GO:0003674,GO:0005488,GO:0005515,GO:0005575,GO:0005622,GO:0005623,GO:0005737,GO:0008092,GO:0030016,GO:0030017,GO:0030018,GO:0031674,GO:0042805,GO:0043226,GO:0043228,GO:0043229,GO:0043232,GO:0043292,GO:0044422,GO:0044424,GO:0044444,GO:0044449,GO:0044464,GO:0099080,GO:0099081,GO:0099512											Mammalia	35I4H@314146,38G2D@33154,3BEPB@33208,3D059@33213,3J3GN@40674,48266@7711,4909I@7742,4MG5Y@9443,4N43X@9604,KOG1703@1,KOG1703@2759	NA|NA|NA	TZ	PDZ and LIM domain 3
S100A10	10181.XP_004854168.1	2.9e-50	204.1	Rodentia	S100A10	GO:0001765,GO:0001952,GO:0001954,GO:0003674,GO:0005488,GO:0005515,GO:0006810,GO:0006900,GO:0006996,GO:0008104,GO:0008150,GO:0009987,GO:0010638,GO:0010720,GO:0010769,GO:0010770,GO:0010810,GO:0010811,GO:0016043,GO:0016050,GO:0016192,GO:0022603,GO:0022604,GO:0022607,GO:0030155,GO:0031579,GO:0032231,GO:0032233,GO:0032956,GO:0032970,GO:0033036,GO:0033043,GO:0034613,GO:0042802,GO:0042803,GO:0043085,GO:…		ko:K17274					ko00000,ko04147				Mammalia	2DXWG@1,2S6TB@2759,35QAH@314146,3A2NZ@33154,3BQAV@33208,3D8MW@33213,3JGZC@40674,48FG0@7711,49CE1@7742,4Q5UP@9989	NA|NA|NA	S	S100-A10-like
CDC40	9593.ENSGGOP00000002414	0.0	1140.2	Hominidae	CDC40	GO:0000375,GO:0000377,GO:0000398,GO:0005575,GO:0005622,GO:0005623,GO:0005634,GO:0005654,GO:0005681,GO:0005684,GO:0006139,GO:0006396,GO:0006397,GO:0006403,GO:0006405,GO:0006406,GO:0006611,GO:0006725,GO:0006807,GO:0006810,GO:0006886,GO:0006913,GO:0008104,GO:0008150,GO:0008152,GO:0008380,GO:0009987,GO:0010467,GO:0015031,GO:0015833,GO:0015931,GO:0016070,GO:0016071,GO:0031123,GO:0031124,GO:0031503,GO:…		ko:K12816	ko03040,map03040	M00355			ko00000,ko00001,ko00002,ko03041				Mammalia	35FIV@314146,38XAV@33154,3BDDC@33208,3CXUP@33213,3JD6F@40674,482YE@7711,492V3@7742,4MIEX@9443,4N50N@9604,KOG0282@1,KOG0282@2759	NA|NA|NA	A	WD domain, G-beta repeat
IVNS1ABP	9593.ENSGGOP00000002975	3.5e-245	854.4	Hominidae	IVNS1ABP	GO:0005575,GO:0005622,GO:0005623,GO:0005634,GO:0005667,GO:0005681,GO:0005737,GO:0005829,GO:0006139,GO:0006351,GO:0006383,GO:0006396,GO:0006725,GO:0006807,GO:0008150,GO:0008152,GO:0008380,GO:0009058,GO:0009059,GO:0009605,GO:0009607,GO:0009615,GO:0009892,GO:0009966,GO:0009968,GO:0009987,GO:0010467,GO:0010605,GO:0010646,GO:0010648,GO:0010941,GO:0016070,GO:0018130,GO:0019222,GO:0019438,GO:0023051,GO:…		ko:K15046	ko05164,map05164				ko00000,ko00001				Mammalia	35D1M@314146,38NT8@33154,3B9HB@33208,3CRC5@33213,3J3RS@40674,481KP@7711,48YBS@7742,4MFKG@9443,4MWYQ@9604,KOG4441@1,KOG4441@2759	NA|NA|NA	K	Kelch motif
POLR3A	9606.ENSP00000361446	0.0	2793.5	Hominidae	POLR3A	GO:0000428,GO:0001817,GO:0001819,GO:0002376,GO:0003674,GO:0003824,GO:0003899,GO:0005575,GO:0005622,GO:0005623,GO:0005634,GO:0005654,GO:0005666,GO:0005737,GO:0005829,GO:0006139,GO:0006351,GO:0006725,GO:0006807,GO:0006950,GO:0006952,GO:0006955,GO:0008150,GO:0008152,GO:0009058,GO:0009059,GO:0009987,GO:0010467,GO:0016070,GO:0016740,GO:0016772,GO:0016779,GO:0018130,GO:0019438,GO:0030880,GO:0031974,GO:…	2.7.7.6	ko:K03018	ko00230,ko00240,ko01100,ko03020,ko04623,ko05169,map00230,map00240,map01100,map03020,map04623,map05169	M00181	R00435,R00441,R00442,R00443	RC02795	br01611,ko00000,ko00001,ko00002,ko01000,ko03021				Mammalia	35D6X@314146,38G14@33154,3BHIJ@33208,3CWUN@33213,3JFPV@40674,486Q7@7711,492PD@7742,4M7E8@9443,4N4EW@9604,COG0086@1,KOG0261@2759	NA|NA|NA	K	RNA polymerase I subunit A N-terminus
MED10	109478.XP_005857955.1	9.2e-71	272.7	Chiroptera	MED10	GO:0000428,GO:0005575,GO:0005622,GO:0005623,GO:0005634,GO:0005654,GO:0005667,GO:0006139,GO:0006351,GO:0006352,GO:0006366,GO:0006367,GO:0006725,GO:0006807,GO:0008150,GO:0008152,GO:0009058,GO:0009059,GO:0009987,GO:0010467,GO:0016070,GO:0016591,GO:0018130,GO:0019438,GO:0030880,GO:0031974,GO:0031981,GO:0032774,GO:0032991,GO:0034641,GO:0034645,GO:0034654,GO:0043170,GO:0043226,GO:0043227,GO:0043229,GO:…		ko:K15151					ko00000,ko03021				Mammalia	3A005@33154,3BPFE@33208,3D67M@33213,3JGMJ@40674,48E2Y@7711,49AWD@7742,4M23K@9397,KOG3046@1,KOG3046@2759	NA|NA|NA	K	Mediator of RNA polymerase II transcription subunit
HIST1H1C	9593.ENSGGOP00000007505	8e-45	187.2	Hominidae	HIST1H1C	GO:0000122,GO:0000228,GO:0000785,GO:0000790,GO:0000791,GO:0003674,GO:0003676,GO:0003677,GO:0003682,GO:0005488,GO:0005575,GO:0005622,GO:0005623,GO:0005634,GO:0005694,GO:0005719,GO:0006323,GO:0006325,GO:0006333,GO:0006355,GO:0006357,GO:0006464,GO:0006479,GO:0006807,GO:0006996,GO:0008150,GO:0008152,GO:0008213,GO:0009889,GO:0009890,GO:0009892,GO:0009987,GO:0010468,GO:0010556,GO:0010558,GO:0010605,GO:…		ko:K11275					ko00000,ko03036				Mammalia	35I2U@314146,3A2P2@33154,3BQQV@33208,3CS7Q@33213,3JDXQ@40674,48562@7711,494VP@7742,4MCI3@9443,4MUTI@9604,KOG4012@1,KOG4012@2759	NA|NA|NA	B	linker histone H1 and H5 family
MED20	61622.XP_010367949.1	4.4e-120	437.2	Cercopithecoidea	MED20	GO:0000151,GO:0003674,GO:0003712,GO:0003713,GO:0003824,GO:0003899,GO:0005575,GO:0005622,GO:0005623,GO:0005634,GO:0005654,GO:0006139,GO:0006351,GO:0006352,GO:0006355,GO:0006357,GO:0006366,GO:0006367,GO:0006464,GO:0006725,GO:0006807,GO:0007275,GO:0007517,GO:0007519,GO:0008150,GO:0008152,GO:0009058,GO:0009059,GO:0009888,GO:0009889,GO:0009891,GO:0009893,GO:0009987,GO:0010467,GO:0010468,GO:0010556,GO:…		ko:K13528					ko00000,ko03021				Mammalia	35FHH@314146,35Y6I@314294,39V6F@33154,3BM8I@33208,3CY3B@33213,3JD9Z@40674,4820I@7711,494Q4@7742,4MC56@9443,KOG4309@1,KOG4309@2759	NA|NA|NA	K	Mediator complex subunit 20
USP17L3	9606.ENSP00000485323	0.0	1088.2	Hominidae	USP17L17	GO:0000075,GO:0000278,GO:0001817,GO:0001819,GO:0002682,GO:0002684,GO:0002697,GO:0002699,GO:0002831,GO:0002833,GO:0003674,GO:0003676,GO:0003723,GO:0003824,GO:0004843,GO:0005488,GO:0005539,GO:0005540,GO:0005575,GO:0005622,GO:0005623,GO:0005634,GO:0005730,GO:0005737,GO:0005783,GO:0005789,GO:0005829,GO:0006464,GO:0006508,GO:0006511,GO:0006807,GO:0007049,GO:0007093,GO:0007346,GO:0008150,GO:0008152,GO:…	3.4.19.12	ko:K11845					ko00000,ko01000,ko01002,ko04121				Mammalia	35IRI@314146,3AH6C@33154,3BYUE@33208,3D5I1@33213,3J6R1@40674,48DC4@7711,490MA@7742,4MM65@9443,4N4AA@9604,KOG1865@1,KOG1865@2759	NA|NA|NA	O	ubiquitin-like protein-specific protease activity
UBL7	9606.ENSP00000457703	3e-188	664.5	Hominidae	UBL7												Mammalia	35I7H@314146,39QUN@33154,3BDGK@33208,3CS9U@33213,3J1TE@40674,4843J@7711,490E1@7742,4MBT0@9443,4MUZ5@9604,COG5272@1,KOG0010@2759	NA|NA|NA	O	Ubiquitin family
PUS7L	9606.ENSP00000415899	0.0	1416.0	Hominidae	PUS7L	GO:0001522,GO:0003674,GO:0003824,GO:0006139,GO:0006725,GO:0006807,GO:0008150,GO:0008152,GO:0009451,GO:0009982,GO:0009987,GO:0016070,GO:0016853,GO:0016866,GO:0034641,GO:0043170,GO:0043412,GO:0044237,GO:0044238,GO:0046483,GO:0071704,GO:0090304,GO:1901360	5.4.99.27	ko:K06176					ko00000,ko01000,ko03016				Mammalia	35CG2@314146,38GEH@33154,3B9AT@33208,3CUSJ@33213,3J5NZ@40674,481NS@7711,492Y0@7742,4MCS3@9443,4N4RY@9604,COG0585@1,KOG2339@2759	NA|NA|NA	S	tRNA pseudouridine synthase D (TruD)
TOP2B	9606.ENSP00000396704	0.0	3023.0	Hominidae	TOP2B	GO:0000003,GO:0000075,GO:0000278,GO:0000280,GO:0000302,GO:0000712,GO:0000819,GO:0000902,GO:0000904,GO:0001764,GO:0003674,GO:0003682,GO:0003824,GO:0003916,GO:0003918,GO:0005080,GO:0005488,GO:0005515,GO:0005575,GO:0005622,GO:0005623,GO:0005634,GO:0005654,GO:0005730,GO:0005737,GO:0005829,GO:0006139,GO:0006259,GO:0006265,GO:0006282,GO:0006310,GO:0006725,GO:0006807,GO:0006928,GO:0006950,GO:0006979,GO:…	5.99.1.3	ko:K03164	ko01524,map01524				ko00000,ko00001,ko01000,ko03032,ko03036				Mammalia	35KRZ@314146,38CPA@33154,3BFVW@33208,3CW22@33213,3J4X2@40674,4871R@7711,48Z8Y@7742,4MBJ9@9443,4N3XJ@9604,COG0187@1,KOG0355@2759	NA|NA|NA	B	DNA Topoisomerase IV
ZBTB21	9606.ENSP00000308759	0.0	2031.1	Hominidae	ZBTB21	GO:0000166,GO:0000981,GO:0003674,GO:0003676,GO:0003677,GO:0003700,GO:0005488,GO:0005575,GO:0005622,GO:0005623,GO:0005634,GO:0005654,GO:0005737,GO:0005829,GO:0006355,GO:0006357,GO:0008150,GO:0008327,GO:0009889,GO:0009890,GO:0009892,GO:0010468,GO:0010556,GO:0010558,GO:0010605,GO:0010629,GO:0019219,GO:0019222,GO:0031323,GO:0031324,GO:0031326,GO:0031327,GO:0031974,GO:0031981,GO:0036094,GO:0043226,GO:…											Mammalia	35FEU@314146,39KKS@33154,3BJM8@33208,3CX0P@33213,3J2I7@40674,489KE@7711,48ZSJ@7742,4MGUM@9443,4N5RZ@9604,KOG1721@1,KOG1721@2759	NA|NA|NA	K	zinc finger and BTB
GATAD2A	9606.ENSP00000353463	0.0	1117.8	Hominidae	GATAD2A	GO:0000118,GO:0000228,GO:0000785,GO:0000790,GO:0000981,GO:0001568,GO:0001701,GO:0001838,GO:0001841,GO:0001842,GO:0001843,GO:0001944,GO:0002009,GO:0003674,GO:0003700,GO:0005488,GO:0005515,GO:0005575,GO:0005622,GO:0005623,GO:0005634,GO:0005654,GO:0005694,GO:0006139,GO:0006259,GO:0006304,GO:0006305,GO:0006306,GO:0006355,GO:0006357,GO:0006725,GO:0006807,GO:0007275,GO:0007399,GO:0008150,GO:0008152,GO:…											Mammalia	35MFF@314146,38FI7@33154,3BJBX@33208,3CSM4@33213,3JB4I@40674,484NY@7711,4914K@7742,4MB8D@9443,4N6FY@9604,KOG3740@1,KOG3740@2759	NA|NA|NA	K	GATA zinc finger domain containing
HBA1	9597.XP_003809438.1	1.4e-74	285.4	Hominidae	HBA	GO:0000302,GO:0005575,GO:0005576,GO:0005615,GO:0005622,GO:0005623,GO:0005737,GO:0005829,GO:0005833,GO:0005840,GO:0006810,GO:0006811,GO:0006820,GO:0006897,GO:0006898,GO:0006950,GO:0006979,GO:0008150,GO:0008152,GO:0009056,GO:0009636,GO:0009987,GO:0010035,GO:0010941,GO:0010942,GO:0015669,GO:0015671,GO:0015701,GO:0015711,GO:0015893,GO:0015935,GO:0016043,GO:0016192,GO:0016999,GO:0017001,GO:0017144,GO:…		ko:K13822	ko05143,ko05144,map05143,map05144				ko00000,ko00001,ko04147				Mammalia	35PZH@314146,3A1RG@33154,3BQKH@33208,3D6Q8@33213,3JGIH@40674,48E3W@7711,49AT1@7742,4MJPM@9443,4N6T3@9604,KOG3378@1,KOG3378@2759	NA|NA|NA	C	hydrogen peroxide catabolic process
H2AFZ	10029.XP_007628993.1	2.5e-62	244.6	Rodentia	H2AFZ	GO:0000228,GO:0000785,GO:0000790,GO:0000791,GO:0000792,GO:0000976,GO:0000977,GO:0000978,GO:0000979,GO:0000980,GO:0000987,GO:0001012,GO:0001046,GO:0001047,GO:0001067,GO:0001158,GO:0003674,GO:0003676,GO:0003677,GO:0003682,GO:0003690,GO:0005488,GO:0005575,GO:0005622,GO:0005623,GO:0005634,GO:0005694,GO:0005719,GO:0005720,GO:0006325,GO:0006342,GO:0006355,GO:0006357,GO:0006996,GO:0008150,GO:0009719,GO:…		ko:K11251	ko04217,ko05034,ko05322,map04217,map05034,map05322				ko00000,ko00001,ko03036,ko04147				Mammalia	35PXB@314146,39ZW3@33154,3BPC4@33208,3D68R@33213,3JGJM@40674,48E2D@7711,49ATP@7742,4Q5BA@9989,COG5262@1,KOG1757@2759	NA|NA|NA	B	Histone H2A.Z-like
KRT80	9606.ENSP00000378292	2.2e-193	681.8	Hominidae	KRT80	GO:0005575,GO:0005622,GO:0005623,GO:0005737,GO:0005829,GO:0005856,GO:0005882,GO:0007275,GO:0008150,GO:0008219,GO:0008544,GO:0009888,GO:0009913,GO:0009987,GO:0012501,GO:0030154,GO:0030216,GO:0030855,GO:0031424,GO:0032501,GO:0032502,GO:0043226,GO:0043228,GO:0043229,GO:0043232,GO:0043588,GO:0044422,GO:0044424,GO:0044430,GO:0044444,GO:0044446,GO:0044464,GO:0045111,GO:0048513,GO:0048731,GO:0048856,GO:…		ko:K07605					ko00000,ko04147,ko04812				Mammalia	28N6C@1,2RVYD@2759,35PE0@314146,39WDX@33154,3BIG1@33208,3D12U@33213,3JAGA@40674,487QI@7711,497M3@7742,4MCWN@9443,4MXK8@9604	NA|NA|NA	Z	Belongs to the intermediate filament family
PHIP	9606.ENSP00000275034	0.0	3194.1	Hominidae	PHIP	GO:0001932,GO:0001934,GO:0003674,GO:0005102,GO:0005158,GO:0005488,GO:0005515,GO:0005575,GO:0005622,GO:0005623,GO:0005634,GO:0006355,GO:0006357,GO:0006606,GO:0006810,GO:0006886,GO:0006913,GO:0006996,GO:0007010,GO:0007088,GO:0007154,GO:0007165,GO:0007166,GO:0007167,GO:0007169,GO:0007346,GO:0008104,GO:0008150,GO:0008284,GO:0008286,GO:0008360,GO:0009719,GO:0009725,GO:0009889,GO:0009891,GO:0009893,GO:…		ko:K11797					ko00000,ko04121				Mammalia	35JAI@314146,38CE8@33154,3BB2M@33208,3CYU5@33213,3J3NF@40674,47Z32@7711,48XFP@7742,4MM50@9443,4N2U7@9604,COG2319@1,KOG0644@2759	NA|NA|NA	S	Pleckstrin homology domain interacting protein
CNOT2	10029.XP_007636985.1	1.3e-298	1031.6	Rodentia	CNOT2	GO:0000075,GO:0000077,GO:0000122,GO:0000278,GO:0000288,GO:0000289,GO:0000932,GO:0000956,GO:0001221,GO:0001222,GO:0001224,GO:0001226,GO:0003674,GO:0003712,GO:0005488,GO:0005515,GO:0005575,GO:0005622,GO:0005623,GO:0005634,GO:0005737,GO:0005829,GO:0005886,GO:0006139,GO:0006355,GO:0006357,GO:0006401,GO:0006402,GO:0006417,GO:0006725,GO:0006807,GO:0006950,GO:0006974,GO:0006977,GO:0007049,GO:0007093,GO:…		ko:K12605	ko03018,map03018				ko00000,ko00001,ko03019				Mammalia	35D9X@314146,38FUX@33154,3BC74@33208,3CS2R@33213,3JFDJ@40674,4895A@7711,48XRH@7742,4PS8G@9989,COG5601@1,KOG2151@2759	NA|NA|NA	K	CCR4-NOT transcription complex subunit 2
ERLEC1	9606.ENSP00000185150	3.2e-291	1006.9	Hominidae	ERLEC1	GO:0003674,GO:0005488,GO:0005515,GO:0005575,GO:0005622,GO:0005623,GO:0005737,GO:0005783,GO:0005788,GO:0006508,GO:0006511,GO:0006807,GO:0006810,GO:0006886,GO:0006950,GO:0008104,GO:0008150,GO:0008152,GO:0009056,GO:0009057,GO:0009892,GO:0009894,GO:0009895,GO:0009987,GO:0010033,GO:0010243,GO:0010498,GO:0010605,GO:0012505,GO:0015031,GO:0015833,GO:0019222,GO:0019538,GO:0019941,GO:0030162,GO:0030163,GO:…		ko:K14008	ko04141,map04141	M00403			ko00000,ko00001,ko00002				Mammalia	359VH@314146,38CHR@33154,3BBT7@33208,3CWKV@33213,3J8TB@40674,484AN@7711,490XB@7742,4M66N@9443,4N3D5@9604,KOG3394@1,KOG3394@2759	NA|NA|NA	O	ubiquitin-dependent ERAD pathway
RIF1	9606.ENSP00000243326	0.0	4505.7	Hominidae	RIF1	GO:0000018,GO:0000122,GO:0000228,GO:0000723,GO:0000726,GO:0000781,GO:0000785,GO:0000790,GO:0000793,GO:0001939,GO:0001940,GO:0002637,GO:0002639,GO:0002682,GO:0002684,GO:0002694,GO:0002696,GO:0002697,GO:0002699,GO:0002700,GO:0002702,GO:0002703,GO:0002705,GO:0002706,GO:0002708,GO:0002712,GO:0002714,GO:0002819,GO:0002821,GO:0002822,GO:0002824,GO:0002889,GO:0002891,GO:0005575,GO:0005622,GO:0005623,GO:…		ko:K11138	ko04550,map04550				ko00000,ko00001,ko03032				Mammalia	2CNCB@1,2QV6C@2759,35MJ5@314146,39S1D@33154,3BD3T@33208,3D0EG@33213,3JA0B@40674,480Y8@7711,495VJ@7742,4MFY7@9443,4MTQP@9604	NA|NA|NA	K	Rap1-interacting factor 1 N terminal
FPGS	9606.ENSP00000362344	0.0	1199.9	Hominidae	FPGS	GO:0003674,GO:0003824,GO:0004326,GO:0005575,GO:0005622,GO:0005623,GO:0005737,GO:0005739,GO:0005759,GO:0005829,GO:0006082,GO:0006139,GO:0006520,GO:0006536,GO:0006575,GO:0006725,GO:0006732,GO:0006760,GO:0006766,GO:0006767,GO:0006807,GO:0008150,GO:0008152,GO:0008283,GO:0009058,GO:0009064,GO:0009108,GO:0009396,GO:0009987,GO:0016053,GO:0016874,GO:0016879,GO:0016881,GO:0017144,GO:0018130,GO:0019438,GO:…	6.3.2.17	ko:K01930	ko00790,ko01100,ko01523,map00790,map01100,map01523		R00942,R02237,R04241	RC00064,RC00090,RC00162	ko00000,ko00001,ko01000				Mammalia	35C5X@314146,38DEV@33154,3BD99@33208,3CRS4@33213,3J30Q@40674,483PT@7711,4941M@7742,4MCB1@9443,4N5DE@9604,COG0285@1,KOG2525@2759	NA|NA|NA	H	tetrahydrofolylpolyglutamate synthase activity
FANCD2	9606.ENSP00000287647	0.0	2733.0	Hominidae	FANCD2	GO:0000003,GO:0000280,GO:0000793,GO:0002682,GO:0002694,GO:0003674,GO:0005488,GO:0005515,GO:0005575,GO:0005622,GO:0005623,GO:0005634,GO:0005654,GO:0005694,GO:0005730,GO:0005737,GO:0005829,GO:0006139,GO:0006259,GO:0006281,GO:0006355,GO:0006725,GO:0006807,GO:0006950,GO:0006974,GO:0006979,GO:0006996,GO:0007049,GO:0007059,GO:0007127,GO:0007129,GO:0007275,GO:0007276,GO:0007399,GO:0007417,GO:0007420,GO:…		ko:K10891	ko03460,map03460				ko00000,ko00001,ko03400				Mammalia	35EK4@314146,38DBS@33154,3BGF0@33208,3CU1C@33213,3J6Q4@40674,4853D@7711,4901Z@7742,4M9H7@9443,4N62C@9604,KOG4712@1,KOG4712@2759	NA|NA|NA	S	Fanconi anaemia protein FancD2 nuclease
H2AFX	27679.XP_003923661.1	3.7e-70	270.8	Primates	H2AFX	GO:0000075,GO:0000077,GO:0000228,GO:0000726,GO:0000785,GO:0000790,GO:0003674,GO:0003676,GO:0003677,GO:0005488,GO:0005515,GO:0005575,GO:0005622,GO:0005623,GO:0005634,GO:0005654,GO:0005694,GO:0005813,GO:0005815,GO:0005856,GO:0006139,GO:0006259,GO:0006281,GO:0006282,GO:0006302,GO:0006303,GO:0006323,GO:0006325,GO:0006333,GO:0006334,GO:0006342,GO:0006355,GO:0006725,GO:0006807,GO:0006950,GO:0006974,GO:…		ko:K11251	ko04217,ko05034,ko05322,map04217,map05034,map05322				ko00000,ko00001,ko03036,ko04147				Mammalia	35NUU@314146,3A1K0@33154,3BMNF@33208,3DHEI@33213,3J9Q6@40674,48QS8@7711,49MC4@7742,4MJ70@9443,COG5262@1,KOG1756@2759	NA|NA|NA	B	H2A histone family, member X
DLGAP5	9606.ENSP00000247191	0.0	1609.3	Hominidae	DLGAP5	GO:0000070,GO:0000278,GO:0000280,GO:0000819,GO:0000922,GO:0003674,GO:0003824,GO:0004721,GO:0005575,GO:0005622,GO:0005623,GO:0005634,GO:0005737,GO:0005739,GO:0005813,GO:0005815,GO:0005819,GO:0005829,GO:0005856,GO:0006355,GO:0006357,GO:0006464,GO:0006470,GO:0006793,GO:0006796,GO:0006807,GO:0006928,GO:0006996,GO:0007017,GO:0007018,GO:0007049,GO:0007059,GO:0007079,GO:0007088,GO:0007154,GO:0007165,GO:…		ko:K16804					ko00000,ko03036				Mammalia	3599Y@314146,39S6W@33154,3BAAJ@33208,3CXP9@33213,3JB20@40674,48B6I@7711,49620@7742,4MDAF@9443,4N3BB@9604,KOG3971@1,KOG3971@2759	NA|NA|NA	T	Guanylate-kinase-associated protein (GKAP) protein
PARP12	9606.ENSP00000263549	0.0	1451.4	Hominidae	PARP12		2.4.2.30	ko:K15259					ko00000,ko01000				Mammalia	2CMWA@1,2QSC4@2759,35AM1@314146,39RUG@33154,3BB2D@33208,3CXH2@33213,3JEVJ@40674,480Q8@7711,48UVG@7742,4M8DJ@9443,4N40J@9604	NA|NA|NA	S	WWE domain
CHAF1A	9606.ENSP00000301280	0.0	1540.8	Hominidae	CHAF1A	GO:0000228,GO:0000785,GO:0000790,GO:0003674,GO:0003682,GO:0005488,GO:0005515,GO:0005575,GO:0005622,GO:0005623,GO:0005634,GO:0005694,GO:0006323,GO:0006325,GO:0006333,GO:0006334,GO:0006335,GO:0006996,GO:0008150,GO:0009987,GO:0016043,GO:0019904,GO:0022607,GO:0031497,GO:0031974,GO:0031981,GO:0032991,GO:0033186,GO:0034622,GO:0034723,GO:0034728,GO:0042802,GO:0043226,GO:0043227,GO:0043228,GO:0043229,GO:…		ko:K10750					ko00000,ko03036				Mammalia	35KZM@314146,38HXQ@33154,3BEZ3@33208,3CVU3@33213,3JFR7@40674,4856B@7711,4922U@7742,4MHZW@9443,4N08S@9604,KOG4364@1,KOG4364@2759	NA|NA|NA	B	Chromatin assembly factor 1 complex p150 subunit, N-terminal
KCTD2	10090.ENSMUSP00000099324	1.2e-106	392.9	Rodentia	KCTD2	GO:0000151,GO:0003674,GO:0005488,GO:0005515,GO:0005575,GO:0005622,GO:0005623,GO:0006508,GO:0006511,GO:0006807,GO:0008150,GO:0008152,GO:0009056,GO:0009057,GO:0009987,GO:0010498,GO:0019538,GO:0019941,GO:0030163,GO:0031461,GO:0031463,GO:0032991,GO:0043161,GO:0043170,GO:0043632,GO:0044237,GO:0044238,GO:0044248,GO:0044257,GO:0044260,GO:0044265,GO:0044267,GO:0044424,GO:0044464,GO:0044877,GO:0051603,GO:…		ko:K21914					ko00000,ko04121				Mammalia	35J8X@314146,394RT@33154,3BDR3@33208,3CR9K@33213,3JCSV@40674,480H6@7711,48YRZ@7742,4Q4IJ@9989,KOG2715@1,KOG2715@2759	NA|NA|NA	S	BTB/POZ domain
NSD3	9606.ENSP00000313983	0.0	2795.8	Hominidae	WHSC1L1	GO:0003674,GO:0003824,GO:0005575,GO:0005622,GO:0005623,GO:0005634,GO:0005654,GO:0006325,GO:0006355,GO:0006464,GO:0006479,GO:0006807,GO:0006996,GO:0008150,GO:0008152,GO:0008168,GO:0008170,GO:0008213,GO:0008276,GO:0008757,GO:0009889,GO:0009890,GO:0009892,GO:0009987,GO:0010468,GO:0010556,GO:0010558,GO:0010605,GO:0010629,GO:0016043,GO:0016278,GO:0016279,GO:0016569,GO:0016570,GO:0016571,GO:0016740,GO:…	2.1.1.43	ko:K11425	ko00310,map00310		R03875,R03938,R04866,R04867	RC00003,RC00060,RC00181,RC00496	ko00000,ko00001,ko01000,ko03036				Mammalia	35JAK@314146,38BYD@33154,3BB08@33208,3CTH5@33213,3JDM4@40674,47ZT8@7711,496HV@7742,4ME2P@9443,4MSE3@9604,COG2940@1,KOG1081@2759	NA|NA|NA	K	Wolf-Hirschhorn syndrome candidate 1-like 1
ANPEP	9606.ENSP00000300060	0.0	1930.6	Hominidae	ANPEP	GO:0001775,GO:0002252,GO:0002263,GO:0002274,GO:0002275,GO:0002283,GO:0002366,GO:0002376,GO:0002443,GO:0002444,GO:0002446,GO:0003008,GO:0003013,GO:0003674,GO:0003824,GO:0004177,GO:0005488,GO:0005575,GO:0005576,GO:0005615,GO:0005622,GO:0005623,GO:0005737,GO:0005793,GO:0005886,GO:0006508,GO:0006518,GO:0006725,GO:0006807,GO:0006810,GO:0006887,GO:0006955,GO:0007154,GO:0007165,GO:0007267,GO:0008015,GO:…	3.4.11.2	ko:K11140	ko00480,ko01100,ko04614,ko04640,map00480,map01100,map04614,map04640		R00899,R04951	RC00096,RC00141	ko00000,ko00001,ko01000,ko01002,ko04090,ko04131,ko04147				Mammalia	35FRE@314146,38CFG@33154,3BD0T@33208,3CUKR@33213,3J227@40674,489DU@7711,493AI@7742,4M864@9443,4N5M8@9604,COG0308@1,KOG1046@2759	NA|NA|NA	EO	ERAP1-like C-terminal domain
HDDC2	9606.ENSP00000381220	7.5e-109	399.8	Hominidae	HDDC2			ko:K07023					ko00000				Mammalia	35N4C@314146,38FZH@33154,3BIBA@33208,3D0PM@33213,3JCGJ@40674,48B1C@7711,493FE@7742,4MCNS@9443,4N106@9604,COG1896@1,KOG3197@2759	NA|NA|NA	S	HD domain
NT5C3B	9597.XP_003813901.1	5.4e-172	610.1	Hominidae	NT5C3B	GO:0000288,GO:0000291,GO:0000956,GO:0003674,GO:0003824,GO:0005575,GO:0005622,GO:0005623,GO:0005737,GO:0005829,GO:0006139,GO:0006401,GO:0006402,GO:0006725,GO:0006793,GO:0006796,GO:0006807,GO:0008150,GO:0008152,GO:0008252,GO:0008253,GO:0009056,GO:0009057,GO:0009892,GO:0009987,GO:0010468,GO:0010605,GO:0010629,GO:0016070,GO:0016071,GO:0016311,GO:0016787,GO:0016788,GO:0016791,GO:0019222,GO:0019439,GO:…	3.1.3.5	ko:K01081	ko00230,ko00240,ko00760,ko01100,ko01110,map00230,map00240,map00760,map01100,map01110		R00183,R00511,R00963,R01126,R01227,R01569,R01664,R01968,R02088,R02102,R02323,R02719,R03346	RC00017	ko00000,ko00001,ko01000				Mammalia	35AZF@314146,39AX7@33154,3BGKK@33208,3D2VG@33213,3JBX4@40674,4863A@7711,4971B@7742,4MH8C@9443,4MTIH@9604,KOG3128@1,KOG3128@2759	NA|NA|NA	F	Belongs to the pyrimidine 5'-nucleotidase family
TP53BP1	9606.ENSP00000371475	0.0	3543.4	Hominidae	TP53BP1	GO:0000018,GO:0000075,GO:0000077,GO:0000228,GO:0000726,GO:0000775,GO:0000776,GO:0000781,GO:0000784,GO:0001085,GO:0001102,GO:0002039,GO:0002637,GO:0002639,GO:0002682,GO:0002684,GO:0002694,GO:0002696,GO:0002697,GO:0002699,GO:0002700,GO:0002702,GO:0002703,GO:0002705,GO:0002706,GO:0002708,GO:0002712,GO:0002714,GO:0002819,GO:0002821,GO:0002822,GO:0002824,GO:0002889,GO:0002891,GO:0003674,GO:0003676,GO:…		ko:K20915	ko04621,map04621				ko00000,ko00001				Mammalia	35H7R@314146,39RW8@33154,3BAGH@33208,3CVRG@33213,3J7KJ@40674,482N1@7711,48ZR7@7742,4MGFA@9443,4MYH5@9604,KOG3548@1,KOG3548@2759	NA|NA|NA	K	Tumour suppressor p53-binding protein-1 Tudor
TRUB2	9606.ENSP00000361982	2.4e-189	667.9	Hominidae	TRUB2	GO:0005575,GO:0005622,GO:0005623,GO:0005737,GO:0005829,GO:0006417,GO:0008150,GO:0009889,GO:0009891,GO:0009893,GO:0010468,GO:0010556,GO:0010557,GO:0010604,GO:0010608,GO:0010628,GO:0019222,GO:0031323,GO:0031325,GO:0031326,GO:0031328,GO:0032268,GO:0032270,GO:0034248,GO:0034250,GO:0044424,GO:0044444,GO:0044464,GO:0045727,GO:0048518,GO:0048522,GO:0050789,GO:0050794,GO:0051171,GO:0051173,GO:0051246,GO:…											Mammalia	35JRY@314146,38GEY@33154,3B9DX@33208,3CV4G@33213,3J7S2@40674,487I5@7711,4990R@7742,4MFBQ@9443,4MYUV@9604,COG0130@1,KOG2559@2759	NA|NA|NA	J	TruB family pseudouridylate synthase (N terminal domain)
CREBBP	9606.ENSP00000262367	0.0	3942.5	Hominidae	CREBBP	GO:0000122,GO:0000123,GO:0000228,GO:0000775,GO:0000776,GO:0000777,GO:0000779,GO:0000785,GO:0000790,GO:0000793,GO:0000940,GO:0000976,GO:0000977,GO:0000981,GO:0000982,GO:0000987,GO:0000988,GO:0000989,GO:0001012,GO:0001067,GO:0001076,GO:0001078,GO:0001085,GO:0001091,GO:0001093,GO:0001098,GO:0001099,GO:0001102,GO:0001191,GO:0001227,GO:0001228,GO:0001666,GO:0001817,GO:0001818,GO:0001819,GO:0002039,GO:…	2.3.1.48	ko:K04498	ko04024,ko04066,ko04068,ko04110,ko04310,ko04330,ko04350,ko04520,ko04630,ko04720,ko04916,ko04919,ko04922,ko05016,ko05152,ko05161,ko05164,ko05165,ko05166,ko05167,ko05168,ko05169,ko05200,ko05203,ko05206,ko05211,ko05215,map04024,map04066,map04068,map04110,map04310,map04330,map04350,map04520,map04630,map04720,map04916,map04919,map04922,map05016,map05152,map05161,map05164,map05165,map05166,map05167,map…				ko00000,ko00001,ko01000,ko03000,ko03029,ko03036				Mammalia	35N52@314146,38G23@33154,3BAGN@33208,3CRQD@33213,3JCCX@40674,483FJ@7711,48W13@7742,4MCTU@9443,4MS6V@9604,COG5076@1,KOG1778@2759	NA|NA|NA	K	CREB binding protein
MEN1	9593.ENSGGOP00000002924	8.1e-300	1035.8	Hominidae	MEN1	GO:0000003,GO:0000079,GO:0000122,GO:0000165,GO:0000217,GO:0000228,GO:0000278,GO:0000400,GO:0000403,GO:0000781,GO:0000784,GO:0000785,GO:0000790,GO:0001067,GO:0001501,GO:0001503,GO:0001649,GO:0001678,GO:0001776,GO:0001890,GO:0001893,GO:0001932,GO:0001933,GO:0002051,GO:0002065,GO:0002067,GO:0002076,GO:0002376,GO:0002520,GO:0003006,GO:0003309,GO:0003674,GO:0003676,GO:0003677,GO:0003682,GO:0003690,GO:…		ko:K14970	ko04934,ko05202,map04934,map05202				ko00000,ko00001,ko03036				Mammalia	2CNB7@1,2QUYK@2759,359UD@314146,39SI4@33154,3BH2D@33208,3CWYV@33213,3J1QB@40674,4881Z@7711,48XPY@7742,4M769@9443,4MXTJ@9604	NA|NA|NA	K	Menin
CALML3	9593.ENSGGOP00000006566	2.1e-31	142.1	Hominidae	CALML3	GO:0003674,GO:0005488,GO:0005509,GO:0043167,GO:0043169,GO:0046872		ko:K02183	ko04014,ko04015,ko04016,ko04020,ko04022,ko04024,ko04070,ko04114,ko04218,ko04261,ko04270,ko04371,ko04626,ko04713,ko04720,ko04722,ko04728,ko04740,ko04744,ko04745,ko04750,ko04910,ko04912,ko04915,ko04916,ko04921,ko04922,ko04924,ko04925,ko04970,ko04971,ko05010,ko05031,ko05034,ko05133,ko05152,ko05167,ko05200,ko05214,ko05418,map04014,map04015,map04016,map04020,map04022,map04024,map04070,map04114,map0421…				ko00000,ko00001,ko01009,ko03036,ko04131,ko04147				Mammalia	35JX6@314146,3A35M@33154,3BQQ5@33208,3D5VW@33213,3J1NZ@40674,48CSP@7711,499R9@7742,4MMV9@9443,4MXKK@9604,COG5126@1,KOG0027@2759	NA|NA|NA	T	Calmodulin-like 3
MPC1	9606.ENSP00000354223	1.4e-58	231.9	Hominidae	MPC1	GO:0003674,GO:0005215,GO:0005342,GO:0005575,GO:0005622,GO:0005623,GO:0005737,GO:0005739,GO:0005740,GO:0005743,GO:0006082,GO:0006084,GO:0006085,GO:0006086,GO:0006090,GO:0006139,GO:0006163,GO:0006164,GO:0006637,GO:0006725,GO:0006732,GO:0006733,GO:0006753,GO:0006790,GO:0006793,GO:0006796,GO:0006807,GO:0006810,GO:0006811,GO:0006820,GO:0006839,GO:0006848,GO:0006850,GO:0008028,GO:0008150,GO:0008152,GO:…		ko:K22138					ko00000,ko02000,ko03029	2.A.105.1			Mammalia	35Q8A@314146,3A5JS@33154,3BSV6@33208,3D9BE@33213,3JGY4@40674,48EJ0@7711,49BH8@7742,4MN4D@9443,4N75E@9604,KOG1590@1,KOG1590@2759	NA|NA|NA	C	Uncharacterised protein family (UPF0041)
CXorf38	9606.ENSP00000330488	4.5e-185	653.7	Hominidae	CXorf38												Mammalia	28IV1@1,2QR6P@2759,35FJM@314146,38H6N@33154,3BJFR@33208,3D026@33213,3J9ZZ@40674,487I1@7711,49223@7742,4MBEU@9443,4N4WN@9604	NA|NA|NA	S	Domain of unknown function (DUF4559)
SSRP1	61853.ENSNLEP00000015295	1.2e-307	1062.0	Primates	SSRP1	GO:0000981,GO:0003674,GO:0003676,GO:0003677,GO:0003682,GO:0003700,GO:0005488,GO:0005575,GO:0005622,GO:0005623,GO:0005634,GO:0005654,GO:0006139,GO:0006351,GO:0006354,GO:0006355,GO:0006357,GO:0006366,GO:0006368,GO:0006725,GO:0006807,GO:0008150,GO:0008152,GO:0009058,GO:0009059,GO:0009889,GO:0009966,GO:0009987,GO:0010467,GO:0010468,GO:0010556,GO:0010646,GO:0016070,GO:0018130,GO:0019219,GO:0019222,GO:…		ko:K09272					ko00000,ko03000				Mammalia	35JJG@314146,38CT0@33154,3B9AQ@33208,3CXEP@33213,3JF47@40674,488PX@7711,494IE@7742,4MIZR@9443,COG5165@1,KOG0526@2759	NA|NA|NA	B	Component of the FACT complex, a general chromatin factor that acts to reorganize nucleosomes. The FACT complex is involved in multiple processes that require DNA as a template such as mRNA elongation, DNA replication and DNA repair. During transcription elongation the FACT complex acts as a histone chaperone that both destabilizes and restores nucleosomal structure. It facilitates the passage of…
POGZ	9598.ENSPTRP00000002195	0.0	2510.3	Hominidae	POGZ	GO:0000070,GO:0000228,GO:0000278,GO:0000280,GO:0000785,GO:0000790,GO:0000819,GO:0000981,GO:0003674,GO:0003700,GO:0005575,GO:0005622,GO:0005623,GO:0005634,GO:0005654,GO:0005694,GO:0005737,GO:0005829,GO:0006355,GO:0006357,GO:0006996,GO:0007049,GO:0007059,GO:0007062,GO:0007064,GO:0008150,GO:0009889,GO:0009987,GO:0010468,GO:0010556,GO:0016043,GO:0019219,GO:0019222,GO:0022402,GO:0022607,GO:0031323,GO:…											Mammalia	35D9U@314146,39VRX@33154,3BHCU@33208,3CY9U@33213,3J7R6@40674,4840Q@7711,4946X@7742,4M8P4@9443,4MZRT@9604,KOG1721@1,KOG1721@2759,KOG3105@1,KOG3105@2759	NA|NA|NA	BD	DDE superfamily endonuclease
UBE2Q1	118797.XP_007458114.1	3.1e-210	737.6	Cetartiodactyla	UBE2Q1	GO:0000003,GO:0001967,GO:0002790,GO:0003674,GO:0003824,GO:0004842,GO:0006464,GO:0006807,GO:0006810,GO:0007154,GO:0007267,GO:0007275,GO:0007565,GO:0007566,GO:0007610,GO:0007617,GO:0007618,GO:0007631,GO:0008104,GO:0008150,GO:0008152,GO:0009306,GO:0009566,GO:0009914,GO:0009987,GO:0010817,GO:0015031,GO:0015833,GO:0016567,GO:0016740,GO:0019098,GO:0019538,GO:0019787,GO:0019953,GO:0022414,GO:0023052,GO:…	2.3.2.23	ko:K10582	ko04120,map04120				ko00000,ko00001,ko01000,ko04121				Mammalia	38GW2@33154,3BFYP@33208,3CTU9@33213,3J3YV@40674,4827J@7711,48V8Y@7742,4IY0I@91561,KOG0897@1,KOG0897@2759	NA|NA|NA	O	Ubiquitin-conjugating enzyme E2 Q1
BLOC1S5	9597.XP_008951123.1	4.2e-98	364.0	Hominidae	BLOC1S5	GO:0005575,GO:0005622,GO:0005623,GO:0005737,GO:0005829,GO:0006810,GO:0006928,GO:0006996,GO:0007017,GO:0007018,GO:0007275,GO:0007399,GO:0007423,GO:0008088,GO:0008089,GO:0008150,GO:0009605,GO:0009653,GO:0009790,GO:0009887,GO:0009987,GO:0010970,GO:0012505,GO:0016043,GO:0016050,GO:0016192,GO:0016197,GO:0021700,GO:0022008,GO:0030030,GO:0030133,GO:0030154,GO:0030182,GO:0030705,GO:0031082,GO:0031083,GO:…		ko:K20187					ko00000,ko04131				Mammalia	2C1XV@1,2S2QH@2759,35HUG@314146,39YPU@33154,3BJXT@33208,3CZJH@33213,3J9PR@40674,47Z2E@7711,496GE@7742,4M6G8@9443,4N6WT@9604	NA|NA|NA	U	Organelle biogenesis, Muted-like protein
EFNA1	9597.XP_003817120.1	2.3e-118	431.4	Hominidae	EFNA1	GO:0000122,GO:0000902,GO:0000904,GO:0001525,GO:0001568,GO:0001837,GO:0001932,GO:0001933,GO:0001934,GO:0001944,GO:0003007,GO:0003170,GO:0003171,GO:0003174,GO:0003176,GO:0003179,GO:0003180,GO:0003181,GO:0003183,GO:0003188,GO:0003199,GO:0003674,GO:0005102,GO:0005488,GO:0005515,GO:0005575,GO:0005623,GO:0005886,GO:0006355,GO:0006357,GO:0006928,GO:0006935,GO:0007154,GO:0007155,GO:0007165,GO:0007166,GO:…		ko:K05462	ko04010,ko04014,ko04015,ko04151,ko04360,map04010,map04014,map04015,map04151,map04360				ko00000,ko00001,ko00536,ko04052,ko04516				Mammalia	35JB5@314146,39SQY@33154,3BNMK@33208,3D4BB@33213,3J20C@40674,487JI@7711,494FR@7742,4MEQX@9443,4MSWU@9604,KOG3858@1,KOG3858@2759	NA|NA|NA	T	Ephrin
ZNF143	9606.ENSP00000379847	1.1e-177	630.2	Hominidae	ZNF143	GO:0000976,GO:0000977,GO:0000978,GO:0000981,GO:0000982,GO:0000987,GO:0001012,GO:0001067,GO:0001077,GO:0001228,GO:0003674,GO:0003676,GO:0003677,GO:0003682,GO:0003690,GO:0003700,GO:0005488,GO:0005575,GO:0005622,GO:0005623,GO:0005634,GO:0005654,GO:0006139,GO:0006351,GO:0006355,GO:0006357,GO:0006359,GO:0006366,GO:0006383,GO:0006725,GO:0006807,GO:0008150,GO:0008152,GO:0008284,GO:0009058,GO:0009059,GO:…		ko:K20828					ko00000,ko03021				Mammalia	35NWD@314146,38HHR@33154,3BCF8@33208,3CSI1@33213,3J8MZ@40674,47ZWR@7711,4946Q@7742,4M9JC@9443,4N3N1@9604,KOG1721@1,KOG1721@2759	NA|NA|NA	K	Zinc finger protein 143
LACTB	9606.ENSP00000261893	6.6e-285	986.1	Hominidae	LACTB	GO:0003674,GO:0003824,GO:0005488,GO:0005515,GO:0005575,GO:0005622,GO:0005623,GO:0005737,GO:0005739,GO:0005829,GO:0006508,GO:0006807,GO:0008150,GO:0008152,GO:0008233,GO:0016787,GO:0019216,GO:0019222,GO:0019538,GO:0042802,GO:0043170,GO:0043226,GO:0043227,GO:0043229,GO:0043231,GO:0044238,GO:0044424,GO:0044444,GO:0044464,GO:0050789,GO:0065007,GO:0071704,GO:0080090,GO:0140096,GO:1901564		ko:K17382					ko00000,ko01002				Mammalia	2QQBX@2759,35C4I@314146,39RFH@33154,3BE1E@33208,3CSHV@33213,3J858@40674,486XT@7711,497V4@7742,4MIFC@9443,4MYJ3@9604,COG1680@1	NA|NA|NA	C	Beta-lactamase
DUSP12	9598.ENSPTRP00000002666	6.5e-198	696.4	Hominidae	DUSP12	GO:0003674,GO:0003824,GO:0004721,GO:0004725,GO:0005488,GO:0005515,GO:0005575,GO:0005622,GO:0005623,GO:0005634,GO:0005737,GO:0006109,GO:0006464,GO:0006470,GO:0006793,GO:0006796,GO:0006807,GO:0008138,GO:0008150,GO:0008152,GO:0008270,GO:0009893,GO:0009987,GO:0010562,GO:0010675,GO:0010676,GO:0010906,GO:0016311,GO:0016787,GO:0016788,GO:0016791,GO:0019220,GO:0019222,GO:0019538,GO:0019899,GO:0019900,GO:…	3.1.3.16,3.1.3.48	ko:K14819					ko00000,ko01000,ko01009,ko03009				Mammalia	35BYV@314146,38DF8@33154,3BE7W@33208,3CSN0@33213,3JDYH@40674,4825F@7711,493DQ@7742,4MA9P@9443,4MU95@9604,COG2453@1,KOG1716@2759	NA|NA|NA	V	Dual specificity phosphatase, catalytic domain
DCAF16	9593.ENSGGOP00000000516	1.7e-122	445.3	Hominidae	DCAF16	GO:0000151,GO:0005575,GO:0005622,GO:0005623,GO:0005634,GO:0005654,GO:0006464,GO:0006807,GO:0008150,GO:0008152,GO:0009987,GO:0019538,GO:0031461,GO:0031974,GO:0031981,GO:0032991,GO:0036211,GO:0043170,GO:0043226,GO:0043227,GO:0043229,GO:0043231,GO:0043233,GO:0043412,GO:0043687,GO:0044237,GO:0044238,GO:0044260,GO:0044267,GO:0044422,GO:0044424,GO:0044428,GO:0044446,GO:0044464,GO:0070013,GO:0071704,GO:…											Mammalia	295A1@1,2RC7Y@2759,35JVF@314146,38FP3@33154,3BHY3@33208,3CSW1@33213,3J74F@40674,48A81@7711,499IH@7742,4M9K8@9443,4N21B@9604	NA|NA|NA	S	DDB1- and CUL4-associated factor 16
SCAMP1	9606.ENSP00000481022	1.1e-168	599.4	Hominidae	SCAMP1	GO:0001775,GO:0002252,GO:0002263,GO:0002274,GO:0002275,GO:0002283,GO:0002366,GO:0002376,GO:0002443,GO:0002444,GO:0002446,GO:0003674,GO:0005488,GO:0005515,GO:0005575,GO:0005622,GO:0005623,GO:0005737,GO:0005768,GO:0005794,GO:0005802,GO:0005886,GO:0006810,GO:0006887,GO:0006892,GO:0006897,GO:0006955,GO:0008021,GO:0008104,GO:0008150,GO:0009987,GO:0010008,GO:0012505,GO:0012506,GO:0015031,GO:0015833,GO:…		ko:K19995					ko00000,ko04131				Mammalia	35M8C@314146,38DFA@33154,3BA3I@33208,3CUIA@33213,3J9K4@40674,481CG@7711,4906R@7742,4M8BF@9443,4MW67@9604,KOG3088@1,KOG3088@2759	NA|NA|NA	U	Secretory carrier membrane protein 1
# 285 queries scanned
# Total time (seconds): 47.5135989189
# Rate: 6.00 q/s

## Sheet: dif_kog
Query	COG cat
FTL	P
FTH1	P
DAB2	T
KRT85	Z
NEGR1	T
SYNGR1	U
MOCS2	C
COL15A1	W
CRIP2	TZ
KRT9	S
TNS1	TZ
MAOB	C
CSPG4	T
MRS2	P
PAAF1	S
CD276	T
SRC	T
CDA	F
KRT10	S
ALPI	G
KATNA1	O
KRT17	Z
RCN3	TU
KRT1	Z
SCIN	Z
NPC2	S
DHTKD1	C
CALR	O
KRT2	Z
UHRF1	B
EPB41L2	Z
PYGL	G
PDCD4	K
ITGA5	W
CARMIL1	N
CES3	I
PRDX3	O
PSAP	GI
HMGCS1	H
C1orf198	S
C9orf85	S
BRD3	K
RCE1	O
PBXIP1	K
LETMD1	T
HSPB8	O
RAF1	T
OXNAD1	C
CADM1	T
ITGB1	W
CLU	K
TGFBR1	T
ECHS1	I
RDH10	Q
CRABP2	K
P4HA1	E
MYO1E	Z
CCNB1	D
NUCB2	S
PARP1	KLO
PALM	U
FKBP2	O
TFRC	P
NUDT5	F
CYR61	W
MPHOSPH8	B
CEMIP2	S
OAT	E
ATP13A1	P
APOL2	U
HMGA1	K
GUSB	G
NOLC1	Y
DNTTIP1	K
TTC27	S
LAMC1	W
IL18	K
SH3BGRL	S
ANXA3	U
CISD1	S
ATE1	O
MOCOS	H
SLC7A2	P
SERPINI1	V
MTMR6	S
SMOC1	S
MTF2	B
MLKL	T
SMAD5	K
PDGFRB	T
HP1BP3	B
TCP11L1	T
GRAMD1B	S
PTGFRN	U
KRT8	S
SPEN	A
ALDH1B1	C
MYDGF	T
CD9	S
PDLIM7	TZ
VKORC1	S
DDRGK1	S
KIF4A	Z
HIBADH	I
KRIT1	T
BPHL	S
SUZ12	K
PTPRF	T
DHRS7	Q
SRCAP	K
KITLG	T
ANKRD2	K
ANKLE2	T
HMGN1	S
TMEM30A	U
PPIAL4D	O
PGAM1	G
KIF22	Z
STXBP2	U
NXN	O
OAS3	L
WWC1	K
ANXA11	U
ATP11A	P
CDK6	T
ARID1A	K
MEA1	S
LIG3	L
PTTG1IP	U
PDE1A	F
NDUFAF1	C
DHX16	A
ARFRP1	U
ABCG2	Q
DNMT1	B
RHOB	U
CD109	O
CTSZ	O
PSIP1	K
CRELD1	T
MDC1	L
GDI2	O
EEF1D	K
TCTN3	S
GLT8D1	G
CD83	T
SRM	E
NT5C2	F
RCC1	DZ
TOP1	L
FRA10AC1	S
HPF1	S
STRBP	A
MARCKS	H
CDKN2A	K
SRGAP2	Z
PCSK9	O
CPM	O
GAB1	T
FDFT1	I
HIST1H4A	B
ATF1	K
RNASEH1	L
MED6	K
EGFR	T
HPD	E
HLA-B	W
FOSL2	K
MCTP2	S
EEF1B2	J
CBLL1	O
SMG5	A
HIST1H3A	B
AHCTF1	K
CCDC88A	S
NQO1	C
PNKD	S
AGO1	J
XPO4	U
TP53BP2	D
FKBP14	O
BAZ1A	B
CEBPB	K
BAZ1B	B
ZC3HAV1L	S
IFRD1	Z
TPCN1	P
TUBAL3	Z
DNAJB11	O
LIG4	L
TIMELESS	K
TFCP2	K
TCF12	K
CTDSPL2	K
DCAF1	D
MAZ	K
FBXO22	O
MAD2L1	DZ
PCBD1	K
TYK2	T
TOP2A	B
RIMS1	U
SMARCA5	B
AQP3	P
TFAP2A	K
FASTKD3	K
TMOD1	Z
HIST1H2BK	B
HIST1H2BJ	B
MCFD2	S
RGPD8	U
SKP2	O
HIST2H2AB	B
BCAR3	T
ELL	K
H2AFY2	B
TST	H
TAMM41	H
TRMT1	A
EP300	B
H2AFY	B
COBL	Z
LMNA	DY
P4HTM	E
FAM120B	K
HIST1H2AG	B
CCDC137	S
CASC4	S
SSBP4	K
TSC2	DT
CAMSAP1	Z
CHD9	B
C17orf75	S
SIVA1	K
NDUFAF7	S
COQ7	H
PDLIM3	TZ
S100A10	S
CDC40	A
IVNS1ABP	K
POLR3A	K
MED10	K
HIST1H1C	B
MED20	K
USP17L3	O
UBL7	O
PUS7L	S
TOP2B	B
ZBTB21	K
GATAD2A	K
HBA1	C
H2AFZ	B
KRT80	Z
PHIP	S
CNOT2	K
ERLEC1	O
RIF1	K
FPGS	H
FANCD2	S
H2AFX	B
DLGAP5	T
PARP12	S
CHAF1A	B
KCTD2	S
NSD3	K
ANPEP	EO
HDDC2	S
NT5C3B	F
TP53BP1	K
TRUB2	J
CREBBP	K
MEN1	K
CALML3	T
MPC1	C
CXorf38	S
SSRP1	B
POGZ	BD
UBE2Q1	O
BLOC1S5	U
EFNA1	T
ZNF143	K
LACTB	C
DUSP12	V
DCAF16	S
SCAMP1	U

## Sheet: Panel
	J	Translation, ribosomal structure and biogenesis
	A	RNA processing and modification
	K	Transcription
	L	Replication, recombination and repair
	B	Chromatin structure and dynamics
	D	Cell cycle control, cell division, chromosome partitioning
	Y	Nuclear structure
	V	Defense mechanisms
	T	Signal transduction mechanisms
	M	Cell wall/membrane/envelope biogenesis
	N	Cell motility
	Z	Cytoskeleton
	W	Extracellular structures
	U	Intracellular trafficking, secretion, and vesicular transport
	O	Posttranslational modification, protein turnover, chaperones
	C	Energy production and conversion
	G	Carbohydrate transport and metabolism
	E	Amino acid transport and metabolism
	F	Nucleotide transport and metabolism
	H	Coenzyme transport and metabolism
	I	Lipid transport and metabolism
	P	Inorganic ion transport and metabolism
	Q	Secondary metabolites biosynthesis, transport and catabolism
	R	General function prediction only
	S	Function unknown
