# Supplementary material for: Single-gene knockout-coupled omics analysis identifies C9orf85 and CXorf38 as two uncharacterized human proteins associated with ZIP8 malfunction
Source: Front Mol Biosci. 2022 Oct 18;9:991308. doi: 10.3389/fmolb.2022.991308 (PMC9623088; doi:10.3389/fmolb.2022.991308)
Supplement: Supplementary file 8 [file Table4.XLSX]

## Sheet: MF
ID	Description	GeneRatio	BgRatio	pvalue	p.adjust	qvalue	geneID	Count
GO:0031491	nucleosome binding	9/266	85/17696	5.20161e-06	0.00319913	0.00274551	ARID1A/SMARCA5/HMGN1/RCC1/SSRP1/HP1BP3/UHRF1/DNTTIP1/MTF2	9
GO:0042393	histone binding	13/266	197/17696	9.23269e-06	0.00319913	0.00274551	SMARCA5/RCC1/SSRP1/TP53BP1/SUZ12/BRD3/SRCAP/PHIP/UHRF1/MPHOSPH8/HPF1/BAZ1B/MTF2	13
GO:0016853	isomerase activity	11/266	158/17696	2.75808e-05	0.00637116	0.00546777	PPIAL4D/KATNA1/TRUB2/TOP1/TOP2A/PGAM1/FKBP2/HMGCS1/TOP2B/PUS7L/FKBP14	11
GO:0003916	DNA topoisomerase activity	3/266	6/17696	6.49551e-05	0.0112535	0.0096578	TOP1/TOP2A/TOP2B	3
GO:0061629	RNA polymerase II-specific DNA-binding transcription factor binding	14/266	277/17696	8.17415e-05	0.0113294	0.00972294	ARID1A/PARP1/SRC/HMGA1/CEBPB/CALR/EP300/TP53BP1/TP53BP2/CDKN2A/CREBBP/DDRGK1/ANKRD2/DCAF1	14
GO:0003918	DNA topoisomerase type II (double strand cut, ATP-hydrolyzing) activity	2/266	2/17696	0.000225114	0.0251537	0.021587	TOP2A/TOP2B	2
GO:0016922	nuclear receptor binding	8/266	110/17696	0.000256266	0.0251537	0.021587	ARID1A/PARP1/SRC/HMGA1/CEBPB/CALR/EP300/DCAF1	8
GO:0140297	DNA-binding transcription factor binding	15/266	351/17696	0.000290374	0.0251537	0.021587	ARID1A/PARP1/SRC/HMGA1/CEBPB/CALR/EP300/TP53BP1/TP53BP2/CDKN2A/CREBBP/DDRGK1/TCF12/ANKRD2/DCAF1	15
GO:0016783	sulfurtransferase activity	3/266	11/17696	0.000506769	0.0390212	0.0334882	MOCS2/TST/MOCOS	3
GO:0003909	DNA ligase activity	2/266	3/17696	0.000668623	0.0421233	0.0361505	LIG3/LIG4	2
GO:0003910	DNA ligase (ATP) activity	2/266	3/17696	0.000668623	0.0421233	0.0361505	LIG3/LIG4	2
GO:0001618	virus receptor activity	6/266	74/17696	0.000859079	0.0457955	0.039302	SIVA1/EGFR/TFRC/ITGB1/ITGA5/ANPEP	6
GO:0140272	exogenous protein binding	6/266	74/17696	0.000859079	0.0457955	0.039302	SIVA1/EGFR/TFRC/ITGB1/ITGA5/ANPEP	6
GO:0140030	modification-dependent protein binding	8/266	144/17696	0.001521	0.0688183	0.0590603	TP53BP1/SUZ12/BRD3/PHIP/UBL7/UHRF1/MPHOSPH8/MTF2	8
GO:0030280	structural constituent of skin epidermis	3/266	16/17696	0.00162684	0.0688183	0.0590603	KRT1/KRT10/KRT2	3
GO:0035173	histone kinase activity	3/266	17/17696	0.00195363	0.0688183	0.0590603	CCNB1/BAZ1B/DCAF1	3
GO:0051427	hormone receptor binding	9/266	185/17696	0.00197838	0.0688183	0.0590603	ARID1A/PARP1/SRC/HMGA1/CEBPB/CALR/TYK2/EP300/DCAF1	9
GO:0008022	protein C-terminus binding	9/266	187/17696	0.00212846	0.0688183	0.0590603	TOP2A/SRC/PRDX3/LIG4/DAB2/TOP2B/EP300/MAD2L1/MDC1	9
GO:0035257	nuclear hormone receptor binding	8/266	152/17696	0.00213871	0.0688183	0.0590603	ARID1A/PARP1/SRC/HMGA1/CEBPB/CALR/EP300/DCAF1	8
GO:0004656	procollagen-proline 4-dioxygenase activity	2/266	5/17696	0.00218471	0.0688183	0.0590603	P4HA1/P4HTM	2
GO:0016886	ligase activity, forming phosphoric ester bonds	2/266	5/17696	0.00218471	0.0688183	0.0590603	LIG3/LIG4	2
GO:0097100	supercoiled DNA binding	2/266	5/17696	0.00218471	0.0688183	0.0590603	PSIP1/TOP1	2
GO:0035258	steroid hormone receptor binding	6/266	92/17696	0.00264339	0.0796465	0.0683531	PARP1/SRC/CEBPB/CALR/EP300/DCAF1	6
GO:0035064	methylated histone binding	5/266	65/17696	0.00292826	0.0811713	0.0696617	TP53BP1/SUZ12/UHRF1/MPHOSPH8/MTF2	5
GO:0140034	methylation-dependent protein binding	5/266	65/17696	0.00292826	0.0811713	0.0696617	TP53BP1/SUZ12/UHRF1/MPHOSPH8/MTF2	5
GO:0002039	p53 binding	5/266	66/17696	0.00313011	0.0834296	0.0715998	PTTG1IP/EP300/TP53BP1/TP53BP2/CREBBP	5
GO:0051082	unfolded protein binding	7/266	131/17696	0.00368063	0.0944695	0.0810743	PPIAL4D/CLU/CALR/CHAF1A/ERLEC1/DNAJB11/NDUFAF1	7
GO:0019842	vitamin binding	7/266	138/17696	0.00489312	0.121105	0.103933	OAT/PYGL/P4HA1/CRABP2/MOCOS/DHTKD1/P4HTM	7
GO:0019798	procollagen-proline dioxygenase activity	2/266	8/17696	0.00593732	0.137152	0.117705	P4HA1/P4HTM	2
GO:0031545	peptidyl-proline 4-dioxygenase activity	2/266	8/17696	0.00593732	0.137152	0.117705	P4HA1/P4HTM	2
GO:0004709	MAP kinase kinase kinase activity	3/266	26/17696	0.00676178	0.146435	0.125671	EGFR/RAF1/MLKL	3
GO:0008327	methyl-CpG binding	3/266	26/17696	0.00676178	0.146435	0.125671	DNMT1/UHRF1/ZBTB21	3
GO:0046332	SMAD binding	5/266	80/17696	0.00710943	0.149298	0.128129	MEN1/PARP1/TGFBR1/DAB2/TCF12	5
GO:0016866	intramolecular transferase activity	3/266	27/17696	0.00752362	0.153349	0.131605	TRUB2/PGAM1/PUS7L	3
GO:0005080	protein kinase C binding	4/266	53/17696	0.00820789	0.162516	0.139472	TOP2A/SRC/MARCKS/TOP2B	4
GO:0003713	transcription coactivator activity	11/266	319/17696	0.00912354	0.166226	0.142656	ARID1A/MED6/TFAP2A/HMGA1/PCBD1/EP300/SRCAP/WWC1/CREBBP/NSD3/MED20	11
GO:0051059	NF-kappaB binding	3/266	29/17696	0.00919405	0.166226	0.142656	EP300/TP53BP2/CDKN2A	3
GO:0004322	ferroxidase activity	2/266	10/17696	0.00935473	0.166226	0.142656	FTL/FTH1	2
GO:0016724	oxidoreductase activity, oxidizing metal ions, oxygen as acceptor	2/266	10/17696	0.00935473	0.166226	0.142656	FTL/FTH1	2
GO:0008199	ferric iron binding	2/266	11/17696	0.0113209	0.191352	0.164219	FTL/FTH1	2
GO:0043422	protein kinase B binding	2/266	11/17696	0.0113209	0.191352	0.164219	CCDC88A/ANKRD2	2
GO:0050662	coenzyme binding	10/266	291/17696	0.0129103	0.211861	0.18182	OAT/PYGL/PARP1/P4HA1/MAOB/ALDH1B1/HIBADH/MOCOS/DHTKD1/P4HTM	10
GO:0016668	oxidoreductase activity, acting on a sulfur group of donors, NAD(P) as acceptor	2/266	12/17696	0.0134515	0.211861	0.18182	PRDX3/NXN	2
GO:0031543	peptidyl-proline dioxygenase activity	2/266	12/17696	0.0134515	0.211861	0.18182	P4HA1/P4HTM	2
GO:0005178	integrin binding	6/266	132/17696	0.0148199	0.222623	0.191057	EGFR/ITGB1/ITGA5/SRC/CD9/CALR	6
GO:0008170	N-methyltransferase activity	5/266	96/17696	0.0149158	0.222623	0.191057	MEN1/SUZ12/NDUFAF7/NSD3/TRMT1	5
GO:0140097	catalytic activity, acting on DNA	8/266	213/17696	0.0154709	0.222623	0.191057	TOP1/TOP2A/HMGA1/DNMT1/LIG3/LIG4/TOP2B/CHD9	8
GO:0008253	5'-nucleotidase activity	2/266	13/17696	0.015741	0.222623	0.191057	NT5C2/NT5C3B	2
GO:0009982	pseudouridine synthase activity	2/266	13/17696	0.015741	0.222623	0.191057	TRUB2/PUS7L	2
GO:0005161	platelet-derived growth factor receptor binding	2/266	15/17696	0.0207763	0.250285	0.214796	ITGA5/PDGFRB	2
GO:0008252	nucleotidase activity	2/266	15/17696	0.0207763	0.250285	0.214796	NT5C2/NT5C3B	2
GO:1990404	protein ADP-ribosylase activity	2/266	15/17696	0.0207763	0.250285	0.214796	PARP1/PARP12	2
GO:0016791	phosphatase activity	9/266	270/17696	0.0213009	0.250285	0.214796	ALPI/PTPRF/NT5C2/CTDSPL2/DLGAP5/HDDC2/NT5C3B/DUSP12/MTMR6	9
GO:0003755	peptidyl-prolyl cis-trans isomerase activity	3/266	41/17696	0.0235198	0.250285	0.214796	PPIAL4D/FKBP2/FKBP14	3
GO:0030331	estrogen receptor binding	3/266	42/17696	0.0250547	0.250285	0.214796	PARP1/SRC/DCAF1	3
GO:0042826	histone deacetylase binding	5/266	111/17696	0.0261491	0.250285	0.214796	PARP1/TOP2A/CEBPB/TOP2B/SMG5	5
GO:0003725	double-stranded RNA binding	4/266	75/17696	0.0264159	0.250285	0.214796	TFRC/STRBP/AGO1/OAS3	4
GO:0005506	iron ion binding	6/266	152/17696	0.0274815	0.250285	0.214796	FTL/FTH1/P4HA1/CALR/HBA1/P4HTM	6
GO:0018024	histone-lysine N-methyltransferase activity	3/266	44/17696	0.0282824	0.250285	0.214796	MEN1/SUZ12/NSD3	3
GO:0120020	cholesterol transfer activity	2/266	18/17696	0.0293949	0.250285	0.214796	NPC2/GRAMD1B	2
GO:0003868	4-hydroxyphenylpyruvate dioxygenase activity	1/266	2/17696	0.0298382	0.250285	0.214796	HPD	1
GO:0004416	hydroxyacylglutathione hydrolase activity	1/266	2/17696	0.0298382	0.250285	0.214796	PNKD	1
GO:0004421	hydroxymethylglutaryl-CoA synthase activity	1/266	2/17696	0.0298382	0.250285	0.214796	HMGCS1	1
GO:0004998	transferrin receptor activity	1/266	2/17696	0.0298382	0.250285	0.214796	TFRC	1
GO:0005006	epidermal growth factor-activated receptor activity	1/266	2/17696	0.0298382	0.250285	0.214796	EGFR	1
GO:0005019	platelet-derived growth factor beta-receptor activity	1/266	2/17696	0.0298382	0.250285	0.214796	PDGFRB	1
GO:0005093	Rab GDP-dissociation inhibitor activity	1/266	2/17696	0.0298382	0.250285	0.214796	GDI2	1
GO:0008124	4-alpha-hydroxytetrahydrobiopterin dehydratase activity	1/266	2/17696	0.0298382	0.250285	0.214796	PCBD1	1
GO:0016900	oxidoreductase activity, acting on the CH-OH group of donors, disulfide as acceptor	1/266	2/17696	0.0298382	0.250285	0.214796	VKORC1	1
GO:0019144	ADP-sugar diphosphatase activity	1/266	2/17696	0.0298382	0.250285	0.214796	NUDT5	1
GO:0030366	molybdopterin synthase activity	1/266	2/17696	0.0298382	0.250285	0.214796	MOCS2	1
GO:0031682	G-protein gamma-subunit binding	1/266	2/17696	0.0298382	0.250285	0.214796	CCDC88A	1
GO:0034512	box C/D snoRNA binding	1/266	2/17696	0.0298382	0.250285	0.214796	NOLC1	1
GO:0044715	8-oxo-dGDP phosphatase activity	1/266	2/17696	0.0298382	0.250285	0.214796	NUDT5	1
GO:0047057	vitamin-K-epoxide reductase (warfarin-sensitive) activity	1/266	2/17696	0.0298382	0.250285	0.214796	VKORC1	1
GO:0061459	L-arginine transmembrane transporter activity	1/266	2/17696	0.0298382	0.250285	0.214796	SLC7A2	1
GO:0072572	poly-ADP-D-ribose binding	1/266	2/17696	0.0298382	0.250285	0.214796	HPF1	1
GO:0098770	FBXO family protein binding	1/266	2/17696	0.0298382	0.250285	0.214796	CDK6	1
GO:1905573	ganglioside GM1 binding	1/266	2/17696	0.0298382	0.250285	0.214796	PSAP	1
GO:0008757	S-adenosylmethionine-dependent methyltransferase activity	6/266	155/17696	0.0298517	0.250285	0.214796	MEN1/DNMT1/SUZ12/NDUFAF7/NSD3/TRMT1	6
GO:0016859	cis-trans isomerase activity	3/266	45/17696	0.0299751	0.250285	0.214796	PPIAL4D/FKBP2/FKBP14	3
GO:0003779	actin binding	12/266	431/17696	0.0303187	0.250285	0.214796	EPB41L2/COBL/EGFR/ITGB1/TMOD1/MARCKS/MYO1E/CCDC88A/PDLIM3/TNS1/PDLIM7/SCIN	12
GO:0004715	non-membrane spanning protein tyrosine kinase activity	3/266	46/17696	0.0317202	0.250285	0.214796	SRC/TYK2/BAZ1B	3
GO:0016722	oxidoreductase activity, oxidizing metal ions	2/266	19/17696	0.0325327	0.250285	0.214796	FTL/FTH1	2
GO:0070577	lysine-acetylated histone binding	2/266	19/17696	0.0325327	0.250285	0.214796	BRD3/PHIP	2
GO:0120015	sterol transfer activity	2/266	19/17696	0.0325327	0.250285	0.214796	NPC2/GRAMD1B	2
GO:0140033	acetylation-dependent protein binding	2/266	19/17696	0.0325327	0.250285	0.214796	BRD3/PHIP	2
GO:0043177	organic acid binding	7/266	205/17696	0.0356733	0.250285	0.214796	PYGL/PSAP/P4HA1/CRABP2/HBA1/HMGCS1/P4HTM	7
GO:0003746	translation elongation factor activity	2/266	20/17696	0.0357955	0.250285	0.214796	EEF1B2/EEF1D	2
GO:0031418	L-ascorbic acid binding	2/266	20/17696	0.0357955	0.250285	0.214796	P4HA1/P4HTM	2
GO:0050750	low-density lipoprotein particle receptor binding	2/266	21/17696	0.0391787	0.250285	0.214796	CLU/PCSK9	2
GO:0016209	antioxidant activity	4/266	86/17696	0.0406878	0.250285	0.214796	NQO1/PRDX3/HBA1/NXN	4
GO:0008276	protein methyltransferase activity	4/266	87/17696	0.0421646	0.250285	0.214796	MEN1/SUZ12/NDUFAF7/NSD3	4
GO:0003950	NAD+ ADP-ribosyltransferase activity	2/266	22/17696	0.0426779	0.250285	0.214796	PARP1/PARP12	2
GO:0005158	insulin receptor binding	2/266	22/17696	0.0426779	0.250285	0.214796	SRC/PHIP	2
GO:0050431	transforming growth factor beta binding	2/266	22/17696	0.0426779	0.250285	0.214796	TGFBR1/CD109	2
GO:0044389	ubiquitin-like protein ligase binding	9/266	308/17696	0.0437892	0.250285	0.214796	EGFR/CLU/SRC/CCNB1/CEBPB/CALR/DDRGK1/SMAD5/SMG5	9
GO:0001730	2'-5'-oligoadenylate synthetase activity	1/266	3/17696	0.044423	0.250285	0.214796	OAS3	1
GO:0002060	purine nucleobase binding	1/266	3/17696	0.044423	0.250285	0.214796	PYGL	1
GO:0003886	DNA (cytosine-5-)-methyltransferase activity	1/266	3/17696	0.044423	0.250285	0.214796	DNMT1	1
GO:0003955	NAD(P)H dehydrogenase (quinone) activity	1/266	3/17696	0.044423	0.250285	0.214796	NQO1	1
GO:0004117	calmodulin-dependent cyclic-nucleotide phosphodiesterase activity	1/266	3/17696	0.044423	0.250285	0.214796	PDE1A	1
GO:0004311	farnesyltranstransferase activity	1/266	3/17696	0.044423	0.250285	0.214796	FDFT1	1
GO:0004505	phenylalanine 4-monooxygenase activity	1/266	3/17696	0.044423	0.250285	0.214796	PCBD1	1
GO:0004566	beta-glucuronidase activity	1/266	3/17696	0.044423	0.250285	0.214796	GUSB	1
GO:0004605	phosphatidate cytidylyltransferase activity	1/266	3/17696	0.044423	0.250285	0.214796	TAMM41	1
GO:0004792	thiosulfate sulfurtransferase activity	1/266	3/17696	0.044423	0.250285	0.214796	TST	1
GO:0004809	tRNA (guanine-N2-)-methyltransferase activity	1/266	3/17696	0.044423	0.250285	0.214796	TRMT1	1
GO:0004992	platelet activating factor receptor activity	1/266	3/17696	0.044423	0.250285	0.214796	PDGFRB	1
GO:0005017	platelet-derived growth factor-activated receptor activity	1/266	3/17696	0.044423	0.250285	0.214796	PDGFRB	1
GO:0008184	glycogen phosphorylase activity	1/266	3/17696	0.044423	0.250285	0.214796	PYGL	1
GO:0015410	manganese transmembrane transporter activity, phosphorylative mechanism	1/266	3/17696	0.044423	0.250285	0.214796	ATP13A1	1
GO:0030348	syntaxin-3 binding	1/266	3/17696	0.044423	0.250285	0.214796	STXBP2	1
GO:0031750	D3 dopamine receptor binding	1/266	3/17696	0.044423	0.250285	0.214796	PALM	1
GO:0034189	very-low-density lipoprotein particle binding	1/266	3/17696	0.044423	0.250285	0.214796	PCSK9	1
GO:0035373	chondroitin sulfate proteoglycan binding	1/266	3/17696	0.044423	0.250285	0.214796	PTPRF	1
GO:0044729	hemi-methylated DNA-binding	1/266	3/17696	0.044423	0.250285	0.214796	UHRF1	1
GO:0047134	protein-disulfide reductase activity	1/266	3/17696	0.044423	0.250285	0.214796	NXN	1
GO:0048101	calcium- and calmodulin-regulated 3',5'-cyclic-GMP phosphodiesterase activity	1/266	3/17696	0.044423	0.250285	0.214796	PDE1A	1
GO:0061649	ubiquitin modification-dependent histone binding	1/266	3/17696	0.044423	0.250285	0.214796	TP53BP1	1
GO:0102250	linear malto-oligosaccharide phosphorylase activity	1/266	3/17696	0.044423	0.250285	0.214796	PYGL	1
GO:0102499	SHG alpha-glucan phosphorylase activity	1/266	3/17696	0.044423	0.250285	0.214796	PYGL	1
GO:1905576	ganglioside GT1b binding	1/266	3/17696	0.044423	0.250285	0.214796	PSAP	1
GO:0001102	RNA polymerase II activating transcription factor binding	3/266	53/17696	0.0453801	0.253616	0.217655	EP300/TP53BP1/CREBBP	3
GO:0051371	muscle alpha-actinin binding	2/266	23/17696	0.0462891	0.25459	0.218491	PDLIM3/PDLIM7	2
GO:0070412	R-SMAD binding	2/266	23/17696	0.0462891	0.25459	0.218491	MEN1/PARP1	2
GO:0030170	pyridoxal phosphate binding	3/266	54/17696	0.0475341	0.257353	0.220862	OAT/PYGL/MOCOS	3
GO:0070279	vitamin B6 binding	3/266	54/17696	0.0475341	0.257353	0.220862	OAT/PYGL/MOCOS	3
