# Supplementary material for: Single-gene knockout-coupled omics analysis identifies C9orf85 and CXorf38 as two uncharacterized human proteins associated with ZIP8 malfunction
Source: Front Mol Biosci. 2022 Oct 18;9:991308. doi: 10.3389/fmolb.2022.991308 (PMC9623088; doi:10.3389/fmolb.2022.991308)
Supplement: Supplementary file 9 [file Table1.XLSX]

## Sheet: Supplementary Table S2
	logFC	AveExpr	t	P.Value	adj.P.Val	B	sig	sign	FC
P02792-FTL	0.697414	-0.0417513	17.0663	8.58382e-06	0.0258336	3.86964	UP	NA	1.6216
P02794-FTH1	0.726981	-0.0454484	16.5523	1.005e-05	0.0258336	3.7741	UP	NA	1.65517
P98082-DAB2	0.571864	-0.028252	13.1681	3.24999e-05	0.0454993	2.97655	UP	NA	1.48644
P78386-KRT85	-0.581921	-0.0292852	-12.9493	3.54011e-05	0.0454993	2.91265	DOWN	NA	0.668074
Q7Z3B1-NEGR1	-0.596728	-0.0309226	-12.0785	5.04599e-05	0.0518828	2.63981	DOWN	NA	0.661252
O43759-SYNGR1	0.481296	-0.0200887	10.9465	8.30704e-05	0.0557642	2.2352	UP	NA	1.396
O96007-MOCS2	-0.593812	-0.0308296	-10.8601	8.64605e-05	0.0557642	2.20173	DOWN	NA	0.66259
P39059-COL15A1	0.447057	-0.0172952	10.6338	9.61483e-05	0.0557642	2.11215	UP	NA	1.36326
P52943-CRIP2	0.509349	-0.0226782	10.5272	0.00010115	0.0557642	2.06901	UP	NA	1.42341
P35527-KRT9	-1.27616	-0.143836	-10.2086	0.000118053	0.0557642	1.93619	DOWN	NA	0.412892
Q9HBL0-TNS1	-0.416138	-0.015015	-9.89404	0.000138117	0.0557642	1.79919	DOWN	NA	0.749428
P27338-MAOB	-0.407328	-0.0143655	-9.80012	0.000144872	0.0557642	1.75711	DOWN	NA	0.754019
Q6UVK1-CSPG4	-0.452104	-0.0178628	-9.79476	0.000145269	0.0557642	1.75469	DOWN	NA	0.730976
Q9HD23-MRS2	-0.408403	-0.0144589	-9.70829	0.000151857	0.0557642	1.71542	DOWN	NA	0.753457
Q9BRP4-PAAF1	-0.383824	-0.0127475	-9.31706	0.000186461	0.0565525	1.53162	DOWN	NA	0.766403
Q5ZPR3-CD276	-0.380793	-0.0125411	-9.29458	0.000188718	0.0565525	1.52074	DOWN	NA	0.768015
P12931-SRC	0.374747	-0.0121375	9.21629	0.000196833	0.0565525	1.48259	UP	NA	1.29661
P32320-CDA	-0.423765	-0.0157121	-9.14337	0.000204766	0.0565525	1.44667	DOWN	NA	0.745476
P13645-KRT10	-0.705642	-0.0447433	-9.04299	0.000216311	0.0565525	1.39661	DOWN	NA	0.61317
P09923-ALPI	0.411586	-0.0148774	8.85938	0.00023948	0.0565525	1.30314	UP	NA	1.33015
O75449-KATNA1	-0.565604	-0.0286416	-8.79098	0.000248853	0.0565525	1.26768	DOWN	NA	0.675672
Q04695-KRT17	-0.483506	-0.0206981	-8.77386	0.000251266	0.0565525	1.25875	DOWN	NA	0.715238
Q96D15-RCN3	0.389869	-0.013285	8.67797	0.000265304	0.0565525	1.20832	UP	NA	1.31027
P04264-KRT1	-0.928934	-0.0778301	-8.62285	0.000273791	0.0565525	1.17901	DOWN	NA	0.525246
Q9Y6U3-SCIN	0.35332	-0.010813	8.57624	0.000281221	0.0565525	1.15403	UP	NA	1.2775
P61916-NPC2	0.387629	-0.0131422	8.54697	0.000286007	0.0565525	1.13826	UP	NA	1.30824
Q96HY7-DHTKD1	0.345109	-0.0103136	8.38675	0.000313973	0.0580119	1.05074	UP	NA	1.27025
P27797-CALR	0.342373	-0.0101445	8.37604	0.000315957	0.0580119	1.04481	UP	NA	1.26784
P35908-KRT2	-0.559557	-0.0280626	-8.20856	0.000348953	0.0583522	0.950932	DOWN	NA	0.67851
Q96T88-UHRF1	-0.541101	-0.0266698	-8.13415	0.000364904	0.0583522	0.908472	DOWN	NA	0.687246
O43491-EPB41L2	-0.39756	-0.0140269	-8.12627	0.000366645	0.0583522	0.903946	DOWN	NA	0.759141
P06737-PYGL	0.369925	-0.0120152	8.12303	0.000367362	0.0583522	0.902085	UP	NA	1.29229
Q53EL6-PDCD4	0.381291	-0.0128446	8.08385	0.000376177	0.0583522	0.879497	UP	NA	1.30251
P08648-ITGA5	-0.970814	-0.0878823	-8.04181	0.000385912	0.0583522	0.855118	DOWN	NA	0.510218
Q5VZK9-CARMIL1	-0.463357	-0.0194933	-7.83791	0.000437563	0.0599101	0.734664	DOWN	NA	0.725297
Q6UWW8-CES3	0.386533	-0.0132807	7.79675	0.000448952	0.0599101	0.709903	UP	NA	1.30725
P30048-PRDX3	0.327056	-0.00930878	7.71933	0.000471337	0.0599101	0.662902	UP	NA	1.25445
P07602-PSAP	0.379619	-0.0128339	7.70978	0.00047419	0.0599101	0.657062	UP	NA	1.301
Q01581-HMGCS1	-0.366409	-0.0119261	-7.63545	0.000497091	0.0599101	0.611351	DOWN	NA	0.775711
Q9H425-C1orf198	-0.377437	-0.0127275	-7.60353	0.000507322	0.0599101	0.591565	DOWN	NA	0.769804
Q96MD7-C9orf85	-0.769191	-0.0552998	-7.51399	0.000537375	0.0599101	0.53554	DOWN	NA	0.586746
Q15059-BRD3	-0.734998	-0.0503863	-7.49513	0.000543968	0.0599101	0.523644	DOWN	NA	0.600819
Q9Y256-RCE1	0.315408	-0.00866592	7.4284	0.000568077	0.0599101	0.481271	UP	NA	1.24436
Q96AQ6-PBXIP1	0.33013	-0.00957877	7.42126	0.000570729	0.0599101	0.476713	UP	NA	1.25713
Q6P1Q0-LETMD1	-0.310375	-0.00837648	-7.40754	0.000575868	0.0599101	0.467939	DOWN	NA	0.806432
Q9UJY1-HSPB8	-0.429384	-0.0167793	-7.39165	0.000581887	0.0599101	0.457755	DOWN	NA	0.742579
P04049-RAF1	-0.534276	-0.0259294	-7.39009	0.000582484	0.0599101	0.456751	DOWN	NA	0.690505
Q96HP4-OXNAD1	-0.341204	-0.010319	-7.35754	0.000595065	0.0599101	0.435801	DOWN	NA	0.789382
Q9BY67-CADM1	-0.489175	-0.0219833	-7.31214	0.000613145	0.0599101	0.406415	DOWN	NA	0.712432
P05556-ITGB1	0.309578	-0.00835004	7.30709	0.000615196	0.0599101	0.403133	UP	NA	1.23934
P10909-CLU	-0.333806	-0.00985585	-7.28581	0.000623929	0.0599101	0.389274	DOWN	NA	0.79344
P36897-TGFBR1	-0.427975	-0.0165181	-7.26617	0.000632117	0.0599101	0.376445	DOWN	NA	0.743304
P30084-ECHS1	0.370735	-0.0122571	7.26429	0.000632907	0.0599101	0.375216	UP	NA	1.29301
Q8IZV5-RDH10	-0.311788	-0.00850359	-7.23726	0.000644404	0.0599101	0.357485	DOWN	NA	0.805643
P29373-CRABP2	-0.368586	-0.0122333	-7.21148	0.000655593	0.0599101	0.340514	DOWN	NA	0.774541
P13674-P4HA1	0.310102	-0.00840234	7.19543	0.000662677	0.0599101	0.32991	UP	NA	1.2398
Q12965-MYO1E	-0.297671	-0.00770371	-7.15495	0.000680944	0.0599101	0.303054	DOWN	NA	0.813565
P14635-CCNB1	-0.39459	-0.0141297	-7.14202	0.000686905	0.0599101	0.294439	DOWN	NA	0.760706
P80303-NUCB2	0.361518	-0.0116737	7.14063	0.00068755	0.0599101	0.29351	UP	NA	1.28478
P09874-PARP1	-0.29679	-0.00766518	-7.09916	0.000707102	0.0605869	0.265761	DOWN	NA	0.814061
O75781-PALM	0.628091	-0.036139	7.0727	0.000719918	0.0606737	0.247964	UP	NA	1.54552
P26885-FKBP2	0.301244	-0.00794621	7.01249	0.000750111	0.0619471	0.207192	UP	NA	1.23221
P02786-TFRC	-0.302198	-0.00798783	-6.99506	0.000759126	0.0619471	0.195321	DOWN	NA	0.811016
Q9UKK9-NUDT5	0.316055	-0.00885669	6.85644	0.000835553	0.0627889	0.0997303	UP	NA	1.24492
O00622-CYR61	-0.306795	-0.00832088	-6.806	0.000865578	0.0627889	0.0644342	DOWN	NA	0.808436
Q99549-MPHOSPH8	-0.331214	-0.00982238	-6.79555	0.000871952	0.0627889	0.0570908	DOWN	NA	0.794867
Q9UHN6-CEMIP2	-0.289561	-0.00733756	-6.78561	0.000878073	0.0627889	0.0500875	DOWN	NA	0.818151
P04181-OAT	0.293817	-0.00758364	6.72833	0.000914317	0.0627889	0.00954479	UP	NA	1.22588
Q9HD20-ATP13A1	0.292103	-0.00749219	6.72588	0.000915911	0.0627889	0.00779663	UP	NA	1.22442
Q9BQE5-APOL2	-0.309435	-0.00850621	-6.71217	0.000924859	0.0627889	-0.00195997	DOWN	NA	0.806957
P17096-HMGA1	-0.758344	-0.054051	-6.66549	0.000956124	0.0627889	-0.0353618	DOWN	NA	0.591175
P08236-GUSB	0.416936	-0.0161795	6.66223	0.000958355	0.0627889	-0.0377053	UP	NA	1.33509
Q14978-NOLC1	0.271481	-0.00639425	6.61148	0.000993851	0.0627889	-0.0743075	UP	NA	1.20705
Q9H147-DNTTIP1	-0.432327	-0.0173229	-6.60806	0.000996303	0.0627889	-0.0767899	DOWN	NA	0.741066
Q6P3X3-TTC27	-0.304709	-0.0082501	-6.60465	0.000998751	0.0627889	-0.0792621	DOWN	NA	0.809606
P11047-LAMC1	0.28136	-0.00693095	6.60119	0.00100124	0.0627889	-0.081766	UP	NA	1.21534
Q14116-IL18	-0.292112	-0.00751661	-6.57863	0.00101765	0.0627889	-0.0981595	DOWN	NA	0.816706
O75368-SH3BGRL	0.340604	-0.0104845	6.57094	0.00102332	0.0627889	-0.10376	UP	NA	1.26629
P12429-ANXA3	-0.344626	-0.0107106	-6.57029	0.0010238	0.0627889	-0.104238	DOWN	NA	0.787512
Q9NZ45-CISD1	0.371472	-0.0125375	6.56945	0.00102443	0.0627889	-0.104849	UP	NA	1.29367
O95260-ATE1	0.298545	-0.00788069	6.56401	0.00102846	0.0627889	-0.108816	UP	NA	1.2299
Q96EN8-MOCOS	-0.292823	-0.00756306	-6.55799	0.00103295	0.0627889	-0.113211	DOWN	NA	0.816303
P52569-SLC7A2	-0.346084	-0.0108702	-6.5482	0.0010403	0.0627889	-0.120366	DOWN	NA	0.786717
Q99574-SERPINI1	0.283545	-0.00706944	6.54441	0.00104316	0.0627889	-0.123136	UP	NA	1.21718
Q9Y217-MTMR6	-0.275697	-0.00662892	-6.54234	0.00104473	0.0627889	-0.124656	DOWN	NA	0.826051
Q9H4F8-SMOC1	0.304568	-0.00823596	6.53494	0.00105035	0.0627889	-0.130071	UP	NA	1.23505
Q9Y483-MTF2	-0.528066	-0.0262757	-6.45549	0.00111302	0.0647802	-0.188673	DOWN	NA	0.693484
Q8NB16-MLKL	-0.28188	-0.00699903	-6.44567	0.00112107	0.0647802	-0.195963	DOWN	NA	0.822518
Q99717-SMAD5	-0.271135	-0.00641817	-6.44519	0.00112146	0.0647802	-0.196322	DOWN	NA	0.828667
P30040-ERP29	0.262667	-0.00598839	6.40009	0.00115932	0.0662231	-0.229972	NO	NA	1.19969
P09619-PDGFRB	-0.309672	-0.00858626	-6.36998	0.00118543	0.0664091	-0.252566	DOWN	NA	0.806825
Q5SSJ5-HP1BP3	-0.325915	-0.00962778	-6.36074	0.00119357	0.0664091	-0.25952	DOWN	NA	0.797792
Q9NUJ3-TCP11L1	-0.287535	-0.0073167	-6.35201	0.00120133	0.0664091	-0.266101	DOWN	NA	0.819301
Q86V48-LUZP1	-0.259385	-0.00583563	-6.33113	0.00122013	0.066725	-0.281877	NO	NA	0.835444
Q8WVX9-FAR1	-0.260982	-0.00592079	-6.31396	0.00123585	0.066725	-0.294895	NO	NA	0.83452
Q3KR37-GRAMD1B	0.352462	-0.0114591	6.28944	0.00125871	0.066725	-0.313537	UP	NA	1.27674
Q9P2B2-PTGFRN	-0.265204	-0.00614709	-6.28917	0.00125896	0.066725	-0.313744	DOWN	NA	0.832081
P05787-KRT8	-0.351878	-0.0113149	-6.24498	0.00130143	0.0671256	-0.347535	DOWN	NA	0.783563
Q96T58-SPEN	-0.310621	-0.00875188	-6.24138	0.00130497	0.0671256	-0.350297	DOWN	NA	0.806294
P30837-ALDH1B1	-0.319646	-0.00932687	-6.24064	0.00130569	0.0671256	-0.350865	DOWN	NA	0.801266
Q9P287-BCCIP	0.25375	-0.00557905	6.22399	0.00132219	0.0673008	-0.363667	NO	NA	1.1923
Q969H8-MYDGF	0.268776	-0.00636779	6.18862	0.00135805	0.0680267	-0.390972	UP	NA	1.20479
P21926-CD9	0.648684	-0.0394636	6.1839	0.00136292	0.0680267	-0.394624	UP	NA	1.56774
Q9NR12-PDLIM7	-0.284412	-0.00720193	-6.16465	0.00138299	0.0683651	-0.40956	DOWN	NA	0.821076
Q9BRR6-ADPGK	-0.261958	-0.00601873	-6.12192	0.00142882	0.0699578	-0.442886	NO	NA	0.833956
Q9BQB6-VKORC1	0.278785	-0.00693076	6.08625	0.00146843	0.0705537	-0.470876	UP	NA	1.21317
Q96HY6-DDRGK1	-0.272002	-0.00656887	-6.08004	0.00147545	0.0705537	-0.475759	DOWN	NA	0.82817
O95239-KIF4A	-0.448391	-0.0193288	-6.07414	0.00148216	0.0705537	-0.480408	DOWN	NA	0.73286
P31937-HIBADH	0.26559	-0.00621769	6.05794	0.00150078	0.0707847	-0.493201	UP	NA	1.20213
O00522-KRIT1	-0.316394	-0.00917847	-6.03777	0.00152434	0.0708439	-0.509166	DOWN	NA	0.803075
Q86WA6-BPHL	0.308685	-0.00865385	6.02476	0.00153977	0.0708439	-0.519496	UP	NA	1.23858
Q15022-SUZ12	-0.303626	-0.00840989	-6.02173	0.00154338	0.0708439	-0.521901	DOWN	NA	0.810213
P10586-PTPRF	-0.335317	-0.0104634	-6.00886	0.00155887	0.0709216	-0.532147	DOWN	NA	0.79261
Q9Y394-DHRS7	-0.275723	-0.00677785	-5.99011	0.00158175	0.0710577	-0.547105	DOWN	NA	0.826036
Q6ZRS2-SRCAP	-0.348158	-0.0111993	-5.98383	0.0015895	0.0710577	-0.552129	DOWN	NA	0.785586
Q86VU5-COMTD1	0.243525	-0.00514113	5.96434	0.00161383	0.0715233	-0.567735	NO	NA	1.18388
P21583-KITLG	0.299856	-0.00821255	5.94747	0.00163526	0.0718534	-0.581293	UP	NA	1.23102
Q9GZV1-ANKRD2	-0.263747	-0.00617304	-5.92104	0.00166949	0.0727358	-0.602602	DOWN	NA	0.832922
Q86XL3-ANKLE2	-0.271889	-0.00659466	-5.9066	0.00168854	0.0728346	-0.614282	DOWN	NA	0.828235
P05114-HMGN1	-0.711043	-0.0489616	-5.89794	0.00170009	0.0728346	-0.621298	DOWN	NA	0.610878
Q9NV96-TMEM30A	0.301701	-0.00836437	5.88287	0.0017204	0.0730957	-0.63353	UP	NA	1.2326
Q9BQA1-WDR77	-0.252854	-0.00563634	-5.85019	0.00176544	0.0743944	-0.660162	NO	NA	0.839234
Q9Y371-SH3GLB1	0.251199	-0.0055523	5.81373	0.00181733	0.075062	-0.690044	NO	NA	1.1902
F5H284-PPIAL4D	-0.868516	-0.0762734	-5.8103	0.00182231	0.075062	-0.692867	DOWN	NA	0.54771
P18669-PGAM1	0.265449	-0.00631259	5.80782	0.00182591	0.075062	-0.694906	UP	NA	1.20201
Q14807-KIF22	-0.264253	-0.00622998	-5.78419	0.00186067	0.075062	-0.71438	DOWN	NA	0.83263
Q15833-STXBP2	-0.306026	-0.00863587	-5.78307	0.00186235	0.075062	-0.715308	DOWN	NA	0.808867
Q6DKJ4-NXN	0.383028	-0.0140581	5.77811	0.00186974	0.075062	-0.719404	UP	NA	1.30408
Q8NC54-KCT2	0.261147	-0.00607307	5.76896	0.00188348	0.075062	-0.726969	NO	NA	1.19843
Q9Y6K5-OAS3	-0.265672	-0.00633627	-5.74712	0.00191678	0.0758011	-0.745079	DOWN	NA	0.831811
P14314-PRKCSH	0.24892	-0.00546601	5.71781	0.00196255	0.0770188	-0.769489	NO	NA	1.18832
Q8IX03-WWC1	-0.312248	-0.00907583	-5.68989	0.00200733	0.0777297	-0.792841	DOWN	NA	0.805386
P50995-ANXA11	0.280358	-0.00717906	5.67869	0.00202562	0.0777297	-0.802237	UP	NA	1.2145
P30101-PDIA3	0.255211	-0.00580587	5.6703	0.00203946	0.0777297	-0.809292	NO	NA	1.19351
Q9ULW0-TPX2	-0.246323	-0.00536446	-5.66929	0.00204114	0.0777297	-0.810146	NO	NA	0.843042
Q9H3R5-CENPH	-0.257711	-0.00593111	-5.65113	0.00207149	0.0783052	-0.825439	NO	NA	0.836414
P49006-MARCKSL1	0.229051	-0.00454255	5.63924	0.00209164	0.0784899	-0.835476	NO	NA	1.17206
O95857-TSPAN13	-0.251403	-0.00564271	-5.62445	0.00211704	0.0788674	-0.847995	NO	NA	0.840079
P98196-ATP11A	0.313791	-0.00912569	5.58901	0.00217937	0.0806052	-0.878107	UP	NA	1.24297
Q8NCG7-DAGLB	0.239424	-0.00504833	5.56621	0.0022206	0.0810617	-0.897574	NO	NA	1.18052
P57081-WDR4	-0.239721	-0.00507637	-5.56476	0.00222324	0.0810617	-0.898809	NO	NA	0.846909
Q9NZW5-MPP6	-0.230901	-0.00464939	-5.55355	0.00224387	0.0812376	-0.908405	NO	NA	0.852103
Q6PD74-AAGAB	-0.256248	-0.00589781	-5.53098	0.0022861	0.0818099	-0.927784	NO	NA	0.837263
Q8IVT2-MISP	-0.225577	-0.00441601	-5.51978	0.00230738	0.0818099	-0.937423	NO	NA	0.855253
O95571-ETHE1	0.228097	-0.00453345	5.51002	0.00232614	0.0818099	-0.945845	NO	NA	1.17129
Q00534-CDK6	-0.302684	-0.00861157	-5.50396	0.00233787	0.0818099	-0.951078	DOWN	NA	0.810743
O14497-ARID1A	-0.276828	-0.00699392	-5.50325	0.00233924	0.0818099	-0.951688	DOWN	NA	0.825404
Q16626-MEA1	-0.410046	-0.0164998	-5.47908	0.00238674	0.0822698	-0.972611	DOWN	NA	0.752599
Q01469-FABP5	-0.247466	-0.00546485	-5.47335	0.00239816	0.0822698	-0.977581	NO	NA	0.842375
P49916-LIG3	-0.321516	-0.00984834	-5.47223	0.0024004	0.0822698	-0.978552	DOWN	NA	0.800229
P14625-HSP90B1	0.256178	-0.00593707	5.4566	0.00243192	0.0826317	-0.99214	NO	NA	1.19431
O60566-BUB1B	-0.236795	-0.00497085	-5.45108	0.00244317	0.0826317	-0.996947	NO	NA	0.848629
P53801-PTTG1IP	0.263977	-0.00632369	5.43574	0.00247475	0.0826317	-1.01033	UP	NA	1.20078
P54750-PDE1A	0.314748	-0.00939661	5.4355	0.00247525	0.0826317	-1.01054	UP	NA	1.24379
Q9Y375-NDUFAF1	-0.265541	-0.00643315	-5.4178	0.00251228	0.0829042	-1.02602	DOWN	NA	0.831887
Q9HAC8-UBTD1	0.230513	-0.00467643	5.41252	0.00252346	0.0829042	-1.03065	NO	NA	1.17325
O60231-DHX16	-0.289908	-0.00779835	-5.40274	0.00254429	0.0829042	-1.03922	DOWN	NA	0.817954
Q13795-ARFRP1	0.275784	-0.00704765	5.39994	0.00255031	0.0829042	-1.04169	UP	NA	1.21065
Q9UNQ0-ABCG2	0.473461	-0.0216795	5.39356	0.00256405	0.0829042	-1.04729	UP	NA	1.38844
Q9BRK5-SDF4	0.226516	-0.00450123	5.36009	0.00263758	0.0847488	-1.0768	NO	NA	1.17001
Q96LA8-PRMT6	-0.228892	-0.00461238	-5.35068	0.00265868	0.0848962	-1.08512	NO	NA	0.85329
A1X283-SH3PXD2B	0.261829	-0.00629812	5.33494	0.00269446	0.0855075	-1.09909	NO	NA	1.199
P08670-VIM	0.221981	-0.00430767	5.32137	0.00272573	0.0859691	-1.11114	NO	NA	1.16633
P26358-DNMT1	-0.339645	-0.0112081	-5.2933	0.00279177	0.0875153	-1.13617	DOWN	NA	0.790236
P62745-RHOB	-0.423422	-0.0178021	-5.27559	0.00283439	0.0883128	-1.15202	DOWN	NA	0.745654
O95865-DDAH2	0.261131	-0.00627895	5.25627	0.00288176	0.0892479	-1.16936	NO	NA	1.19842
P53992-SEC24C	0.21937	-0.00421262	5.23742	0.00292886	0.0893311	-1.18633	NO	NA	1.16422
P26641-EEF1G	-0.25336	-0.00590261	-5.21982	0.00297364	0.0893311	-1.20222	NO	NA	0.83894
Q6YHK3-CD109	-0.321081	-0.00986771	-5.21205	0.00299367	0.0893311	-1.20926	DOWN	NA	0.80047
Q9UBR2-CTSZ	0.278424	-0.00722593	5.21197	0.00299387	0.0893311	-1.20933	UP	NA	1.21287
Q9NZM1-MYOF	0.213025	-0.00393902	5.21025	0.00299832	0.0893311	-1.21088	NO	NA	1.15912
O75475-PSIP1	-0.500201	-0.0252011	-5.20921	0.00300104	0.0893311	-1.21183	DOWN	NA	0.707008
Q9Y6H1-CHCHD2	0.222584	-0.00436869	5.20726	0.00300608	0.0893311	-1.21359	NO	NA	1.16682
Q8N5G0-SMIM20	-0.23592	-0.00501493	-5.19118	0.00304823	0.0900629	-1.22818	NO	NA	0.849143
Q96HD1-CRELD1	0.367412	-0.0133489	5.15454	0.00314684	0.092051	-1.26157	UP	NA	1.29004
Q14676-MDC1	-0.379798	-0.0142568	-5.15291	0.00315133	0.092051	-1.26306	DOWN	NA	0.768545
Q2NKX8-ERCC6L	-0.250476	-0.00579233	-5.13113	0.00321181	0.0932875	-1.283	NO	NA	0.840619
Q969P0-IGSF8	-0.260602	-0.00631972	-5.1152	0.00325688	0.0938803	-1.29763	NO	NA	0.834739
P31947-SFN	0.242483	-0.00537617	5.11105	0.00326874	0.0938803	-1.30145	NO	NA	1.18303
P49748-ACADVL	0.206505	-0.00369211	5.08837	0.00333448	0.0952364	-1.32236	NO	NA	1.15389
Q9HD45-TM9SF3	0.234139	-0.00497793	5.07388	0.00337727	0.0959257	-1.33576	NO	NA	1.1762
P50395-GDI2	0.270403	-0.00692765	5.0571	0.00342764	0.0968215	-1.35132	UP	NA	1.20614
Q9BVA0-KATNB1	-0.21602	-0.00412543	-5.03385	0.00349886	0.0975658	-1.37294	NO	NA	0.860937
Q15018-ABRAXAS2	0.210064	-0.00387692	5.00264	0.00359722	0.0975658	-1.4021	NO	NA	1.15674
P29692-EEF1D	-0.318507	-0.0099188	-4.99745	0.00361388	0.0975658	-1.40696	DOWN	NA	0.801899
Q99536-VAT1	0.249507	-0.00579379	4.98539	0.00365292	0.0975658	-1.41827	NO	NA	1.1888
Q6NUS6-TCTN3	0.348151	-0.0117712	4.98354	0.00365895	0.0975658	-1.42001	UP	NA	1.27293
Q68CQ7-GLT8D1	0.269754	-0.00691574	4.97366	0.00369138	0.0975658	-1.4293	UP	NA	1.2056
Q01151-CD83	0.310337	-0.00924891	4.97318	0.00369298	0.0975658	-1.42975	UP	NA	1.24
P19623-SRM	-0.276226	-0.00720603	-4.97211	0.00369652	0.0975658	-1.43076	DOWN	NA	0.825748
Q16270-IGFBP7	0.245512	-0.00558024	4.96514	0.00371963	0.0975658	-1.43733	NO	NA	1.18551
Q9BTU6-PI4K2A	0.235325	-0.00504537	4.96424	0.00372261	0.0975658	-1.43817	NO	NA	1.17717
O00151-PDLIM1	0.232494	-0.0049345	4.96208	0.00372981	0.0975658	-1.4402	NO	NA	1.17486
P49902-NT5C2	0.266665	-0.00672535	4.95202	0.00376359	0.0975658	-1.4497	UP	NA	1.20302
P18754-RCC1	-0.448129	-0.0207536	-4.94779	0.00377788	0.0975658	-1.45369	DOWN	NA	0.732993
P45877-PPIC	0.213142	-0.00402373	4.94584	0.0037845	0.0975658	-1.45553	NO	NA	1.15921
P78417-GSTO1	0.238341	-0.00525282	4.93564	0.00381932	0.0975658	-1.46519	NO	NA	1.17964
Q9UBM7-DHCR7	-0.213461	-0.00405345	-4.93511	0.00382112	0.0975658	-1.46568	NO	NA	0.862466
Q8WX93-PALLD	-0.260709	-0.00644305	-4.93451	0.0038232	0.0975658	-1.46625	NO	NA	0.834678
P13667-PDIA4	0.260108	-0.00633862	4.93039	0.00383738	0.0975658	-1.47016	NO	NA	1.19757
P11387-TOP1	-0.288258	-0.00801793	-4.92692	0.00384938	0.0975658	-1.47345	DOWN	NA	0.81889
A0MZ66-SHTN1	0.246814	-0.00567188	4.92529	0.00385502	0.0975658	-1.47499	NO	NA	1.18658
Q70Z53-FRA10AC1	0.361312	-0.012902	4.92171	0.00386745	0.0975658	-1.47838	UP	NA	1.28459
Q9H4Z3-PCIF1	-0.23006	-0.00484547	-4.92055	0.00387151	0.0975658	-1.47949	NO	NA	0.8526
Q9NWY4-HPF1	-0.282872	-0.00763757	-4.8969	0.00395497	0.099183	-1.50197	DOWN	NA	0.821953
Q15041-ARL6IP1	0.200623	-0.00350569	4.87639	0.00402904	0.0998748	-1.52154	NO	NA	1.14919
Q9UDX5-MTFP1	-0.204876	-0.00369195	-4.8735	0.00403959	0.0998748	-1.5243	NO	NA	0.867613
Q53GA4-PHLDA2	-0.225338	-0.0046273	-4.86831	0.00405868	0.0998748	-1.52927	NO	NA	0.855395
Q9H8H3-METTL7A	0.237159	-0.0051911	4.86787	0.00406027	0.0998748	-1.52968	NO	NA	1.17867
Q13232-NME3	0.200588	-0.00351063	4.86055	0.00408734	0.100062	-1.53669	NO	NA	1.14917
Q06323-PSME1	0.224703	-0.00460336	4.85096	0.00412314	0.10046	-1.5459	NO	NA	1.16854
Q96SI9-STRBP	-0.317482	-0.00993626	-4.8406	0.00416218	0.100551	-1.55584	DOWN	NA	0.802469
P61163-ACTR1A	0.219623	-0.0043745	4.83959	0.004166	0.100551	-1.55681	NO	NA	1.16443
Q8TDX7-NEK7	-0.255033	-0.00618938	-4.83424	0.00418638	0.100571	-1.56196	NO	NA	0.837968
P29966-MARCKS	0.377725	-0.0145309	4.81548	0.00425866	0.101831	-1.58004	UP	NA	1.29929
Q8N726-CDKN2A	-0.892402	-0.0871936	-4.78736	0.00436977	0.103668	-1.60724	DOWN	NA	0.538716
P55263-ADK	0.23469	-0.00513965	4.7823	0.00439009	0.103668	-1.61214	NO	NA	1.17665
Q92783-STAM	0.207275	-0.00383386	4.77555	0.00441742	0.103668	-1.6187	NO	NA	1.15451
O75044-SRGAP2	-0.328651	-0.0108672	-4.76968	0.00444132	0.103668	-1.6244	DOWN	NA	0.796281
P48507-GCLM	-0.202548	-0.00362388	-4.76499	0.00446055	0.103668	-1.62897	NO	NA	0.869014
Q8NBP7-PCSK9	-0.316203	-0.0100073	-4.75856	0.00448701	0.103668	-1.63522	DOWN	NA	0.803181
Q15084-PDIA6	0.202765	-0.00363258	4.75341	0.00450839	0.103668	-1.64024	NO	NA	1.1509
Q9NP72-RAB18	0.201839	-0.00360578	4.74507	0.0045432	0.103668	-1.64838	NO	NA	1.15016
O95067-CCNB2	-0.22302	-0.00454171	-4.74318	0.00455113	0.103668	-1.65022	NO	NA	0.85677
Q01968-OCRL	-0.210474	-0.00397904	-4.74194	0.00455635	0.103668	-1.65143	NO	NA	0.864253
P09382-LGALS1	0.197711	-0.0034262	4.73947	0.00456678	0.103668	-1.65385	NO	NA	1.14688
Q8NBJ7-SUMF2	0.199176	-0.00349361	4.73694	0.00457744	0.103668	-1.65632	NO	NA	1.14804
P14384-CPM	-0.35634	-0.0130216	-4.72678	0.00462066	0.104012	-1.66625	DOWN	NA	0.781144
P05534-HLA-A	-0.192594	-0.0032183	-4.72389	0.00463308	0.104012	-1.66909	NO	NA	0.875031
Q9NW08-POLR3B	-0.199351	-0.00350424	-4.70613	0.00470997	0.104618	-1.6865	NO	NA	0.870942
Q6PCE3-PGM2L1	-0.219434	-0.00442548	-4.70577	0.00471157	0.104618	-1.68686	NO	NA	0.858902
P35052-GPC1	-0.206432	-0.00381062	-4.70094	0.00473272	0.104618	-1.6916	NO	NA	0.866678
Q8N5S9-CAMKK1	-0.197241	-0.00341817	-4.69642	0.00475265	0.104618	-1.69605	NO	NA	0.872217
Q13480-GAB1	-0.26554	-0.00684574	-4.69435	0.00476183	0.104618	-1.69809	DOWN	NA	0.831887
Q9Y5Y0-FLVCR1	-0.190265	-0.00313566	-4.68497	0.00480357	0.105086	-1.70732	NO	NA	0.876445
O60476-MAN1A2	-0.201165	-0.00359173	-4.67036	0.00486945	0.105507	-1.72174	NO	NA	0.869848
Q00059-TFAM	0.224573	-0.00465954	4.66838	0.00487843	0.105507	-1.72369	NO	NA	1.16843
P20839-IMPDH1	-0.210945	-0.00404328	-4.66106	0.00491192	0.105507	-1.73093	NO	NA	0.863971
P37268-FDFT1	-0.299037	-0.00894311	-4.65834	0.00492442	0.105507	-1.73363	DOWN	NA	0.812795
P62805-HIST1H4A	-0.582011	-0.0365496	-4.65213	0.0049531	0.105507	-1.73978	DOWN	NA	0.668032
P18846-ATF1	-0.308571	-0.00941534	-4.64388	0.00499151	0.105507	-1.74795	DOWN	NA	0.807441
Q9Y2Q3-GSTK1	0.254433	-0.00620486	4.64081	0.00500587	0.105507	-1.751	NO	NA	1.19287
O60930-RNASEH1	-0.268225	-0.00699352	-4.63831	0.00501763	0.105507	-1.75348	DOWN	NA	0.830341
P17275-JUNB	-0.193696	-0.00329534	-4.63555	0.00503061	0.105507	-1.75622	NO	NA	0.874363
Q9BY42-RTFDC1	-0.214684	-0.00423028	-4.63443	0.00503589	0.105507	-1.75733	NO	NA	0.861735
P07237-P4HB	0.206776	-0.00385057	4.62982	0.00505776	0.105507	-1.76192	NO	NA	1.15411
P14868-DARS	-0.188422	-0.00307958	-4.62743	0.00506908	0.105507	-1.76429	NO	NA	0.877565
Q9UGN5-PARP2	-0.205378	-0.00380812	-4.61853	0.00511167	0.105894	-1.77315	NO	NA	0.867312
Q96QD8-SLC38A2	0.256153	-0.00635477	4.61316	0.00513755	0.105894	-1.7785	NO	NA	1.19429
P13987-CD59	0.191384	-0.00320842	4.60797	0.00516269	0.105894	-1.78367	NO	NA	1.14186
O14880-MGST3	0.218696	-0.00441588	4.60538	0.00517533	0.105894	-1.78627	NO	NA	1.16368
O75586-MED6	-0.346402	-0.0122824	-4.60223	0.00519068	0.105894	-1.7894	DOWN	NA	0.786543
Q9HCN8-SDF2L1	0.203211	-0.00372497	4.58064	0.00529756	0.107227	-1.811	NO	NA	1.15126
O00217-NDUFS8	-0.186268	-0.00300728	-4.5806	0.00529774	0.107227	-1.81104	NO	NA	0.878876
P55212-CASP6	-0.234474	-0.00519388	-4.57539	0.00532394	0.107335	-1.81627	NO	NA	0.849995
P33121-ACSL1	-0.225188	-0.00477375	-4.56592	0.00537187	0.107878	-1.82577	NO	NA	0.855483
P00533-EGFR	-0.297787	-0.00900436	-4.53283	0.00554337	0.110374	-1.8591	DOWN	NA	0.813499
P32754-HPD	0.308066	-0.00968954	4.52272	0.00559698	0.110374	-1.86931	UP	NA	1.23805
Q8IWB1-ITPRIP	0.19909	-0.0035555	4.52192	0.00560125	0.110374	-1.87012	NO	NA	1.14797
Q6XQN6-NAPRT	-0.191438	-0.00324181	-4.52038	0.00560951	0.110374	-1.87168	NO	NA	0.875733
O43707-ACTN4	0.20389	-0.00378149	4.51741	0.00562539	0.110374	-1.87468	NO	NA	1.1518
Q31612-HLA-B	-0.293453	-0.00872348	-4.5141	0.00564319	0.110374	-1.87803	DOWN	NA	0.815947
P15408-FOSL2	-0.375107	-0.014591	-4.50905	0.00567049	0.110374	-1.88315	DOWN	NA	0.771048
Q8WVL7-ANKRD49	-0.194402	-0.00336998	-4.5038	0.00569898	0.110374	-1.88847	NO	NA	0.873935
Q12834-CDC20	-0.257031	-0.00638974	-4.50312	0.00570272	0.110374	-1.88917	NO	NA	0.836808
Q6DN12-MCTP2	0.299063	-0.00912058	4.50162	0.00571086	0.110374	-1.89068	UP	NA	1.23035
Q13112-CHAF1B	-0.240409	-0.00557313	-4.49212	0.005763	0.110965	-1.90033	NO	NA	0.846505
P24534-EEF1B2	-0.328597	-0.0112261	-4.47166	0.00587721	0.112062	-1.92116	DOWN	NA	0.79631
Q7Z4S6-KIF21A	-0.240439	-0.00560641	-4.47092	0.00588137	0.112062	-1.92191	NO	NA	0.846488
Q75N03-CBLL1	-0.454721	-0.0219978	-4.46968	0.00588838	0.112062	-1.92317	DOWN	NA	0.729651
Q9UNY4-TTF2	-0.209263	-0.00402333	-4.4637	0.00592234	0.112062	-1.92928	NO	NA	0.864979
Q9UPR3-SMG5	-0.602794	-0.0403397	-4.46017	0.0059425	0.112062	-1.93289	DOWN	NA	0.658478
P68431-HIST1H3A	-0.609973	-0.0405301	-4.45872	0.00595077	0.112062	-1.93437	DOWN	NA	0.655209
P50613-CDK7	-0.190908	-0.0032561	-4.43208	0.00610557	0.114063	-1.96164	NO	NA	0.876054
Q6NW29-RWDD4	-0.234619	-0.00532593	-4.43063	0.00611416	0.114063	-1.96313	NO	NA	0.849909
P50336-PPOX	0.179761	-0.00279857	4.42903	0.00612361	0.114063	-1.96477	NO	NA	1.1327
O14975-SLC27A2	-0.190275	-0.00322927	-4.42446	0.00615071	0.114154	-1.96946	NO	NA	0.876439
Q8WYP5-AHCTF1	-0.325281	-0.0108685	-4.41558	0.00620376	0.114425	-1.97859	DOWN	NA	0.798143
P51692-STAT5B	-0.223277	-0.00474729	-4.41458	0.00620981	0.114425	-1.97962	NO	NA	0.856618
Q3V6T2-CCDC88A	-0.288932	-0.00854261	-4.40726	0.00625398	0.114447	-1.98715	DOWN	NA	0.818508
Q96BH1-RNF25	-0.191462	-0.00329062	-4.407	0.00625554	0.114447	-1.98742	NO	NA	0.875718
Q9Y3D8-AK6	-0.184259	-0.0029923	-4.39802	0.00631031	0.11504	-1.99668	NO	NA	0.880101
Q9NX74-DUS2	-0.184459	-0.00299887	-4.38503	0.00639045	0.115955	-2.01009	NO	NA	0.879979
Q9GZQ3-COMMD5	-0.217487	-0.0044526	-4.37771	0.00643612	0.115955	-2.01766	NO	NA	0.860063
Q6ZN55-ZNF574	-0.228412	-0.00499135	-4.37595	0.00644714	0.115955	-2.01948	NO	NA	0.853574
P16070-CD44	-0.203714	-0.0038335	-4.37201	0.00647193	0.115955	-2.02356	NO	NA	0.868312
Q9Y6W3-CAPN7	-0.237271	-0.00543319	-4.36727	0.0065019	0.115955	-2.02847	NO	NA	0.848349
Q8IUF1-CBWD2	-0.233541	-0.00525679	-4.36462	0.00651878	0.115955	-2.03122	NO	NA	0.850545
Q9NRG1-PRTFDC1	0.182268	-0.002923	4.36271	0.00653094	0.115955	-2.03321	NO	NA	1.13467
Q96AY3-FKBP10	0.198219	-0.00360015	4.35934	0.0065524	0.115955	-2.03669	NO	NA	1.14728
P15559-NQO1	0.28123	-0.00810246	4.34718	0.00663076	0.115955	-2.04933	UP	NA	1.21523
O60934-NBN	-0.19426	-0.00341594	-4.34648	0.00663525	0.115955	-2.05005	NO	NA	0.874021
Q8N490-PNKD	-0.281883	-0.00811286	-4.34347	0.00665481	0.115955	-2.05318	DOWN	NA	0.822517
Q9BXB5-OSBPL10	-0.190884	-0.00327617	-4.34303	0.00665769	0.115955	-2.05364	NO	NA	0.876069
O75369-FLNB	0.178136	-0.00276611	4.34026	0.00667578	0.115955	-2.05653	NO	NA	1.13142
Q16836-HADH	0.227377	-0.00493779	4.33881	0.00668525	0.115955	-2.05803	NO	NA	1.1707
P80723-BASP1	0.287963	-0.00832274	4.33674	0.00669885	0.115955	-2.06019	UP	NA	1.22092
Q9UL18-AGO1	-0.431122	-0.020151	-4.33161	0.0067326	0.116149	-2.06554	DOWN	NA	0.741685
Q13418-ILK	-0.178118	-0.00276896	-4.32787	0.00675732	0.116185	-2.06944	NO	NA	0.883855
P08047-SP1	-0.179021	-0.00280981	-4.31131	0.00686806	0.117696	-2.08673	NO	NA	0.883302
Q9H9B1-EHMT1	-0.19914	-0.00367406	-4.30235	0.00692891	0.117837	-2.09611	NO	NA	0.871069
Q15181-PPA1	0.203086	-0.00382449	4.30192	0.00693183	0.117837	-2.09656	NO	NA	1.15116
Q9C0E2-XPO4	-0.311531	-0.0102029	-4.29755	0.00696168	0.117837	-2.10113	DOWN	NA	0.805786
P10619-CTSA	0.194639	-0.0034744	4.29663	0.00696799	0.117837	-2.10209	NO	NA	1.14444
Q92466-DDB2	-0.191193	-0.00333196	-4.27756	0.00710031	0.119349	-2.12211	NO	NA	0.875881
Q9Y232-CDYL	-0.242778	-0.00576773	-4.26496	0.00718935	0.119349	-2.13537	NO	NA	0.845116
Q9UNW1-MINPP1	0.17326	-0.0026031	4.26005	0.00722441	0.119349	-2.14055	NO	NA	1.1276
Q13625-TP53BP2	-0.274152	-0.00773179	-4.25832	0.0072368	0.119349	-2.14237	DOWN	NA	0.826937
Q9NWM8-FKBP14	0.321628	-0.0106048	4.24853	0.00730737	0.119349	-2.1527	UP	NA	1.24974
Q9ULX3-NOB1	-0.173721	-0.00262627	-4.24684	0.00731961	0.119349	-2.15448	NO	NA	0.886553
P35573-AGL	-0.19037	-0.00329388	-4.2466	0.00732139	0.119349	-2.15474	NO	NA	0.876381
Q96H55-MYO19	-0.200223	-0.0037155	-4.24411	0.00733945	0.119349	-2.15736	NO	NA	0.870416
Q9Y570-PPME1	-0.194499	-0.00349464	-4.24177	0.00735658	0.119349	-2.15984	NO	NA	0.873876
Q92989-CLP1	-0.195004	-0.00351238	-4.24033	0.00736705	0.119349	-2.16136	NO	NA	0.87357
Q92615-LARP4B	0.184133	-0.0030514	4.23585	0.00739998	0.119349	-2.1661	NO	NA	1.13613
P00367-GLUD1	0.203005	-0.00384465	4.23242	0.00742523	0.119349	-2.16973	NO	NA	1.15109
Q66K74-MAP1S	-0.20361	-0.00387212	-4.2299	0.00744389	0.119349	-2.1724	NO	NA	0.868375
Q16775-HAGH	0.185795	-0.00311965	4.22983	0.00744441	0.119349	-2.17248	NO	NA	1.13744
Q9BYN0-SRXN1	-0.249273	-0.00617556	-4.22717	0.00746408	0.119349	-2.17529	NO	NA	0.84132
P07858-CTSB	0.171713	-0.00255533	4.22589	0.00747364	0.119349	-2.17665	NO	NA	1.12639
Q9NRL2-BAZ1A	-0.495511	-0.0275912	-4.22542	0.00747715	0.119349	-2.17715	DOWN	NA	0.70931
P08651-NFIC	-0.262792	-0.00700871	-4.22279	0.00749674	0.119349	-2.17993	NO	NA	0.833473
Q9Y324-FCF1	-0.196767	-0.00358126	-4.22255	0.00749849	0.119349	-2.18018	NO	NA	0.872504
Q9NVI1-FANCI	-0.179272	-0.00285778	-4.207	0.0076157	0.12084	-2.1967	NO	NA	0.883149
P17676-CEBPB	-0.36199	-0.0139218	-4.19198	0.00773086	0.121235	-2.21268	DOWN	NA	0.77809
Q9ULF5-SLC39A10	-0.179268	-0.00286417	-4.1914	0.00773534	0.121235	-2.2133	NO	NA	0.883151
P13807-GYS1	-0.176876	-0.00277354	-4.18621	0.00777558	0.121235	-2.21882	NO	NA	0.884617
Q9UIG0-BAZ1B	-0.435855	-0.0209987	-4.18603	0.00777698	0.121235	-2.21901	DOWN	NA	0.739255
P36405-ARL3	0.238258	-0.0056971	4.18402	0.00779264	0.121235	-2.22116	NO	NA	1.17957
Q8WU10-PYROXD1	-0.2271	-0.00503479	-4.17795	0.00784018	0.121235	-2.22763	NO	NA	0.854351
Q86WX3-RPS19BP1	-0.253071	-0.0064328	-4.17669	0.00785013	0.121235	-2.22898	NO	NA	0.839108
Q96H79-ZC3HAV1L	-0.393132	-0.017031	-4.17641	0.00785234	0.121235	-2.22928	DOWN	NA	0.761475
P07099-EPHX1	0.224405	-0.00490382	4.16904	0.00791057	0.121235	-2.23715	NO	NA	1.1683
O00458-IFRD1	-0.31463	-0.0103172	-4.16447	0.00794699	0.121235	-2.24205	DOWN	NA	0.804057
Q9Y6E2-BZW2	-0.173353	-0.0026407	-4.1617	0.00796912	0.121235	-2.24501	NO	NA	0.886779
P56524-HDAC4	-0.209583	-0.00418702	-4.15949	0.00798681	0.121235	-2.24737	NO	NA	0.864787
Q9BQQ3-GORASP1	-0.177588	-0.00280706	-4.15847	0.00799501	0.121235	-2.24846	NO	NA	0.88418
P48059-LIMS1	-0.172545	-0.00261243	-4.15504	0.00802266	0.121235	-2.25214	NO	NA	0.887276
Q15003-NCAPH	-0.174066	-0.00267414	-4.15318	0.00803769	0.121235	-2.25413	NO	NA	0.886341
Q9H479-FN3K	0.258828	-0.00686895	4.15157	0.00805067	0.121235	-2.25585	NO	NA	1.19651
P52292-KPNA2	-0.210347	-0.00427541	-4.15012	0.00806244	0.121235	-2.25741	NO	NA	0.86433
Q9H3H1-TRIT1	-0.184058	-0.00307226	-4.1457	0.00809839	0.121235	-2.26215	NO	NA	0.880224
Q9ULQ1-TPCN1	-0.282969	-0.00842649	-4.13636	0.008175	0.121235	-2.27218	DOWN	NA	0.821898
P21399-ACO1	-0.183921	-0.00309328	-4.12498	0.00826942	0.121235	-2.28442	NO	NA	0.880307
P27824-CANX	0.219842	-0.00469066	4.1218	0.008296	0.121235	-2.28784	NO	NA	1.16461
Q9BXL6-CARD14	-0.172168	-0.00261073	-4.11853	0.00832353	0.121235	-2.29137	NO	NA	0.887508
Q9H4K7-MTG2	-0.170276	-0.00253942	-4.11461	0.00835657	0.121235	-2.29559	NO	NA	0.888672
A6NHL2-TUBAL3	-0.745059	-0.0651929	-4.11429	0.0083593	0.121235	-2.29594	DOWN	NA	0.596644
Q06481-APLP2	0.223689	-0.00490424	4.11342	0.00836666	0.121235	-2.29687	NO	NA	1.16772
P78549-NTHL1	0.235179	-0.00555685	4.11308	0.0083695	0.121235	-2.29723	NO	NA	1.17705
P49848-TAF6	-0.225769	-0.00500505	-4.11209	0.00837786	0.121235	-2.2983	NO	NA	0.855139
O75648-TRMU	0.209341	-0.00425356	4.1119	0.00837947	0.121235	-2.2985	NO	NA	1.15616
A6ND36-FAM83G	-0.201359	-0.00386959	-4.11086	0.00838838	0.121235	-2.29964	NO	NA	0.869731
Q15274-QPRT	0.207489	-0.00413494	4.10892	0.00840479	0.121235	-2.30172	NO	NA	1.15468
Q6ZSZ5-ARHGEF18	-0.209849	-0.00427335	-4.10729	0.00841869	0.121235	-2.30348	NO	NA	0.864628
Q9Y4C8-RBM19	-0.218554	-0.00463712	-4.10237	0.00846076	0.121235	-2.30879	NO	NA	0.859427
O60831-PRAF2	0.172725	-0.00264441	4.10185	0.00846524	0.121235	-2.30936	NO	NA	1.12719
Q9UBS4-DNAJB11	0.267796	-0.00729666	4.09695	0.00850736	0.121235	-2.31465	UP	NA	1.20397
P17342-NPR3	-0.218277	-0.00471171	-4.08877	0.00857833	0.121235	-2.3235	NO	NA	0.859592
O95274-LYPD3	-0.217919	-0.00466662	-4.08676	0.00859584	0.121235	-2.32567	NO	NA	0.859805
Q9UBG0-MRC2	0.169249	-0.00251319	4.08182	0.00863908	0.121235	-2.33102	NO	NA	1.12447
O14757-CHEK1	-0.209981	-0.00429926	-4.07933	0.00866101	0.121235	-2.33372	NO	NA	0.864548
P49917-LIG4	-0.286266	-0.00855492	-4.07351	0.00871242	0.121235	-2.34003	DOWN	NA	0.820022
Q9UNS1-TIMELESS	-0.277916	-0.00812666	-4.07323	0.00871495	0.121235	-2.34034	DOWN	NA	0.824781
Q9Y5T4-DNAJC15	-0.22628	-0.00513704	-4.07121	0.0087329	0.121235	-2.34254	NO	NA	0.854836
Q9BQ95-ECSIT	-0.169042	-0.00250951	-4.07112	0.00873362	0.121235	-2.34262	NO	NA	0.889433
Q12800-TFCP2	-0.290236	-0.0089188	-4.06672	0.00877287	0.121235	-2.3474	DOWN	NA	0.817769
Q9UBF8-PI4KB	-0.240838	-0.00579958	-4.06571	0.00878191	0.121235	-2.3485	NO	NA	0.846254
Q99081-TCF12	-0.268854	-0.00760117	-4.06425	0.008795	0.121235	-2.35009	DOWN	NA	0.829978
Q7L8L6-FASTKD5	-0.174085	-0.00271453	-4.06306	0.00880565	0.121235	-2.35138	NO	NA	0.886329
P16220-CREB1	-0.213146	-0.00445041	-4.06184	0.00881659	0.121235	-2.3527	NO	NA	0.862654
Q8WUK0-PTPMT1	-0.165223	-0.0023688	-4.05944	0.00883821	0.121235	-2.35531	NO	NA	0.891791
A0AV96-RBM47	-0.188212	-0.00328729	-4.05927	0.00883976	0.121235	-2.3555	NO	NA	0.877693
Q99615-DNAJC7	-0.169522	-0.00253586	-4.0557	0.00887205	0.121235	-2.35939	NO	NA	0.889137
P42771-CDKN2A	-0.19674	-0.00367548	-4.04968	0.00892674	0.121235	-2.36594	NO	NA	0.87252
Q86UK7-ZNF598	-0.170512	-0.0025756	-4.04932	0.00893003	0.121235	-2.36633	NO	NA	0.888527
Q9H078-CLPB	-0.167819	-0.00247353	-4.04806	0.00894152	0.121235	-2.3677	NO	NA	0.890188
Q9UJK0-TSR3	-0.182171	-0.00305182	-4.04792	0.00894273	0.121235	-2.36785	NO	NA	0.881376
Q05D32-CTDSPL2	-0.37653	-0.0152348	-4.04651	0.00895566	0.121235	-2.36939	DOWN	NA	0.770288
Q15649-ZNHIT3	-0.182517	-0.00307095	-4.04591	0.00896118	0.121235	-2.37004	NO	NA	0.881164
Q14254-FLOT2	0.17361	-0.00271083	4.02841	0.00912306	0.122974	-2.38913	NO	NA	1.12788
Q8IY37-DHX37	-0.230735	-0.00535882	-4.02675	0.00913855	0.122974	-2.39094	NO	NA	0.852201
Q9Y3D6-FIS1	0.213212	-0.00442332	4.02431	0.00916148	0.122974	-2.39361	NO	NA	1.15927
Q9BW92-TARS2	-0.193573	-0.00355236	-4.01964	0.00920542	0.123103	-2.39872	NO	NA	0.874437
Q9Y4B6-DCAF1	-0.267526	-0.00755504	-4.01485	0.0092508	0.123103	-2.40396	DOWN	NA	0.830743
Q969X6-UTP4	-0.23978	-0.00577709	-4.01235	0.00927458	0.123103	-2.4067	NO	NA	0.846874
P82664-MRPS10	-0.193502	-0.00357127	-4.01074	0.0092899	0.123103	-2.40846	NO	NA	0.87448
P56270-MAZ	-0.267868	-0.0075626	-4.01032	0.0092939	0.123103	-2.40891	DOWN	NA	0.830546
Q8N961-ABTB2	-0.16869	-0.00251765	-4.00814	0.00931477	0.123103	-2.41131	NO	NA	0.88965
O94875-SORBS2	0.175793	-0.00280545	3.99905	0.00940221	0.123557	-2.42127	NO	NA	1.12959
Q8NEZ5-FBXO22	-0.334973	-0.0123542	-3.99872	0.00940547	0.123557	-2.42164	DOWN	NA	0.792799
Q7KZI7-MARK2	-0.173751	-0.00273028	-3.99709	0.00942121	0.123557	-2.42342	NO	NA	0.886535
Q9NQW6-ANLN	-0.204227	-0.0040806	-3.99129	0.00947767	0.123981	-2.4298	NO	NA	0.868004
P13929-ENO3	0.174746	-0.0027736	3.98333	0.00955578	0.124443	-2.43855	NO	NA	1.12877
Q9HC52-CBX8	-0.19196	-0.00351939	-3.98002	0.00958841	0.124443	-2.44218	NO	NA	0.875416
Q9P0K7-RAI14	-0.162129	-0.00228244	-3.97904	0.00959811	0.124443	-2.44326	NO	NA	0.893705
Q7Z7K6-CENPV	-0.205129	-0.00411037	-3.97786	0.00960977	0.124443	-2.44456	NO	NA	0.867461
Q12805-EFEMP1	-0.1619	-0.00227711	-3.97024	0.00968575	0.124839	-2.45296	NO	NA	0.893847
Q9C0B5-ZDHHC5	-0.196969	-0.00370483	-3.96858	0.00970242	0.124839	-2.45479	NO	NA	0.872382
Q9NXV2-KCTD5	-0.203661	-0.00404975	-3.96566	0.00973174	0.124839	-2.45801	NO	NA	0.868344
Q9UEY8-ADD3	0.2181	-0.00479163	3.9639	0.00974947	0.124839	-2.45995	NO	NA	1.1632
Q9HBE1-PATZ1	-0.216665	-0.00471629	-3.96267	0.00976179	0.124839	-2.4613	NO	NA	0.860552
Q10469-MGAT2	-0.18766	-0.00333952	-3.95435	0.00984625	0.125607	-2.47049	NO	NA	0.878028
O95376-ARIH2	-0.212716	-0.00452571	-3.95075	0.00988301	0.125764	-2.47446	NO	NA	0.862911
Q9UL40-ZNF346	-0.181419	-0.00306516	-3.94376	0.00995496	0.126367	-2.4822	NO	NA	0.881835
Q15058-KIF14	-0.183755	-0.00317978	-3.93822	0.0100123	0.126781	-2.48833	NO	NA	0.880409
Q8N8A6-DDX51	-0.167881	-0.0025239	-3.93448	0.0100513	0.126963	-2.49248	NO	NA	0.890149
Q9P2D0-IBTK	0.254687	-0.00677674	3.93199	0.0100774	0.12698	-2.49524	NO	NA	1.19308
P41091-EIF2S3	-0.160003	-0.00222306	-3.92774	0.0101219	0.127174	-2.49994	NO	NA	0.895023
P02788-LTF	-0.194793	-0.00367886	-3.92581	0.0101422	0.127174	-2.50208	NO	NA	0.873698
Q16555-DPYSL2	0.192787	-0.00358276	3.921	0.0101931	0.127501	-2.50742	NO	NA	1.14297
P14927-UQCRB	0.20581	-0.00420128	3.91463	0.010261	0.127554	-2.5145	NO	NA	1.15333
Q06609-RAD51	-0.199887	-0.00389218	-3.91461	0.0102612	0.127554	-2.51452	NO	NA	0.870619
O95359-TACC2	0.238771	-0.00591122	3.91362	0.0102718	0.127554	-2.51562	NO	NA	1.17999
Q13257-MAD2L1	-0.271368	-0.00779451	-3.90771	0.0103352	0.128032	-2.52219	DOWN	NA	0.828534
Q12894-IFRD2	-0.158623	-0.00218075	-3.90472	0.0103675	0.128124	-2.52552	NO	NA	0.89588
P61457-PCBD1	0.320193	-0.0112165	3.89939	0.0104254	0.128529	-2.53146	UP	NA	1.2485
Q9UFG5-C19orf25	-0.16039	-0.00224885	-3.8954	0.0104689	0.128758	-2.5359	NO	NA	0.894783
P47712-PLA2G4A	-0.190283	-0.00346392	-3.89282	0.0104971	0.128796	-2.53877	NO	NA	0.876434
Q70UQ0-IKBIP	0.172487	-0.0027156	3.88415	0.0105927	0.12924	-2.54844	NO	NA	1.127
P29597-TYK2	-0.32922	-0.0117023	-3.88298	0.0106057	0.12924	-2.54975	DOWN	NA	0.795967
O60678-PRMT3	-0.174048	-0.00279724	-3.88271	0.0106087	0.12924	-2.55006	NO	NA	0.886352
Q86WA8-LONP2	-0.204467	-0.00410552	-3.87674	0.0106752	0.129574	-2.55672	NO	NA	0.867859
Q8WTS6-SETD7	-0.178394	-0.00295705	-3.87573	0.0106865	0.129574	-2.55785	NO	NA	0.883686
P62328-TMSB4X	0.211843	-0.00449515	3.87024	0.0107482	0.130015	-2.564	NO	NA	1.15817
O00115-DNASE2	0.196078	-0.0037741	3.86786	0.0107751	0.130034	-2.56666	NO	NA	1.14558
Q99575-POP1	-0.183977	-0.00322397	-3.86056	0.0108579	0.130365	-2.57483	NO	NA	0.880273
Q9Y4A5-TRRAP	-0.192696	-0.00360982	-3.85894	0.0108764	0.130365	-2.57664	NO	NA	0.874969
P25490-YY1	-0.23247	-0.00562285	-3.85469	0.0109251	0.130365	-2.58141	NO	NA	0.851177
O75340-PDCD6	0.19418	-0.00364447	3.85132	0.0109638	0.130365	-2.58519	NO	NA	1.14407
P06241-FYN	0.179063	-0.00302084	3.84663	0.0110181	0.130365	-2.59046	NO	NA	1.13215
O94915-FRYL	-0.220453	-0.00497376	-3.84466	0.0110409	0.130365	-2.59266	NO	NA	0.858296
Q02241-KIF23	-0.183257	-0.00317779	-3.8445	0.0110427	0.130365	-2.59284	NO	NA	0.880712
P11388-TOP2A	-0.345852	-0.01355	-3.84201	0.0110717	0.130365	-2.59564	DOWN	NA	0.786843
Q86UR5-RIMS1	-0.26821	-0.00775569	-3.8389	0.0111081	0.130365	-2.59914	DOWN	NA	0.830349
Q09160-HLA-A	-0.177125	-0.00294783	-3.83853	0.0111124	0.130365	-2.59955	NO	NA	0.884464
O00214-LGALS8	0.223264	-0.00504915	3.83799	0.0111188	0.130365	-2.60016	NO	NA	1.16737
Q9UGI8-TES	-0.174054	-0.00279941	-3.83749	0.0111246	0.130365	-2.60072	NO	NA	0.886348
P16949-STMN1	0.21565	-0.0047045	3.83501	0.0111537	0.130365	-2.60351	NO	NA	1.16123
Q96FS4-SIPA1	-0.209374	-0.00443324	-3.83468	0.0111575	0.130365	-2.60387	NO	NA	0.864912
Q7L1Q6-BZW1	-0.170264	-0.00266116	-3.832	0.0111891	0.130416	-2.60689	NO	NA	0.88868
P49755-TMED10	0.185868	-0.00329232	3.83001	0.0112126	0.130416	-2.60913	NO	NA	1.1375
Q92598-HSPH1	-0.187923	-0.00340404	-3.8231	0.0112946	0.131074	-2.61691	NO	NA	0.877868
O60264-SMARCA5	-0.566382	-0.0377047	-3.8201	0.0113305	0.131194	-2.6203	DOWN	NA	0.675308
Q9H583-HEATR1	-0.223595	-0.0051307	-3.81717	0.0113656	0.131305	-2.6236	NO	NA	0.856428
O75312-ZPR1	-0.219524	-0.0049926	-3.80424	0.0115221	0.132814	-2.63819	NO	NA	0.858849
Q9Y446-PKP3	-0.186341	-0.00333624	-3.80156	0.0115549	0.132894	-2.64122	NO	NA	0.878832
Q53H82-LACTB2	-0.162346	-0.00236915	-3.79514	0.0116337	0.133501	-2.64847	NO	NA	0.893571
O15111-CHUK	0.169156	-0.00262517	3.7921	0.0116712	0.133634	-2.65191	NO	NA	1.1244
Q8IWC1-MAP7D3	-0.154532	-0.002077	-3.78702	0.0117343	0.133751	-2.65766	NO	NA	0.898423
Q9BVS4-RIOK2	-0.189953	-0.00354261	-3.78156	0.0118026	0.133751	-2.66386	NO	NA	0.876635
P52594-AGFG1	-0.193145	-0.00369576	-3.78116	0.0118076	0.133751	-2.66431	NO	NA	0.874697
P54105-CLNS1A	-0.168806	-0.00262152	-3.7804	0.0118171	0.133751	-2.66517	NO	NA	0.889579
O14773-TPP1	0.153411	-0.00203882	3.77962	0.0118269	0.133751	-2.66605	NO	NA	1.1122
Q8WWI1-LMO7	-0.216186	-0.00472979	-3.77878	0.0118375	0.133751	-2.66701	NO	NA	0.860838
Q8N584-TTC39C	0.182569	-0.00319928	3.77668	0.0118639	0.133755	-2.66938	NO	NA	1.1349
Q5T5C0-STXBP5	-0.162478	-0.0023767	-3.77304	0.0119099	0.13398	-2.67352	NO	NA	0.893489
Q9NVE7-PANK4	-0.197972	-0.00393569	-3.76278	0.0120406	0.134452	-2.68516	NO	NA	0.871775
Q9UNX4-WDR3	-0.190993	-0.00355852	-3.76206	0.0120499	0.134452	-2.68599	NO	NA	0.876003
P18206-VCL	0.171561	-0.00275649	3.76167	0.0120549	0.134452	-2.68643	NO	NA	1.12628
P14859-POU2F1	-0.207038	-0.00438133	-3.76155	0.0120565	0.134452	-2.68657	NO	NA	0.866314
Q92482-AQP3	-0.265407	-0.00772476	-3.75492	0.0121418	0.134946	-2.6941	DOWN	NA	0.831964
Q6WCQ1-MPRIP	-0.187385	-0.00341743	-3.7502	0.0122031	0.134946	-2.69947	NO	NA	0.878196
Q08357-SLC20A2	-0.191551	-0.00359434	-3.74949	0.0122124	0.134946	-2.70028	NO	NA	0.875664
P05549-TFAP2A	-0.286509	-0.00916412	-3.74863	0.0122237	0.134946	-2.70127	DOWN	NA	0.819884
Q14CZ7-FASTKD3	-0.429068	-0.0218415	-3.74749	0.0122385	0.134946	-2.70256	DOWN	NA	0.742741
Q8WUM0-NUP133	-0.167567	-0.00259528	-3.74598	0.0122583	0.134946	-2.70429	NO	NA	0.890343
Q9UJX4-ANAPC5	-0.257227	-0.00724751	-3.73715	0.0123745	0.135572	-2.71435	NO	NA	0.836695
O00712-NFIB	-0.21321	-0.00468621	-3.73431	0.012412	0.135572	-2.71759	NO	NA	0.862616
Q96EA4-SPDL1	-0.156388	-0.00216582	-3.73188	0.0124444	0.135572	-2.72037	NO	NA	0.897269
Q9Y5Q0-FADS3	-0.169563	-0.00266976	-3.72979	0.0124723	0.135572	-2.72275	NO	NA	0.889112
O75691-UTP20	-0.194707	-0.00374155	-3.72792	0.0124972	0.135572	-2.72489	NO	NA	0.873751
P28289-TMOD1	0.277497	-0.00837907	3.72551	0.0125295	0.135572	-2.72764	UP	NA	1.21209
Q9H3P7-ACBD3	0.151313	-0.00198446	3.72528	0.0125325	0.135572	-2.7279	NO	NA	1.11058
Q9BVM2-DPCD	0.151567	-0.0019949	3.72231	0.0125726	0.135572	-2.7313	NO	NA	1.11078
Q6UXV4-APOOL	-0.16316	-0.00242745	-3.72201	0.0125765	0.135572	-2.73164	NO	NA	0.893067
O00505-KPNA3	0.204395	-0.00427664	3.71726	0.0126408	0.135572	-2.73708	NO	NA	1.1522
Q9UDY4-DNAJB4	-0.15744	-0.00221618	-3.71468	0.0126758	0.135572	-2.74003	NO	NA	0.896615
Q86X10-RALGAPB	-0.168502	-0.00264457	-3.71062	0.0127311	0.135572	-2.74468	NO	NA	0.889766
O43813-LANCL1	0.186766	-0.00344962	3.70815	0.0127649	0.135572	-2.74751	NO	NA	1.13821
O95801-TTC4	-0.166339	-0.00257218	-3.70447	0.0128154	0.135572	-2.75172	NO	NA	0.891101
Q0ZGT2-NEXN	0.154798	-0.00212396	3.70241	0.0128438	0.135572	-2.75408	NO	NA	1.11327
Q9Y6N7-ROBO1	-0.165682	-0.00254158	-3.70174	0.012853	0.135572	-2.75484	NO	NA	0.891507
O60814-HIST1H2BK	-0.685071	-0.0562176	-3.69834	0.0129	0.135572	-2.75874	DOWN	NA	0.621975
O95425-SVIL	0.151144	-0.00198939	3.69685	0.0129207	0.135572	-2.76045	NO	NA	1.11045
Q9H4L7-SMARCAD1	-0.223293	-0.00528944	-3.69309	0.0129731	0.135572	-2.76477	NO	NA	0.856608
P04062-GBA	0.149833	-0.00194458	3.6922	0.0129856	0.135572	-2.7658	NO	NA	1.10944
Q6UWP7-LCLAT1	-0.151633	-0.00200882	-3.69211	0.0129869	0.135572	-2.7659	NO	NA	0.900231
Q9NUP9-LIN7C	-0.160075	-0.0023304	-3.69113	0.0130005	0.135572	-2.76702	NO	NA	0.894978
P06899-HIST1H2BJ	-0.670217	-0.0535116	-3.69085	0.0130044	0.135572	-2.76734	DOWN	NA	0.628412
Q96RL7-VPS13A	-0.174906	-0.00292989	-3.69001	0.0130163	0.135572	-2.76832	NO	NA	0.885825
Q8NI22-MCFD2	0.297395	-0.0100011	3.68676	0.0130618	0.135572	-2.77204	UP	NA	1.22892
Q9Y3D2-MSRB2	0.194201	-0.00374853	3.68376	0.0131042	0.135572	-2.7755	NO	NA	1.14409
Q69YN2-CWF19L1	0.207635	-0.00444631	3.68362	0.0131061	0.135572	-2.77566	NO	NA	1.15479
Q13011-ECH1	0.159025	-0.0022886	3.68317	0.0131124	0.135572	-2.77617	NO	NA	1.11653
Q16656-NRF1	-0.22123	-0.00512392	-3.6824	0.0131233	0.135572	-2.77705	NO	NA	0.857834
O75436-VPS26A	0.189601	-0.00359678	3.6815	0.013136	0.135572	-2.77809	NO	NA	1.14045
P08174-CD55	-0.186415	-0.00339924	-3.68025	0.0131537	0.135572	-2.77953	NO	NA	0.878787
O14715-RGPD8	-0.278197	-0.00841618	-3.67988	0.013159	0.135572	-2.77995	DOWN	NA	0.824621
P22033-MUT	0.157557	-0.00223628	3.67349	0.0132499	0.135998	-2.7873	NO	NA	1.1154
O14744-PRMT5	-0.163633	-0.00247328	-3.67326	0.0132532	0.135998	-2.78757	NO	NA	0.892774
P25208-NFYB	-0.173888	-0.00290819	-3.6657	0.0133618	0.136525	-2.79628	NO	NA	0.886451
Q13162-PRDX4	0.158993	-0.00230474	3.65886	0.013461	0.136525	-2.80417	NO	NA	1.11651
Q14432-PDE3A	-0.15696	-0.00222616	-3.65883	0.0134614	0.136525	-2.8042	NO	NA	0.896913
Q9Y6V7-DDX49	-0.154443	-0.00213211	-3.6554	0.0135114	0.136525	-2.80816	NO	NA	0.898479
Q14697-GANAB	0.153945	-0.00211426	3.65342	0.0135404	0.136525	-2.81044	NO	NA	1.11261
Q96BZ8-LENG1	-0.198255	-0.0040067	-3.65284	0.0135489	0.136525	-2.81112	NO	NA	0.871604
Q13309-SKP2	-0.307703	-0.0109004	-3.65231	0.0135567	0.136525	-2.81173	DOWN	NA	0.807927
Q8IUE6-HIST2H2AB	-0.329053	-0.0121542	-3.65226	0.0135575	0.136525	-2.81179	DOWN	NA	0.796059
O75815-BCAR3	-0.645534	-0.0520864	-3.65203	0.0135608	0.136525	-2.81206	DOWN	NA	0.639256
P30533-LRPAP1	0.18439	-0.00335776	3.65139	0.0135702	0.136525	-2.81279	NO	NA	1.13634
P19971-TYMP	-0.184744	-0.0033888	-3.64917	0.0136028	0.136562	-2.81535	NO	NA	0.879805
Q9NWK9-ZNHIT6	-0.170084	-0.00274179	-3.64754	0.0136269	0.136562	-2.81724	NO	NA	0.888791
Q13895-BYSL	-0.154835	-0.00215216	-3.64423	0.0136758	0.136785	-2.82107	NO	NA	0.898235
P55199-ELL	-0.263463	-0.00770346	-3.63897	0.013754	0.137299	-2.82714	DOWN	NA	0.833086
Q9P0M6-H2AFY2	-0.344667	-0.0138682	-3.63511	0.0138117	0.137599	-2.83162	DOWN	NA	0.78749
P07339-CTSD	0.147769	-0.00189557	3.63165	0.0138637	0.137599	-2.83563	NO	NA	1.10785
Q9BRP1-PDCD2L	-0.206265	-0.00438079	-3.63161	0.0138642	0.137599	-2.83567	NO	NA	0.866779
Q9BR61-ACBD6	-0.255696	-0.00730004	-3.61604	0.0141007	0.139676	-2.85372	NO	NA	0.837583
Q16762-TST	0.277762	-0.00865951	3.60547	0.014264	0.140788	-2.866	UP	NA	1.21231
Q6NUM9-RETSAT	0.1659	-0.00259009	3.60453	0.0142786	0.140788	-2.86709	NO	NA	1.12187
Q9NUP7-TRMT13	-0.251105	-0.00689236	-3.60347	0.0142952	0.140788	-2.86833	NO	NA	0.840252
Q9UQN3-CHMP2B	-0.158258	-0.00229977	-3.59877	0.0143686	0.14124	-2.87379	NO	NA	0.896106
O94804-STK10	-0.191021	-0.00371656	-3.59628	0.0144077	0.141355	-2.87669	NO	NA	0.875986
Q96BW9-TAMM41	-0.642173	-0.0517527	-3.58969	0.0145117	0.141796	-2.88437	DOWN	NA	0.640747
O43913-ORC5	-0.189906	-0.00363396	-3.58573	0.0145745	0.141796	-2.88898	NO	NA	0.876663
Q9NXR7-BABAM2	0.154207	-0.00215661	3.58534	0.0145808	0.141796	-2.88943	NO	NA	1.11281
Q6UB35-MTHFD1L	-0.184243	-0.00340898	-3.58532	0.0145811	0.141796	-2.88946	NO	NA	0.880111
P19474-TRIM21	-0.219672	-0.00518408	-3.58378	0.0146056	0.141796	-2.89125	NO	NA	0.858761
Q06136-KDSR	0.169234	-0.00275263	3.58151	0.014642	0.141796	-2.8939	NO	NA	1.12446
Q9NXH9-TRMT1	-0.266041	-0.00802059	-3.58093	0.0146511	0.141796	-2.89457	DOWN	NA	0.831598
Q92785-DPF2	-0.159547	-0.00235265	-3.57942	0.0146754	0.141796	-2.89633	NO	NA	0.895306
P35240-NF2	-0.168656	-0.00272496	-3.57531	0.0147415	0.141796	-2.90113	NO	NA	0.889671
Q14966-ZNF638	-0.175467	-0.00299592	-3.57477	0.0147502	0.141796	-2.90176	NO	NA	0.885481
Q09472-EP300	-0.290471	-0.00957687	-3.57441	0.0147561	0.141796	-2.90218	DOWN	NA	0.817635
Q15773-MLF2	-0.21224	-0.00481627	-3.57251	0.0147868	0.141826	-2.9044	NO	NA	0.863196
Q01813-PFKP	0.152435	-0.00209276	3.56436	0.0149193	0.142676	-2.91392	NO	NA	1.11144
Q15113-PCOLCE	0.21108	-0.00464434	3.5632	0.0149382	0.142676	-2.91528	NO	NA	1.15755
O75367-H2AFY	-0.489404	-0.0288815	-3.56196	0.0149587	0.142676	-2.91674	DOWN	NA	0.71232
O75128-COBL	-0.303769	-0.0107957	-3.55808	0.0150225	0.143019	-2.92127	DOWN	NA	0.810133
P02545-LMNA	-0.338366	-0.0136211	-3.55376	0.0150937	0.143432	-2.92632	DOWN	NA	0.790937
Q9NXG6-P4HTM	0.293021	-0.00969158	3.54642	0.0152159	0.143718	-2.93493	UP	NA	1.2252
Q15633-TARBP2	-0.145543	-0.00185138	-3.54554	0.0152307	0.143718	-2.93596	NO	NA	0.904039
O00170-AIP	0.1568	-0.00227767	3.54105	0.015306	0.143718	-2.94122	NO	NA	1.11481
Q96EK7-FAM120B	-0.284488	-0.009363	-3.5387	0.0153456	0.143718	-2.94398	DOWN	NA	0.821033
Q8IYL3-C1orf174	-0.179489	-0.0031988	-3.53765	0.0153634	0.143718	-2.94521	NO	NA	0.883016
Q9Y289-SLC5A6	-0.222448	-0.0052729	-3.53619	0.015388	0.143718	-2.94692	NO	NA	0.85711
Q9Y2D4-EXOC6B	-0.1667	-0.0026712	-3.53585	0.0153938	0.143718	-2.94732	NO	NA	0.890878
Q13370-PDE3B	-0.151039	-0.00206135	-3.53503	0.0154077	0.143718	-2.94829	NO	NA	0.900602
O75955-FLOT1	0.163414	-0.00253262	3.5347	0.0154133	0.143718	-2.94867	NO	NA	1.11993
P52597-HNRNPF	0.190772	-0.00376178	3.53447	0.0154172	0.143718	-2.94894	NO	NA	1.14137
Q8IY22-CMIP	-0.16233	-0.00248247	-3.53364	0.0154313	0.143718	-2.94992	NO	NA	0.893581
P0C0S8-HIST1H2AG	-0.747241	-0.0693929	-3.53065	0.0154821	0.143794	-2.95343	DOWN	NA	0.595742
Q9NS91-RAD18	-0.180804	-0.00328614	-3.52986	0.0154956	0.143794	-2.95436	NO	NA	0.882211
Q6PK04-CCDC137	-0.273917	-0.00864424	-3.52824	0.0155234	0.143794	-2.95626	DOWN	NA	0.827071
Q9H098-FAM107B	0.153912	-0.0021649	3.52377	0.0156	0.143995	-2.96152	NO	NA	1.11258
Q9Y2H1-STK38L	-0.207419	-0.00460796	-3.5237	0.0156011	0.143995	-2.96159	NO	NA	0.866085
P49590-HARS2	-0.224415	-0.00552758	-3.51692	0.0157183	0.144243	-2.96958	NO	NA	0.855942
Q6P4E1-CASC4	0.303103	-0.0104294	3.51681	0.0157201	0.144243	-2.9697	UP	NA	1.23379
Q6SJ93-FAM111B	-0.230808	-0.00591461	-3.51645	0.0157264	0.144243	-2.97013	NO	NA	0.852158
Q9NZL4-HSPBP1	-0.213365	-0.00489566	-3.51383	0.015772	0.144243	-2.97321	NO	NA	0.862523
Q6P1L8-MRPL14	-0.231174	-0.0059335	-3.51054	0.0158294	0.144243	-2.97709	NO	NA	0.851941
P46926-GNPDA1	-0.17459	-0.00303285	-3.50993	0.0158401	0.144243	-2.97781	NO	NA	0.88602
Q8WUX2-CHAC2	-0.217174	-0.00506623	-3.50913	0.015854	0.144243	-2.97874	NO	NA	0.860249
Q9Y512-SAMM50	-0.149262	-0.00200741	-3.50834	0.0158679	0.144243	-2.97968	NO	NA	0.901711
P26640-VARS	-0.166168	-0.0026694	-3.50762	0.0158805	0.144243	-2.98052	NO	NA	0.891206
Q13617-CUL2	0.150197	-0.00204004	3.50425	0.0159397	0.144327	-2.9845	NO	NA	1.10972
Q5SRE7-PHYHD1	0.162933	-0.00253246	3.5039	0.0159459	0.144327	-2.98491	NO	NA	1.11956
Q9BWG4-SSBP4	-0.328903	-0.0129813	-3.49754	0.0160584	0.14509	-2.99241	DOWN	NA	0.796142
O94979-SEC31A	0.142013	-0.0017494	3.49419	0.0161181	0.145098	-2.99636	NO	NA	1.10344
P49815-TSC2	-0.299921	-0.0106156	-3.49334	0.0161333	0.145098	-2.99737	DOWN	NA	0.812297
P43490-NAMPT	-0.14178	-0.00174175	-3.49275	0.0161439	0.145098	-2.99807	NO	NA	0.9064
P15311-EZR	-0.166132	-0.00268014	-3.48779	0.0162328	0.145165	-3.00393	NO	NA	0.891229
O75718-CRTAP	0.149734	-0.00203655	3.48589	0.016267	0.145165	-3.00617	NO	NA	1.10937
Q5T5Y3-CAMSAP1	0.413173	-0.0211655	3.48442	0.0162935	0.145165	-3.00791	UP	NA	1.33161
Q53HL2-CDCA8	-0.149867	-0.00203424	-3.48425	0.0162965	0.145165	-3.00811	NO	NA	0.901333
P11908-PRPS2	-0.149061	-0.00201037	-3.48306	0.0163181	0.145165	-3.00951	NO	NA	0.901837
Q07960-ARHGAP1	0.166162	-0.00268464	3.48154	0.0163457	0.145165	-3.01132	NO	NA	1.12207
O60293-ZFC3H1	-0.14632	-0.00190638	-3.48108	0.0163539	0.145165	-3.01185	NO	NA	0.903553
Q9NRG9-AAAS	-0.160607	-0.00244527	-3.4798	0.0163773	0.145165	-3.01337	NO	NA	0.894648
Q08257-CRYZ	-0.153104	-0.00217511	-3.46466	0.0166548	0.14681	-3.03129	NO	NA	0.899314
P21980-TGM2	-0.177708	-0.00318639	-3.46319	0.0166822	0.14681	-3.03304	NO	NA	0.884107
Q9HC35-EML4	-0.143055	-0.00179925	-3.46231	0.0166984	0.14681	-3.03408	NO	NA	0.905599
P48506-GCLC	-0.154633	-0.00223559	-3.46105	0.0167219	0.14681	-3.03558	NO	NA	0.898361
Q3L8U1-CHD9	-0.34616	-0.0144708	-3.46102	0.0167224	0.14681	-3.03561	DOWN	NA	0.786675
Q9HAS0-C17orf75	-0.34722	-0.0146715	-3.46039	0.0167342	0.14681	-3.03636	DOWN	NA	0.786098
Q9Y5B9-SUPT16H	-0.260203	-0.00780092	-3.45539	0.0168274	0.146912	-3.04229	NO	NA	0.834971
Q8TEQ6-GEMIN5	-0.156582	-0.00231795	-3.45531	0.0168291	0.146912	-3.04239	NO	NA	0.897148
Q9NRK6-ABCB10	-0.178157	-0.00318546	-3.45517	0.0168316	0.146912	-3.04255	NO	NA	0.883831
Q9GZT8-NIF3L1	0.15173	-0.00213059	3.44695	0.0169864	0.147642	-3.05231	NO	NA	1.1109
O15321-TM9SF1	0.142788	-0.00179813	3.44649	0.016995	0.147642	-3.05285	NO	NA	1.10404
Q9NZJ6-COQ3	-0.225175	-0.00564256	-3.44616	0.0170013	0.147642	-3.05325	NO	NA	0.855491
O75127-PTCD1	-0.145838	-0.00191043	-3.44295	0.0170622	0.147812	-3.05706	NO	NA	0.903854
O43504-LAMTOR5	0.142772	-0.00180109	3.44067	0.0171057	0.147812	-3.05977	NO	NA	1.10402
O95749-GGPS1	-0.261834	-0.00798102	-3.4406	0.0171072	0.147812	-3.05987	NO	NA	0.834027
Q9NV06-DCAF13	-0.239274	-0.00650736	-3.43479	0.0172184	0.148523	-3.06677	NO	NA	0.847172
P30291-WEE1	0.210453	-0.00478658	3.43308	0.0172513	0.148557	-3.06881	NO	NA	1.15705
P36404-ARL2	0.159675	-0.00246629	3.41551	0.0175935	0.150827	-3.08975	NO	NA	1.11704
Q9BXK1-KLF16	-0.171145	-0.00292893	-3.4141	0.0176212	0.150827	-3.09142	NO	NA	0.888137
O15344-MID1	-0.147715	-0.00198874	-3.41364	0.0176304	0.150827	-3.09198	NO	NA	0.902679
P48067-SLC6A9	0.181636	-0.00338924	3.41354	0.0176322	0.150827	-3.09209	NO	NA	1.13417
Q9NZ01-TECR	0.180183	-0.00330487	3.40859	0.0177304	0.151219	-3.09801	NO	NA	1.13303
Q8N201-INTS1	-0.15943	-0.00244284	-3.40826	0.0177369	0.151219	-3.0984	NO	NA	0.895379
Q9NXW2-DNAJB12	0.146851	-0.00196928	3.40534	0.017795	0.151464	-3.10189	NO	NA	1.10715
Q07092-COL16A1	-0.18351	-0.00350184	-3.40313	0.0178391	0.151474	-3.10453	NO	NA	0.880558
Q08499-PDE4D	0.153748	-0.00223522	3.40233	0.0178552	0.151474	-3.10548	NO	NA	1.11246
O15304-SIVA1	0.412285	-0.0213856	3.39927	0.0179166	0.151707	-3.10914	UP	NA	1.33079
Q9UBQ0-VPS29	0.154224	-0.00225794	3.39754	0.0179515	0.151707	-3.11122	NO	NA	1.11282
Q6UWE0-LRSAM1	-0.161911	-0.00253861	-3.39656	0.0179712	0.151707	-3.11238	NO	NA	0.89384
O60443-GSDME	-0.139321	-0.00170041	-3.39142	0.0180751	0.152332	-3.11853	NO	NA	0.907946
Q7L592-NDUFAF7	-0.28884	-0.010003	-3.38998	0.0181045	0.152332	-3.12026	DOWN	NA	0.81856
Q9BX68-HINT2	0.151768	-0.00216477	3.38626	0.0181803	0.152687	-3.12472	NO	NA	1.11093
P07951-TPM2	-0.145702	-0.00192837	-3.38383	0.0182299	0.152687	-3.12762	NO	NA	0.90394
Q9UBB4-ATXN10	-0.138057	-0.00165932	-3.38323	0.0182423	0.152687	-3.12834	NO	NA	0.908742
Q3ZAQ7-VMA21	-0.224757	-0.00563086	-3.38167	0.0182744	0.152687	-3.13022	NO	NA	0.855739
P37840-SNCA	0.162605	-0.00260836	3.38066	0.0182951	0.152687	-3.13142	NO	NA	1.11931
P51606-RENBP	0.181717	-0.00344887	3.37642	0.0183826	0.15287	-3.13651	NO	NA	1.13423
Q9BSJ8-ESYT1	0.143918	-0.00187179	3.37613	0.0183886	0.15287	-3.13685	NO	NA	1.1049
Q12986-NFX1	-0.160894	-0.00251812	-3.37527	0.0184063	0.15287	-3.13788	NO	NA	0.894471
O75116-ROCK2	-0.140012	-0.00173398	-3.37157	0.0184832	0.153177	-3.14232	NO	NA	0.907512
O95707-POP4	-0.212499	-0.00501748	-3.37063	0.0185028	0.153177	-3.14345	NO	NA	0.863041
Q9BUK6-MSTO1	-0.165775	-0.0027411	-3.36881	0.0185408	0.153234	-3.14563	NO	NA	0.891449
P53602-MVD	-0.202984	-0.00452683	-3.36745	0.0185693	0.153234	-3.14727	NO	NA	0.868752
Q99807-COQ7	-0.63674	-0.0536878	-3.36089	0.0187071	0.154124	-3.15515	DOWN	NA	0.643165
P27708-CAD	-0.141117	-0.00178143	-3.35627	0.0188048	0.154681	-3.1607	NO	NA	0.906817
Q8N2M8-CLASRP	-0.182644	-0.00350846	-3.34987	0.0189413	0.155078	-3.1684	NO	NA	0.881086
P30520-ADSS	-0.243206	-0.00684824	-3.34705	0.0190016	0.155078	-3.17179	NO	NA	0.844866
Q8NBF2-NHLRC2	0.136745	-0.00163011	3.34669	0.0190094	0.155078	-3.17223	NO	NA	1.09942
Q9NVX0-HAUS2	-0.234529	-0.00636064	-3.34493	0.0190473	0.155078	-3.17435	NO	NA	0.849962
Q8NE62-CHDH	-0.240697	-0.00662992	-3.34479	0.0190502	0.155078	-3.17451	NO	NA	0.846336
Q9NW81-DMAC2	-0.167574	-0.00280952	-3.34447	0.0190573	0.155078	-3.17491	NO	NA	0.890339
Q53GG5-PDLIM3	-0.28035	-0.00900842	-3.34414	0.0190642	0.155078	-3.17529	DOWN	NA	0.823391
Q13421-MSLN	0.163431	-0.00263394	3.34202	0.0191101	0.155102	-3.17786	NO	NA	1.11995
Q96IR7-HPDL	-0.137876	-0.00167479	-3.33764	0.0192049	0.155102	-3.18313	NO	NA	0.908856
Q96Q15-SMG1	-0.158211	-0.00245513	-3.33729	0.0192127	0.155102	-3.18356	NO	NA	0.896136
Q96KB5-PBK	-0.145901	-0.0019608	-3.33725	0.0192136	0.155102	-3.18361	NO	NA	0.903814
Q99797-MIPEP	-0.166533	-0.00280523	-3.33574	0.0192464	0.155102	-3.18542	NO	NA	0.890981
P05091-ALDH2	0.147349	-0.00202158	3.33565	0.0192483	0.155102	-3.18553	NO	NA	1.10753
O43293-DAPK3	-0.181307	-0.0034534	-3.33377	0.0192892	0.155189	-3.18779	NO	NA	0.881904
P11137-MAP2	-0.202566	-0.00443829	-3.32671	0.0194442	0.15601	-3.19631	NO	NA	0.869003
O43295-SRGAP3	-0.25236	-0.00729987	-3.32521	0.0194773	0.15601	-3.19813	NO	NA	0.839522
P49593-PPM1F	-0.148747	-0.00207052	-3.32499	0.0194822	0.15601	-3.19839	NO	NA	0.902034
P04818-TYMS	-0.140999	-0.00178914	-3.32298	0.0195265	0.156121	-3.20081	NO	NA	0.906891
Q14643-ITPR1	-0.155892	-0.00234478	-3.3199	0.0195949	0.156226	-3.20453	NO	NA	0.897577
P60903-S100A10	0.37209	-0.0164087	3.31965	0.0196004	0.156226	-3.20484	UP	NA	1.29423
Q96GA3-LTV1	-0.151907	-0.00221054	-3.31728	0.0196532	0.156404	-3.2077	NO	NA	0.90006
Q9Y2Z2-MTO1	-0.167817	-0.00287796	-3.31567	0.0196891	0.156448	-3.20965	NO	NA	0.890189
P23284-PPIB	0.145249	-0.00195372	3.30773	0.0198676	0.157532	-3.21925	NO	NA	1.10592
Q9UHR6-ZNHIT2	-0.222559	-0.00563482	-3.30688	0.0198869	0.157532	-3.22029	NO	NA	0.857044
Q9Y5J9-TIMM8B	-0.207902	-0.00485618	-3.30307	0.0199732	0.157973	-3.2249	NO	NA	0.865795
Q9BWH6-RPAP1	-0.243785	-0.00699488	-3.3017	0.0200042	0.157975	-3.22655	NO	NA	0.844527
Q6EEV4-POLR2M	-0.16465	-0.00271906	-3.30017	0.0200391	0.157999	-3.2284	NO	NA	0.892145
Q9NRV9-HEBP1	0.186832	-0.00371687	3.29807	0.0200871	0.157999	-3.23095	NO	NA	1.13826
Q86TX2-ACOT1	0.134619	-0.00157885	3.29753	0.0200994	0.157999	-3.2316	NO	NA	1.0978
Q9NXE8-CWC25	-0.170857	-0.00302124	-3.29096	0.0202503	0.158942	-3.23957	NO	NA	0.888315
O60645-EXOC3	-0.138368	-0.00171724	-3.28655	0.0203522	0.159123	-3.24491	NO	NA	0.908546
O96013-PAK4	-0.156092	-0.0024025	-3.28522	0.0203832	0.159123	-3.24653	NO	NA	0.897453
P11182-DBT	-0.143159	-0.00189472	-3.28368	0.0204189	0.159123	-3.24839	NO	NA	0.905534
P16435-POR	0.136413	-0.00164864	3.28365	0.0204198	0.159123	-3.24844	NO	NA	1.09917
O00629-KPNA4	-0.151247	-0.00219527	-3.28302	0.0204343	0.159123	-3.24919	NO	NA	0.900472
Q14596-NBR1	-0.155829	-0.00237652	-3.28136	0.020473	0.159123	-3.25121	NO	NA	0.897616
O95297-MPZL1	-0.159707	-0.00252335	-3.28063	0.0204901	0.159123	-3.2521	NO	NA	0.895207
P35221-CTNNA1	-0.14769	-0.00206251	-3.27792	0.0205537	0.159174	-3.2554	NO	NA	0.902694
P15924-DSP	-0.15297	-0.00225758	-3.27724	0.0205695	0.159174	-3.25622	NO	NA	0.899397
Q9UP95-SLC12A4	0.14407	-0.00192631	3.27523	0.0206169	0.159174	-3.25866	NO	NA	1.10502
Q9NUQ3-TXLNG	-0.170277	-0.0029786	-3.27507	0.0206204	0.159174	-3.25885	NO	NA	0.888672
Q96JN8-NEURL4	-0.1466	-0.00203058	-3.26762	0.0207968	0.160051	-3.26791	NO	NA	0.903377
P35611-ADD1	0.137397	-0.00168881	3.26732	0.020804	0.160051	-3.26828	NO	NA	1.09992
O60508-CDC40	-0.400712	-0.0207534	-3.26545	0.0208484	0.160051	-3.27055	DOWN	NA	0.757484
Q92530-PSMF1	-0.187162	-0.00372969	-3.26461	0.0208685	0.160051	-3.27157	NO	NA	0.878332
Q15771-RAB30	-0.227796	-0.00596607	-3.26242	0.0209208	0.160051	-3.27424	NO	NA	0.853939
Q96FC9-DDX11	-0.165796	-0.00282168	-3.26242	0.0209208	0.160051	-3.27424	NO	NA	0.891437
P28290-ITPRID2	-0.166827	-0.00286688	-3.25934	0.0209945	0.160099	-3.27798	NO	NA	0.8908
Q6MZP7-LIN54	-0.147723	-0.00208467	-3.2584	0.0210171	0.160099	-3.27912	NO	NA	0.902674
Q5TGY3-AHDC1	-0.230025	-0.00618014	-3.25826	0.0210205	0.160099	-3.2793	NO	NA	0.85262
Q12873-CHD3	0.13258	-0.00152893	3.25374	0.0211295	0.160631	-3.2848	NO	NA	1.09625
Q9NR31-SAR1A	0.179653	-0.00347078	3.2519	0.0211741	0.160631	-3.28705	NO	NA	1.13261
P18887-XRCC1	-0.133281	-0.00155418	-3.25148	0.0211842	0.160631	-3.28755	NO	NA	0.911756
Q5T6F2-UBAP2	-0.134751	-0.00160782	-3.24791	0.0212711	0.160764	-3.29191	NO	NA	0.910827
Q15126-PMVK	0.17179	-0.00310135	3.24706	0.0212917	0.160764	-3.29294	NO	NA	1.12646
O14965-AURKA	-0.172231	-0.0031012	-3.24691	0.0212955	0.160764	-3.29313	NO	NA	0.887469
Q9BW19-KIFC1	-0.205398	-0.00479866	-3.24295	0.0213924	0.160809	-3.29796	NO	NA	0.8673
O14920-IKBKB	0.161564	-0.00263257	3.24292	0.0213931	0.160809	-3.29799	NO	NA	1.1185
Q9H0W9-C11orf54	0.155697	-0.00241214	3.24029	0.0214577	0.160809	-3.3012	NO	NA	1.11396
Q9Y6Y0-IVNS1ABP	-0.415814	-0.0226102	-3.23853	0.0215012	0.160809	-3.30335	DOWN	NA	0.749596
P50991-CCT4	-0.138971	-0.00176504	-3.23793	0.0215159	0.160809	-3.30408	NO	NA	0.908167
Q14161-GIT2	-0.158166	-0.00250986	-3.23776	0.0215202	0.160809	-3.30429	NO	NA	0.896163
O14802-POLR3A	-0.26742	-0.00875167	-3.23706	0.0215373	0.160809	-3.30514	DOWN	NA	0.830804
Q53EZ4-CEP55	0.233247	-0.00642739	3.23648	0.0215518	0.160809	-3.30585	NO	NA	1.17548
O60518-RANBP6	-0.135102	-0.00162814	-3.23339	0.0216285	0.16103	-3.30963	NO	NA	0.910605
Q9H0S4-DDX47	-0.215612	-0.00529676	-3.23134	0.0216794	0.16103	-3.31213	NO	NA	0.861181
Q9BTT4-MED10	-0.308828	-0.012003	-3.23018	0.0217082	0.16103	-3.31355	DOWN	NA	0.807297
Q15596-NCOA2	-0.140791	-0.00183762	-3.2299	0.0217153	0.16103	-3.31389	NO	NA	0.907022
P32929-CTH	0.151022	-0.00222652	3.22787	0.0217659	0.16103	-3.31637	NO	NA	1.11036
Q96CP2-FLYWCH2	0.186149	-0.00376437	3.2265	0.0218002	0.16103	-3.31804	NO	NA	1.13772
Q92538-GBF1	0.146152	-0.00202965	3.22348	0.0218761	0.16103	-3.32174	NO	NA	1.10661
Q9UMY4-SNX12	0.178483	-0.00344242	3.22336	0.0218789	0.16103	-3.32188	NO	NA	1.13169
O43676-NDUFB3	-0.193386	-0.00415601	-3.22324	0.0218821	0.16103	-3.32203	NO	NA	0.874551
P82933-MRPS9	-0.13153	-0.0015087	-3.21945	0.0219776	0.16103	-3.32666	NO	NA	0.912863
Q9NRX4-PHPT1	0.172101	-0.00312622	3.2185	0.0220016	0.16103	-3.32783	NO	NA	1.1267
O76003-GLRX3	0.138698	-0.00176616	3.21786	0.0220179	0.16103	-3.32861	NO	NA	1.10091
Q9H9F9-ACTR5	-0.160007	-0.00258102	-3.21623	0.0220591	0.16103	-3.3306	NO	NA	0.895021
Q7Z4W1-DCXR	0.149685	-0.00217691	3.21525	0.0220842	0.16103	-3.33181	NO	NA	1.10933
Q13610-PWP1	-0.188653	-0.00393449	-3.21424	0.0221099	0.16103	-3.33305	NO	NA	0.877425
Q9H1B7-IRF2BPL	0.168827	-0.00294402	3.21415	0.022112	0.16103	-3.33315	NO	NA	1.12414
Q9H501-ESF1	-0.248638	-0.00726701	-3.21408	0.0221138	0.16103	-3.33323	NO	NA	0.841691
P61964-WDR5	-0.142307	-0.00189822	-3.21139	0.0221825	0.16129	-3.33653	NO	NA	0.906069
P16403-HIST1H1C	-0.289673	-0.00991965	-3.21022	0.0222122	0.16129	-3.33796	DOWN	NA	0.818087
O75746-SLC25A12	-0.138124	-0.00174235	-3.20801	0.0222691	0.161364	-3.34068	NO	NA	0.9087
Q8TED1-GPX8	0.167632	-0.00290285	3.20685	0.0222988	0.161364	-3.34209	NO	NA	1.12321
Q13555-CAMK2G	0.131695	-0.00152159	3.20616	0.0223166	0.161364	-3.34294	NO	NA	1.09558
Q9C0C9-UBE2O	-0.130215	-0.00147146	-3.20334	0.0223891	0.161476	-3.34639	NO	NA	0.913695
P05198-EIF2S1	-0.149426	-0.00217928	-3.20312	0.0223949	0.161476	-3.34667	NO	NA	0.901609
Q14192-FHL2	-0.139785	-0.00180697	-3.20027	0.0224686	0.161781	-3.35016	NO	NA	0.907655
Q9H944-MED20	-0.295787	-0.0109852	-3.19845	0.0225158	0.161837	-3.35239	DOWN	NA	0.814628
Q9H497-TOR3A	0.200495	-0.00452463	3.19754	0.0225394	0.161837	-3.35351	NO	NA	1.14909
Q9Y2Q9-MRPS28	-0.142916	-0.00193191	-3.19559	0.0225903	0.161855	-3.3559	NO	NA	0.905687
P11310-ACADM	0.16379	-0.00275397	3.19392	0.0226337	0.161855	-3.35794	NO	NA	1.12023
Q9NV70-EXOC1	-0.1547	-0.00239444	-3.19366	0.0226407	0.161855	-3.35827	NO	NA	0.898319
A6NCW0-USP17L3	-0.355426	-0.0163753	-3.19195	0.0226852	0.161855	-3.36036	DOWN	NA	0.781639
P27348-YWHAQ	0.167778	-0.0029374	3.19023	0.0227303	0.161855	-3.36247	NO	NA	1.12333
Q15345-LRRC41	-0.163516	-0.00276449	-3.1894	0.0227523	0.161855	-3.3635	NO	NA	0.892847
Q9NQS7-INCENP	-0.172894	-0.00316106	-3.18713	0.0228119	0.161855	-3.36628	NO	NA	0.887061
Q99832-CCT7	-0.132677	-0.00156441	-3.18709	0.022813	0.161855	-3.36633	NO	NA	0.912137
Q96S82-UBL7	-0.267345	-0.00884541	-3.18488	0.0228715	0.161855	-3.36905	DOWN	NA	0.830847
Q15021-NCAPD2	-0.132624	-0.0015622	-3.18405	0.0228933	0.161855	-3.37007	NO	NA	0.912171
Q9H0K6-PUS7L	-0.395373	-0.0205737	-3.18356	0.0229064	0.161855	-3.37067	DOWN	NA	0.760293
Q9HDC5-JPH1	-0.195283	-0.00420974	-3.18187	0.022951	0.161855	-3.37274	NO	NA	0.873401
P38117-ETFB	0.133335	-0.00158904	3.18186	0.0229512	0.161855	-3.37275	NO	NA	1.09683
Q9Y2Z4-YARS2	-0.220981	-0.00570964	-3.17945	0.0230154	0.162085	-3.37572	NO	NA	0.857982
Q9Y2D0-CA5B	0.15263	-0.00233376	3.17528	0.0231268	0.162169	-3.38085	NO	NA	1.11159
Q9BTY2-FUCA2	-0.144015	-0.00199036	-3.17375	0.0231677	0.162169	-3.38273	NO	NA	0.904997
Q08043-ACTN3	0.19751	-0.00432271	3.17375	0.0231678	0.162169	-3.38274	NO	NA	1.14672
Q15147-PLCB4	-0.234508	-0.00652049	-3.17168	0.0232232	0.162169	-3.38527	NO	NA	0.849975
P07305-H1F0	-0.180596	-0.00353836	-3.17088	0.0232447	0.162169	-3.38626	NO	NA	0.882338
O75122-CLASP2	-0.138602	-0.00178461	-3.17084	0.0232458	0.162169	-3.38631	NO	NA	0.908399
Q9NRZ9-HELLS	0.151433	-0.00228921	3.17075	0.0232481	0.162169	-3.38642	NO	NA	1.11067
P35998-PSMC2	-0.134898	-0.00165073	-3.16707	0.0233476	0.162571	-3.39095	NO	NA	0.910734
O14967-CLGN	0.204823	-0.00471572	3.16477	0.02341	0.162571	-3.39379	NO	NA	1.15255
Q96R06-SPAG5	-0.180276	-0.00356344	-3.16391	0.0234331	0.162571	-3.39484	NO	NA	0.882534
P35251-RFC1	-0.142	-0.00191558	-3.163	0.0234578	0.162571	-3.39596	NO	NA	0.906262
Q9H4B0-OSGEPL1	-0.193405	-0.00423482	-3.16131	0.0235041	0.162571	-3.39805	NO	NA	0.874539
Q99661-KIF2C	-0.138365	-0.00177478	-3.16105	0.023511	0.162571	-3.39836	NO	NA	0.908548
P11279-LAMP1	0.172276	-0.00316232	3.15933	0.0235581	0.162571	-3.40049	NO	NA	1.12683
Q9BVT8-TMUB1	0.164112	-0.00278274	3.1593	0.0235587	0.162571	-3.40052	NO	NA	1.12048
Q8IV08-PLD3	0.169514	-0.00301955	3.15345	0.0237193	0.162865	-3.40774	NO	NA	1.12468
Q15785-TOMM34	-0.143335	-0.00196093	-3.15323	0.0237253	0.162865	-3.408	NO	NA	0.905424
Q9BZX2-UCK2	-0.243309	-0.00719103	-3.1528	0.0237371	0.162865	-3.40853	NO	NA	0.844806
Q7KZN9-COX15	0.154618	-0.0024035	3.15143	0.0237749	0.162865	-3.41022	NO	NA	1.11313
P23368-ME2	-0.13189	-0.00155618	-3.15118	0.0237818	0.162865	-3.41053	NO	NA	0.912635
O60826-CCDC22	-0.14078	-0.00188123	-3.15083	0.0237914	0.162865	-3.41096	NO	NA	0.907029
Q9C0C7-AMBRA1	-0.161662	-0.00271837	-3.14818	0.0238649	0.16299	-3.41424	NO	NA	0.893995
Q8TAV0-FAM76A	0.166718	-0.00293016	3.14624	0.0239186	0.16299	-3.41662	NO	NA	1.1225
Q02880-TOP2B	-0.486583	-0.0321573	-3.1447	0.0239615	0.16299	-3.41853	DOWN	NA	0.713714
Q96GM5-SMARCD1	-0.199236	-0.00444844	-3.14449	0.0239674	0.16299	-3.41879	NO	NA	0.871011
Q9NZJ9-NUDT4	-0.246207	-0.00739855	-3.14334	0.0239995	0.16299	-3.42021	NO	NA	0.84311
Q6P3W7-SCYL2	-0.14124	-0.0019059	-3.14226	0.0240297	0.16299	-3.42155	NO	NA	0.906739
Q8TE02-ELP5	-0.157571	-0.00254198	-3.14189	0.0240398	0.16299	-3.422	NO	NA	0.896534
P55957-BID	-0.227401	-0.00606	-3.14095	0.0240662	0.16299	-3.42316	NO	NA	0.854172
Q9Y676-MRPS18B	-0.141854	-0.00192705	-3.1397	0.0241012	0.16299	-3.4247	NO	NA	0.906354
P30536-TSPO	-0.131813	-0.00155616	-3.13796	0.0241501	0.16299	-3.42686	NO	NA	0.912684
Q9UPN9-TRIM33	-0.153813	-0.00241103	-3.13685	0.0241812	0.16299	-3.42823	NO	NA	0.898871
Q9H981-ACTR8	-0.19287	-0.00417503	-3.13654	0.02419	0.16299	-3.42861	NO	NA	0.874864
P09525-ANXA4	0.190966	-0.00411576	3.13246	0.0243049	0.163443	-3.43364	NO	NA	1.14153
O95684-FGFR1OP	-0.154462	-0.0024163	-3.13145	0.0243335	0.163443	-3.43489	NO	NA	0.898467
Q8TCG1-CIP2A	-0.172345	-0.00320905	-3.13078	0.0243527	0.163443	-3.43573	NO	NA	0.887399
P42126-ECI1	0.144984	-0.00205336	3.12774	0.0244391	0.163525	-3.43949	NO	NA	1.10572
Q99757-TXN2	0.216792	-0.00560409	3.12653	0.0244735	0.163525	-3.44098	NO	NA	1.16215
P11498-PC	0.14928	-0.00221705	3.12605	0.0244873	0.163525	-3.44158	NO	NA	1.10902
Q8TAG9-EXOC6	-0.228168	-0.00608896	-3.12509	0.0245147	0.163525	-3.44277	NO	NA	0.853718
Q8WY36-BBX	-0.153444	-0.00240118	-3.12476	0.024524	0.163525	-3.44317	NO	NA	0.899102
Q16880-UGT8	-0.153958	-0.00239585	-3.12346	0.024561	0.16356	-3.44478	NO	NA	0.898781
Q9H5N1-RABEP2	-0.150841	-0.00228848	-3.12094	0.0246334	0.16383	-3.4479	NO	NA	0.900725
Q13200-PSMD2	-0.13059	-0.00152817	-3.11825	0.0247109	0.16387	-3.45124	NO	NA	0.913458
Q96G21-IMP4	-0.186788	-0.0039384	-3.11487	0.0248085	0.16387	-3.45542	NO	NA	0.878559
P49407-ARRB1	0.221285	-0.00589613	3.11222	0.0248851	0.16387	-3.4587	NO	NA	1.16577
Q02252-ALDH6A1	0.149394	-0.00221958	3.11221	0.0248855	0.16387	-3.45871	NO	NA	1.1091
Q15417-CNN3	-0.207941	-0.00497415	-3.11193	0.0248937	0.16387	-3.45906	NO	NA	0.865772
O60493-SNX3	0.168691	-0.00308469	3.11002	0.0249491	0.16387	-3.46142	NO	NA	1.12404
Q9HAU5-UPF2	0.13228	-0.00158648	3.10937	0.024968	0.16387	-3.46223	NO	NA	1.09602
Q9Y244-POMP	-0.230801	-0.00650615	-3.10496	0.0250971	0.16387	-3.4677	NO	NA	0.852162
O14964-HGS	0.13024	-0.00152236	3.10457	0.0251085	0.16387	-3.46818	NO	NA	1.09448
Q7Z7H5-TMED4	0.132911	-0.00161859	3.10416	0.0251204	0.16387	-3.46869	NO	NA	1.0965
Q9H9Y6-POLR1B	-0.134207	-0.00165895	-3.10414	0.0251211	0.16387	-3.46871	NO	NA	0.91117
Q9ULJ3-ZBTB21	-0.264021	-0.00844488	-3.10302	0.0251542	0.16387	-3.47011	DOWN	NA	0.832764
O95870-ABHD16A	-0.25467	-0.0081068	-3.10243	0.0251713	0.16387	-3.47083	NO	NA	0.838179
O60641-SNAP91	0.244109	-0.00717188	3.10148	0.0251994	0.16387	-3.47202	NO	NA	1.18436
O00159-MYO1C	0.157981	-0.00261036	3.10089	0.0252167	0.16387	-3.47275	NO	NA	1.11572
Q96F24-NRBF2	0.231569	-0.00629508	3.10036	0.0252325	0.16387	-3.47341	NO	NA	1.17411
Q86YP4-GATAD2A	-0.315339	-0.0124892	-3.10012	0.0252394	0.16387	-3.4737	DOWN	NA	0.803662
Q9NRN7-AASDHPPT	-0.136244	-0.00173372	-3.0996	0.0252547	0.16387	-3.47434	NO	NA	0.909885
Q16698-DECR1	0.129955	-0.00151135	3.09935	0.0252622	0.16387	-3.47466	NO	NA	1.09426
Q9NX18-SDHAF2	0.162097	-0.00279213	3.09885	0.0252769	0.16387	-3.47528	NO	NA	1.11891
Q15750-TAB1	-0.254566	-0.00788933	-3.09061	0.0255218	0.165249	-3.48551	NO	NA	0.838239
Q86V21-AACS	-0.163889	-0.00285135	-3.08775	0.0256075	0.165595	-3.48907	NO	NA	0.892616
Q9UMX5-NENF	0.144584	-0.00205184	3.08059	0.0258231	0.166779	-3.49796	NO	NA	1.10541
Q9P2W9-STX18	-0.196595	-0.00441615	-3.07752	0.0259162	0.166787	-3.50178	NO	NA	0.872608
Q9Y4B4-RAD54L2	-0.201363	-0.00479022	-3.07668	0.0259418	0.166787	-3.50283	NO	NA	0.869728
Q15843-NEDD8	0.137606	-0.00179598	3.07657	0.0259451	0.166787	-3.50297	NO	NA	1.10008
O15121-DEGS1	-0.202026	-0.00475142	-3.07627	0.0259541	0.166787	-3.50333	NO	NA	0.869329
Q9BTZ2-DHRS4	0.128031	-0.00146157	3.07425	0.0260157	0.166975	-3.50585	NO	NA	1.0928
Q13526-PIN1	0.128004	-0.00146024	3.07282	0.0260596	0.167048	-3.50764	NO	NA	1.09278
Q04727-TLE4	0.15912	-0.00266966	3.07119	0.0261094	0.167117	-3.50967	NO	NA	1.11661
P55789-GFER	-0.152235	-0.00236343	-3.07034	0.0261354	0.167117	-3.51072	NO	NA	0.899856
P69905-HBA1	0.352211	-0.0164472	3.06878	0.0261832	0.167215	-3.51266	UP	NA	1.27652
Q96EX3-WDR34	0.231504	-0.00660225	3.06608	0.0262665	0.167539	-3.51603	NO	NA	1.17406
Q96EZ8-MCRS1	-0.162154	-0.00280472	-3.06097	0.0264247	0.168139	-3.5224	NO	NA	0.89369
P17535-JUND	-0.164137	-0.00292076	-3.06092	0.026426	0.168139	-3.52245	NO	NA	0.892462
Q96RQ3-MCCC1	-0.164921	-0.00296269	-3.05606	0.0265775	0.168686	-3.52851	NO	NA	0.891978
Q9BXS6-NUSAP1	0.127741	-0.00146066	3.05606	0.0265776	0.168686	-3.52852	NO	NA	1.09258
P04080-CSTB	0.173165	-0.00328842	3.05281	0.0266793	0.169122	-3.53257	NO	NA	1.12753
Q14669-TRIP12	-0.182426	-0.00379581	-3.0506	0.0267486	0.169353	-3.53532	NO	NA	0.88122
Q71RC2-LARP4	-0.148068	-0.00221986	-3.04435	0.0269464	0.170119	-3.54313	NO	NA	0.902458
P0C0S5-H2AFZ	-0.532641	-0.0391435	-3.04401	0.0269572	0.170119	-3.54355	DOWN	NA	0.691288
Q9NSV4-DIAPH3	-0.13774	-0.00183489	-3.04258	0.0270024	0.170119	-3.54533	NO	NA	0.908942
P42684-ABL2	-0.157473	-0.00263237	-3.04254	0.0270038	0.170119	-3.54539	NO	NA	0.896594
Q9HCD6-TANC2	-0.177871	-0.00351638	-3.04135	0.0270417	0.170119	-3.54687	NO	NA	0.884006
Q96SZ6-CDK5RAP1	-0.188711	-0.00413808	-3.03998	0.0270854	0.170119	-3.54859	NO	NA	0.877389
Q969Z0-TBRG4	-0.143156	-0.00202506	-3.03907	0.0271145	0.170119	-3.54973	NO	NA	0.905536
Q6UW02-CYP20A1	0.157061	-0.00262251	3.03735	0.0271696	0.170119	-3.55188	NO	NA	1.11501
Q9HCU5-PREB	-0.144574	-0.00210202	-3.03672	0.0271898	0.170119	-3.55266	NO	NA	0.904647
Q9H267-VPS33B	-0.218241	-0.00584135	-3.03587	0.027217	0.170119	-3.55373	NO	NA	0.859613
Q15910-EZH2	-0.126303	-0.00142214	-3.03535	0.0272336	0.170119	-3.55437	NO	NA	0.916176
P21291-CSRP1	0.164543	-0.00292784	3.02798	0.0274714	0.17059	-3.56359	NO	NA	1.12081
Q5VZL5-ZMYM4	-0.139037	-0.00187469	-3.02784	0.0274758	0.17059	-3.56376	NO	NA	0.908125
P83369-LSM11	-0.133636	-0.00168918	-3.02671	0.0275126	0.17059	-3.56518	NO	NA	0.911531
P84095-RHOG	0.160207	-0.00272041	3.02623	0.0275281	0.17059	-3.56577	NO	NA	1.11745
Q9H0U4-RAB1B	0.13736	-0.001814	3.02563	0.0275477	0.17059	-3.56653	NO	NA	1.09989
Q9UI43-MRM2	-0.248583	-0.00784779	-3.02484	0.0275735	0.17059	-3.56752	NO	NA	0.841723
Q53LP3-SOWAHC	-0.139073	-0.00188379	-3.02279	0.0276402	0.17059	-3.57008	NO	NA	0.908103
Q9H6R4-NOL6	-0.161234	-0.00278607	-3.0221	0.0276629	0.17059	-3.57095	NO	NA	0.89426
Q9Y6A9-SPCS1	0.244253	-0.00719754	3.02026	0.0277229	0.17059	-3.57325	NO	NA	1.18448
Q9UIJ7-AK3	0.186089	-0.00395257	3.01986	0.0277361	0.17059	-3.57375	NO	NA	1.13768
Q9HA64-FN3KRP	0.218392	-0.00571323	3.01871	0.0277737	0.17059	-3.57518	NO	NA	1.16344
Q6KB66-KRT80	-0.351171	-0.0167049	-3.01746	0.0278147	0.17059	-3.57675	DOWN	NA	0.783948
Q16222-UAP1	-0.150068	-0.00230728	-3.01746	0.027815	0.17059	-3.57676	NO	NA	0.901208
P13804-ETFA	0.178169	-0.00353746	3.01709	0.0278271	0.17059	-3.57722	NO	NA	1.13145
P20936-RASA1	-0.185569	-0.00399634	-3.01514	0.0278911	0.17059	-3.57966	NO	NA	0.879302
Q8WWQ0-PHIP	-0.321186	-0.0138071	-3.01507	0.0278936	0.17059	-3.57975	DOWN	NA	0.800411
Q8N3C0-ASCC3	-0.134192	-0.00171417	-3.01426	0.0279202	0.17059	-3.58076	NO	NA	0.91118
O43657-TSPAN6	-0.261366	-0.008794	-3.01342	0.0279481	0.17059	-3.58182	NO	NA	0.834298
P42858-HTT	-0.14065	-0.00196602	-3.01321	0.0279549	0.17059	-3.58208	NO	NA	0.907111
P54819-AK2	0.163723	-0.00290302	3.01249	0.0279787	0.17059	-3.58298	NO	NA	1.12017
O75530-EED	-0.210899	-0.00543408	-3.01167	0.0280059	0.17059	-3.58401	NO	NA	0.863999
P53999-SUB1	0.154384	-0.00252266	3.01012	0.0280574	0.170654	-3.58596	NO	NA	1.11295
Q9NZN8-CNOT2	-0.302604	-0.0121562	-3.00935	0.0280827	0.170654	-3.58691	DOWN	NA	0.810788
Q5T2E6-ARMH3	-0.163669	-0.00294966	-3.0083	0.0281179	0.170666	-3.58824	NO	NA	0.892752
Q0JRZ9-FCHO2	0.204387	-0.00487127	3.00715	0.0281562	0.170697	-3.58968	NO	NA	1.1522
P10412-HIST1H1E	-0.250882	-0.00777272	-3.00564	0.0282064	0.170775	-3.59157	NO	NA	0.840383
Q7Z6M1-RABEPK	-0.230136	-0.00663903	-3.00378	0.0282686	0.170775	-3.5939	NO	NA	0.852554
Q86T24-ZBTB33	-0.176768	-0.00348273	-3.00196	0.0283294	0.170775	-3.59618	NO	NA	0.884683
Q96DZ1-ERLEC1	-0.310884	-0.012834	-3.00178	0.0283355	0.170775	-3.5964	DOWN	NA	0.806148
P11021-HSPA5	0.157131	-0.00261736	3.00117	0.028356	0.170775	-3.59717	NO	NA	1.11507
Q8NFC6-BOD1L1	-0.18648	-0.00398862	-3.00081	0.0283683	0.170775	-3.59763	NO	NA	0.878747
Q12792-TWF1	-0.128655	-0.00152506	-2.99868	0.0284398	0.170872	-3.60029	NO	NA	0.914684
Q9H1A4-ANAPC1	-0.198012	-0.00469971	-2.99782	0.028469	0.170872	-3.60138	NO	NA	0.871751
Q9UPN3-MACF1	-0.12207	-0.00129613	-2.99736	0.0284843	0.170872	-3.60195	NO	NA	0.918868
Q5UIP0-RIF1	-0.284188	-0.0101852	-2.99593	0.0285327	0.170963	-3.60375	DOWN	NA	0.821204
P12814-ACTN1	0.128748	-0.00152624	2.99473	0.0285734	0.171008	-3.60526	NO	NA	1.09334
Q08722-CD47	0.161234	-0.00279592	2.98936	0.0287559	0.1719	-3.612	NO	NA	1.11824
P62310-LSM3	-0.12358	-0.00135322	-2.98814	0.0287976	0.171915	-3.61353	NO	NA	0.917907
Q9H6S0-YTHDC2	-0.192898	-0.00440723	-2.98732	0.0288253	0.171915	-3.61456	NO	NA	0.874846
O43598-DNPH1	-0.171781	-0.00331474	-2.98398	0.02894	0.172399	-3.61876	NO	NA	0.887746
Q05932-FPGS	-0.538379	-0.041392	-2.98235	0.0289962	0.172534	-3.62081	DOWN	NA	0.688544
Q9Y6A5-TACC3	-0.183848	-0.00396582	-2.98021	0.0290696	0.172637	-3.62349	NO	NA	0.880352
Q9BXW9-FANCD2	-0.461667	-0.0300752	-2.97961	0.0290906	0.172637	-3.62425	DOWN	NA	0.726147
Q9BZG8-DPH1	-0.127976	-0.00150743	-2.97756	0.0291614	0.172637	-3.62683	NO	NA	0.915114
Q8N5I9-C12orf45	-0.141854	-0.00203429	-2.97681	0.0291875	0.172637	-3.62778	NO	NA	0.906353
Q96EL3-MRPL53	-0.146951	-0.00221363	-2.97662	0.0291941	0.172637	-3.62802	NO	NA	0.903157
O43660-PLRG1	-0.123886	-0.00137046	-2.97602	0.0292149	0.172637	-3.62877	NO	NA	0.917712
Q4J6C6-PREPL	-0.146833	-0.00224187	-2.97117	0.0293838	0.173435	-3.63487	NO	NA	0.903231
P16104-H2AFX	-0.391992	-0.0201953	-2.96941	0.0294455	0.1736	-3.63709	DOWN	NA	0.762076
P14735-IDE	0.128209	-0.00152806	2.96683	0.0295357	0.173925	-3.64033	NO	NA	1.09294
Q15291-RBBP5	-0.201938	-0.00498157	-2.96399	0.0296358	0.173925	-3.64391	NO	NA	0.869382
Q9NVM4-PRMT7	-0.147353	-0.00226257	-2.96257	0.0296859	0.173925	-3.6457	NO	NA	0.902906
O95671-ASMTL	-0.12506	-0.00141615	-2.96242	0.0296913	0.173925	-3.64589	NO	NA	0.916966
P50579-METAP2	-0.171953	-0.00338964	-2.96169	0.029717	0.173925	-3.64681	NO	NA	0.88764
P19022-CDH2	-0.175393	-0.00349043	-2.96053	0.0297581	0.173925	-3.64827	NO	NA	0.885526
Q92979-EMG1	-0.144249	-0.00214869	-2.95948	0.0297953	0.173925	-3.64959	NO	NA	0.904851
Q9Y223-GNE	-0.152088	-0.00246546	-2.95771	0.0298582	0.173925	-3.65182	NO	NA	0.899947
Q15398-DLGAP5	-0.328808	-0.0147572	-2.95748	0.0298663	0.173925	-3.65211	DOWN	NA	0.796194
Q8N357-SLC35F6	-0.155844	-0.00258991	-2.95692	0.0298862	0.173925	-3.65282	NO	NA	0.897607
Q9H0J9-PARP12	-0.280055	-0.0104118	-2.95645	0.0299029	0.173925	-3.65341	DOWN	NA	0.82356
P04183-TK1	-0.162785	-0.00294795	-2.95612	0.0299147	0.173925	-3.65382	NO	NA	0.893299
Q13111-CHAF1A	-0.414909	-0.0241992	-2.9554	0.0299405	0.173925	-3.65473	DOWN	NA	0.750067
Q7Z5K2-WAPL	0.150031	-0.00237234	2.95305	0.0300244	0.174103	-3.6577	NO	NA	1.10959
O15397-IPO8	-0.133776	-0.0017356	-2.94974	0.0301429	0.174103	-3.66187	NO	NA	0.911443
Q9Y6N5-SQOR	-0.119866	-0.001247	-2.94933	0.030158	0.174103	-3.66239	NO	NA	0.920273
Q14681-KCTD2	-0.569797	-0.0470721	-2.94931	0.0301585	0.174103	-3.66241	DOWN	NA	0.673712
Q9Y2U5-MAP3K2	-0.246536	-0.00766591	-2.9482	0.0301984	0.174103	-3.66381	NO	NA	0.842918
Q9H6X2-ANTXR1	-0.212153	-0.00560068	-2.94811	0.0302018	0.174103	-3.66393	NO	NA	0.863248
Q9BQC3-DPH2	-0.135168	-0.00178799	-2.94793	0.0302081	0.174103	-3.66415	NO	NA	0.910564
Q10589-BST2	0.120029	-0.00125409	2.94617	0.0302719	0.174217	-3.66638	NO	NA	1.08676
Q01518-CAP1	0.131175	-0.00165122	2.94345	0.0303701	0.174217	-3.66981	NO	NA	1.09519
Q58FG1-HSP90AA4P	-0.256349	-0.0081545	-2.94303	0.0303853	0.174217	-3.67034	NO	NA	0.837204
Q9HCK8-CHD8	-0.179552	-0.00379044	-2.94214	0.0304175	0.174217	-3.67146	NO	NA	0.882977
Q7Z6Z7-HUWE1	-0.137538	-0.00189513	-2.94164	0.0304356	0.174217	-3.67209	NO	NA	0.909069
P06493-CDK1	0.125583	-0.00144292	2.94108	0.0304561	0.174217	-3.6728	NO	NA	1.09095
Q5XPI4-RNF123	-0.213523	-0.00571327	-2.94083	0.0304651	0.174217	-3.67311	NO	NA	0.862429
O00534-VWA5A	-0.213965	-0.00569636	-2.9384	0.0305536	0.174529	-3.67618	NO	NA	0.862165
Q99798-ACO2	0.128206	-0.00153946	2.93498	0.0306787	0.175049	-3.6805	NO	NA	1.09293
P49368-CCT3	-0.12484	-0.00142799	-2.93349	0.0307334	0.175167	-3.68238	NO	NA	0.917106
Q08378-GOLGA3	-0.126172	-0.00146918	-2.93014	0.0308567	0.175674	-3.68662	NO	NA	0.916259
Q9H936-SLC25A22	-0.134537	-0.00176876	-2.92835	0.0309228	0.175857	-3.68888	NO	NA	0.910962
Q96AA3-RFT1	-0.160339	-0.00284939	-2.9248	0.0310541	0.176408	-3.69336	NO	NA	0.894815
P05783-KRT18	-0.168252	-0.00316968	-2.92387	0.0310889	0.17641	-3.69455	NO	NA	0.88992
B3KU38-IQCJ-SCHIP1	-0.149832	-0.00240923	-2.91978	0.0312415	0.176835	-3.69972	NO	NA	0.901356
O60906-SMPD2	-0.212857	-0.00553674	-2.91974	0.0312428	0.176835	-3.69977	NO	NA	0.862827
Q9Y3S2-ZNF330	-0.13353	-0.00175502	-2.9191	0.0312669	0.176835	-3.70058	NO	NA	0.911598
P61956-SUMO2	0.121038	-0.00130149	2.91795	0.0313098	0.176883	-3.70203	NO	NA	1.08752
Q8WYQ3-CHCHD10	0.141818	-0.0020668	2.91627	0.031373	0.177046	-3.70417	NO	NA	1.10329
P43487-RANBP1	-0.138108	-0.00193408	-2.91393	0.0314609	0.177347	-3.70712	NO	NA	0.90871
Q13451-FKBP5	-0.147796	-0.00233409	-2.9125	0.0315147	0.177429	-3.70893	NO	NA	0.902628
P25098-GRK2	-0.120317	-0.00128098	-2.91172	0.0315445	0.177429	-3.70993	NO	NA	0.919986
Q9Y3E7-CHMP3	-0.131692	-0.00169087	-2.90838	0.031671	0.177946	-3.71416	NO	NA	0.912761
O96008-TOMM40	-0.185984	-0.00413208	-2.90617	0.0317547	0.178221	-3.71695	NO	NA	0.879049
Q13057-COASY	-0.123926	-0.00141197	-2.9047	0.031811	0.178343	-3.71882	NO	NA	0.917687
P32119-PRDX2	0.219165	-0.00613165	2.9035	0.0318568	0.178405	-3.72034	NO	NA	1.16406
Q96KA5-CLPTM1L	-0.119571	-0.00126238	-2.90205	0.0319122	0.178521	-3.72217	NO	NA	0.920461
Q6PL18-ATAD2	-0.210017	-0.00556804	-2.89908	0.032026	0.178809	-3.72594	NO	NA	0.864527
Q8NGA1-OR1M1	0.133707	-0.00176165	2.89889	0.0320332	0.178809	-3.72617	NO	NA	1.09711
Q9BZ95-NSD3	-0.373829	-0.0196436	-2.89786	0.0320728	0.178835	-3.72748	DOWN	NA	0.771731
P33991-MCM4	-0.118414	-0.00122597	-2.89566	0.0321577	0.178966	-3.73027	NO	NA	0.9212
P20073-ANXA7	0.138498	-0.00196643	2.89545	0.0321659	0.178966	-3.73054	NO	NA	1.10076
O95551-TDP2	-0.118584	-0.00123421	-2.89231	0.0322874	0.179375	-3.73452	NO	NA	0.921091
P15144-ANPEP	-0.61818	-0.0569801	-2.8914	0.0323228	0.179375	-3.73568	DOWN	NA	0.651492
Q6P5R6-RPL22L1	-0.172655	-0.00340367	-2.88829	0.0324437	0.179375	-3.73963	NO	NA	0.887208
P55211-CASP9	-0.126116	-0.0014983	-2.8878	0.0324628	0.179375	-3.74025	NO	NA	0.916295
Q9BT22-ALG1	0.131976	-0.00170392	2.88576	0.0325423	0.179375	-3.74283	NO	NA	1.09579
O43242-PSMD3	-0.118801	-0.00124536	-2.8854	0.0325565	0.179375	-3.74329	NO	NA	0.920952
P31689-DNAJA1	-0.133355	-0.00175361	-2.88495	0.0325741	0.179375	-3.74386	NO	NA	0.911709
P49754-VPS41	-0.142404	-0.00213323	-2.88412	0.0326065	0.179375	-3.74491	NO	NA	0.906008
O00442-RTCA	-0.118372	-0.00123115	-2.88396	0.032613	0.179375	-3.74512	NO	NA	0.921226
Q9NQB0-TCF7L2	0.151337	-0.00246105	2.88375	0.0326211	0.179375	-3.74539	NO	NA	1.1106
Q96EC8-YIPF6	-0.124337	-0.00143636	-2.8837	0.0326232	0.179375	-3.74546	NO	NA	0.917426
Q07954-LRP1	0.138039	-0.00195408	2.88025	0.0327586	0.179583	-3.74983	NO	NA	1.10041
Q15382-RHEB	0.143802	-0.00216627	2.88018	0.0327614	0.179583	-3.74992	NO	NA	1.10481
Q658P3-STEAP3	-0.144037	-0.00219996	-2.88007	0.0327658	0.179583	-3.75006	NO	NA	0.904983
Q92817-EVPL	-0.160761	-0.0028864	-2.87768	0.03286	0.17981	-3.75309	NO	NA	0.894553
Q9NZJ0-DTL	-0.135921	-0.00187592	-2.87725	0.0328771	0.17981	-3.75364	NO	NA	0.910088
Q96Q45-TMEM237	-0.149793	-0.00241144	-2.86955	0.0331834	0.181292	-3.76343	NO	NA	0.90138
Q7Z4H3-HDDC2	-0.386362	-0.0213093	-2.86746	0.0332672	0.181319	-3.7661	DOWN	NA	0.765056
Q96S52-PIGS	0.140628	-0.00204271	2.86687	0.0332904	0.181319	-3.76683	NO	NA	1.10239
Q86UU1-PHLDB1	-0.127546	-0.00156486	-2.86678	0.0332941	0.181319	-3.76695	NO	NA	0.915387
Q7L5D6-GET4	-0.208419	-0.0053154	-2.8625	0.0334665	0.182065	-3.7724	NO	NA	0.865485
Q9H1Y0-ATG5	-0.145416	-0.00227506	-2.86029	0.0335555	0.182356	-3.77521	NO	NA	0.904119
Q969T7-NT5C3B	-0.904323	-0.125854	-2.85847	0.0336296	0.182361	-3.77753	DOWN	NA	0.534283
P10644-PRKAR1A	0.138659	-0.00199958	2.85765	0.0336627	0.182361	-3.77857	NO	NA	1.10088
Q96IF1-AJUBA	-0.144332	-0.00221732	-2.85709	0.0336856	0.182361	-3.77929	NO	NA	0.904798
Q8NBI6-XXYLT1	0.119992	-0.00129896	2.85611	0.0337254	0.182361	-3.78054	NO	NA	1.08673
P50148-GNAQ	0.212116	-0.00565625	2.85565	0.0337441	0.182361	-3.78112	NO	NA	1.15839
P67870-CSNK2B	-0.122818	-0.00140187	-2.85469	0.0337831	0.182361	-3.78234	NO	NA	0.918392
O15173-PGRMC2	0.156818	-0.00272784	2.85416	0.0338046	0.182361	-3.78301	NO	NA	1.11483
O96019-ACTL6A	-0.147919	-0.00237972	-2.84973	0.0339861	0.183148	-3.78866	NO	NA	0.902551
Q9NRR8-CDC42SE1	0.128634	-0.00161849	2.84783	0.0340639	0.183269	-3.79107	NO	NA	1.09326
P78344-EIF4G2	-0.118633	-0.0012613	-2.84685	0.0341042	0.183269	-3.79232	NO	NA	0.92106
Q7Z3T8-ZFYVE16	0.187627	-0.00434916	2.84658	0.0341156	0.183269	-3.79267	NO	NA	1.13889
Q5VWZ2-LYPLAL1	-0.170094	-0.00340694	-2.84214	0.0342989	0.184061	-3.79833	NO	NA	0.888785
Q99958-FOXC2	-0.234685	-0.00730919	-2.83988	0.034393	0.184257	-3.80122	NO	NA	0.849871
P21953-BCKDHB	0.12359	-0.00143561	2.83953	0.0344071	0.184257	-3.80165	NO	NA	1.08944
P41743-PRKCI	-0.119075	-0.0012815	-2.83763	0.0344864	0.184444	-3.80408	NO	NA	0.920778
Q9NVU0-POLR3E	-0.129027	-0.00162719	-2.83388	0.0346432	0.184444	-3.80886	NO	NA	0.914448
P05161-ISG15	-0.237914	-0.00754958	-2.83374	0.034649	0.184444	-3.80904	NO	NA	0.84797
Q96I51-RCC1L	-0.136855	-0.00193027	-2.83088	0.034769	0.184444	-3.81269	NO	NA	0.9095
Q12888-TP53BP1	-0.351446	-0.0169355	-2.83044	0.0347876	0.184444	-3.81325	DOWN	NA	0.783798
O95900-TRUB2	-0.341163	-0.0164316	-2.83025	0.0347957	0.184444	-3.81349	DOWN	NA	0.789405
O60237-PPP1R12B	-0.119072	-0.00128461	-2.82998	0.0348073	0.184444	-3.81384	NO	NA	0.92078
P11413-G6PD	0.121987	-0.00138481	2.82979	0.0348151	0.184444	-3.81408	NO	NA	1.08823
P30044-PRDX5	0.125864	-0.00151969	2.82852	0.0348688	0.184444	-3.81571	NO	NA	1.09116
P05026-ATP1B1	0.146961	-0.00232816	2.82828	0.0348787	0.184444	-3.81601	NO	NA	1.10723
Q99547-MPHOSPH6	0.178355	-0.00374785	2.82753	0.0349106	0.184444	-3.81697	NO	NA	1.13159
Q96DA6-DNAJC19	-0.141683	-0.00211241	-2.82685	0.0349394	0.184444	-3.81784	NO	NA	0.906461
Q9ULW3-ABT1	-0.242973	-0.00750154	-2.82643	0.0349569	0.184444	-3.81837	NO	NA	0.845002
Q6FIF0-ZFAND6	-0.135235	-0.00186376	-2.82592	0.0349785	0.184444	-3.81902	NO	NA	0.910522
Q8WYA6-CTNNBL1	-0.127762	-0.00158783	-2.82505	0.0350156	0.184444	-3.82014	NO	NA	0.91525
O95819-MAP4K4	0.118337	-0.00126418	2.82487	0.0350231	0.184444	-3.82036	NO	NA	1.08548
Q15031-LARS2	-0.122087	-0.0013897	-2.82355	0.035079	0.184444	-3.82204	NO	NA	0.918857
O60884-DNAJA2	-0.114965	-0.00115032	-2.82335	0.0350877	0.184444	-3.82231	NO	NA	0.923405
Q9HB09-BCL2L12	-0.129486	-0.00165296	-2.82167	0.0351591	0.18463	-3.82445	NO	NA	0.914157
Q5H8A4-PIGG	-0.128076	-0.00160993	-2.81732	0.035345	0.185312	-3.83001	NO	NA	0.915051
Q9Y2X9-ZNF281	-0.120525	-0.00133987	-2.81694	0.035361	0.185312	-3.83048	NO	NA	0.919853
Q9UPY3-DICER1	-0.136841	-0.00193213	-2.81599	0.0354021	0.185333	-3.83171	NO	NA	0.909508
Q96C36-PYCR2	-0.151773	-0.00254659	-2.81337	0.0355148	0.185333	-3.83506	NO	NA	0.900143
P62273-RPS29	-0.138228	-0.00200359	-2.81234	0.035559	0.185333	-3.83637	NO	NA	0.908634
P51153-RAB13	0.128931	-0.00164916	2.81233	0.0355594	0.185333	-3.83638	NO	NA	1.09348
P05386-RPLP1	0.136871	-0.00195114	2.81231	0.0355602	0.185333	-3.83641	NO	NA	1.09952
Q9UBC2-EPS15L1	0.133997	-0.00182976	2.81182	0.0355812	0.185333	-3.83703	NO	NA	1.09733
P06213-INSR	-0.16669	-0.00326716	-2.81029	0.0356473	0.185489	-3.83898	NO	NA	0.890884
O60294-LCMT2	0.220082	-0.00638379	2.80755	0.0357662	0.185763	-3.84249	NO	NA	1.1648
Q5QJE6-DNTTIP2	-0.241305	-0.00764664	-2.80653	0.0358104	0.185763	-3.84379	NO	NA	0.845979
Q5SNT2-TMEM201	-0.118938	-0.00129444	-2.80645	0.0358139	0.185763	-3.8439	NO	NA	0.920865
Q14651-PLS1	-0.162595	-0.00302601	-2.80434	0.0359059	0.185763	-3.8466	NO	NA	0.893416
O15382-BCAT2	0.136676	-0.00193465	2.8038	0.0359292	0.185763	-3.84728	NO	NA	1.09937
O75818-RPP40	-0.19703	-0.00495685	-2.80355	0.0359401	0.185763	-3.8476	NO	NA	0.872345
Q99570-PIK3R4	-0.162524	-0.00310951	-2.80326	0.0359529	0.185763	-3.84798	NO	NA	0.893461
P09038-FGF2	-0.17786	-0.00375954	-2.80226	0.0359966	0.185802	-3.84926	NO	NA	0.884014
Q5TGY1-TMCO4	-0.14554	-0.00231729	-2.79801	0.036183	0.186429	-3.8547	NO	NA	0.904041
O95633-FSTL3	-0.137004	-0.00195081	-2.79783	0.0361906	0.186429	-3.85492	NO	NA	0.909406
Q5VW32-BROX	0.119997	-0.00134088	2.79325	0.036393	0.186775	-3.8608	NO	NA	1.08673
Q9Y2V7-COG6	-0.128664	-0.00165421	-2.79174	0.0364598	0.186775	-3.86273	NO	NA	0.914678
P17066-HSPA6	-0.150832	-0.00256379	-2.79118	0.0364846	0.186775	-3.86344	NO	NA	0.900731
P00966-ASS1	0.118262	-0.00127758	2.79078	0.0365021	0.186775	-3.86395	NO	NA	1.08543
P15586-GNS	0.142067	-0.00218622	2.7898	0.0365459	0.186775	-3.86521	NO	NA	1.10348
Q86UV5-USP48	-0.220915	-0.00644986	-2.78973	0.0365489	0.186775	-3.8653	NO	NA	0.858021
Q92793-CREBBP	-0.296813	-0.012457	-2.7896	0.0365548	0.186775	-3.86547	DOWN	NA	0.814049
Q8NDX5-PHC3	-0.189405	-0.00453984	-2.78902	0.0365804	0.186775	-3.86621	NO	NA	0.876968
Q9H0E2-TOLLIP	-0.213908	-0.00602688	-2.7878	0.036635	0.186775	-3.86778	NO	NA	0.862199
O15460-P4HA2	0.128272	-0.00163382	2.78687	0.0366765	0.186775	-3.86897	NO	NA	1.09298
P57678-GEMIN4	-0.125875	-0.00154595	-2.7866	0.0366884	0.186775	-3.86931	NO	NA	0.916448
Q9NVH1-DNAJC11	-0.113078	-0.00110827	-2.7858	0.0367239	0.186775	-3.87033	NO	NA	0.924614
P21912-SDHB	0.113161	-0.00111118	2.7855	0.0367376	0.186775	-3.87072	NO	NA	1.0816
Q9Y2R0-COA3	-0.249302	-0.00841687	-2.78445	0.0367844	0.186775	-3.87206	NO	NA	0.841303
Q9H0U6-MRPL18	-0.128851	-0.00167315	-2.78377	0.0368149	0.186775	-3.87293	NO	NA	0.914559
Q9BSJ2-TUBGCP2	0.132431	-0.00178991	2.78283	0.0368569	0.186775	-3.87413	NO	NA	1.09614
Q8IUR0-TRAPPC5	-0.212195	-0.00591659	-2.78242	0.0368754	0.186775	-3.87466	NO	NA	0.863223
P49711-CTCF	-0.130076	-0.00169984	-2.7816	0.0369124	0.186778	-3.87572	NO	NA	0.913783
Q9Y608-LRRFIP2	0.173054	-0.00364344	2.78037	0.0369676	0.186873	-3.87729	NO	NA	1.12744
O00255-MEN1	-0.572244	-0.0499283	-2.77742	0.0371007	0.187131	-3.88108	DOWN	NA	0.67257
P07942-LAMB1	0.116073	-0.00121161	2.776	0.0371649	0.187131	-3.8829	NO	NA	1.08378
O00303-EIF3F	-0.126103	-0.00157424	-2.77461	0.0372278	0.187131	-3.88468	NO	NA	0.916303
Q6PGP7-TTC37	-0.174	-0.0036926	-2.77438	0.0372384	0.187131	-3.88498	NO	NA	0.886382
Q96S55-WRNIP1	-0.117591	-0.0012677	-2.77362	0.0372727	0.187131	-3.88595	NO	NA	0.921726
P62191-PSMC1	-0.123538	-0.00147628	-2.77315	0.0372944	0.187131	-3.88656	NO	NA	0.917934
O00483-NDUFA4	0.126808	-0.00160376	2.77285	0.037308	0.187131	-3.88694	NO	NA	1.09187
P36954-POLR2I	-0.194315	-0.00474532	-2.77164	0.0373627	0.187131	-3.88848	NO	NA	0.873988
P60953-CDC42	0.155314	-0.00273522	2.77161	0.0373642	0.187131	-3.88853	NO	NA	1.11366
P51571-SSR4	0.16862	-0.00344952	2.77121	0.0373826	0.187131	-3.88904	NO	NA	1.12398
Q13636-RAB31	0.142784	-0.00220496	2.76896	0.0374852	0.187462	-3.89193	NO	NA	1.10403
P27482-CALML3	-0.908409	-0.132093	-2.76795	0.0375311	0.18751	-3.89322	DOWN	NA	0.532772
Q96P48-ARAP1	-0.233832	-0.00740714	-2.76584	0.0376281	0.187757	-3.89593	NO	NA	0.850373
Q9Y5U8-MPC1	-0.273954	-0.010498	-2.76493	0.0376699	0.187757	-3.8971	DOWN	NA	0.82705
P40763-STAT3	-0.122692	-0.00145661	-2.76449	0.0376902	0.187757	-3.89767	NO	NA	0.918472
O00233-PSMD9	0.127054	-0.00161317	2.76107	0.0378477	0.188218	-3.90206	NO	NA	1.09206
Q5VV42-CDKAL1	-0.220057	-0.0064006	-2.76041	0.0378783	0.188218	-3.90291	NO	NA	0.858531
P61224-RAP1B	0.146926	-0.00238173	2.7601	0.0378926	0.188218	-3.9033	NO	NA	1.10721
Q9H0H0-INTS2	-0.187449	-0.00438816	-2.75796	0.0379917	0.188528	-3.90605	NO	NA	0.878157
P51572-BCAP31	0.118173	-0.00129367	2.75553	0.0381045	0.188786	-3.90917	NO	NA	1.08536
Q13490-BIRC2	-0.211989	-0.00580417	-2.75526	0.038117	0.188786	-3.90952	NO	NA	0.863346
Q96GX9-APIP	-0.114597	-0.0011755	-2.75373	0.0381884	0.188801	-3.91149	NO	NA	0.92364
A0FGR8-ESYT2	0.134356	-0.00188327	2.75279	0.0382321	0.188801	-3.91269	NO	NA	1.0976
Q8IVL5-P3H2	0.162406	-0.00315917	2.75147	0.0382939	0.188801	-3.91439	NO	NA	1.11915
Q16134-ETFDH	0.119952	-0.00136598	2.75129	0.0383023	0.188801	-3.91462	NO	NA	1.0867
Q9H6T3-RPAP3	-0.114415	-0.00117191	-2.7512	0.0383066	0.188801	-3.91474	NO	NA	0.923757
Q13049-TRIM32	-0.193979	-0.00486069	-2.75047	0.0383405	0.188801	-3.91567	NO	NA	0.874191
P09601-HMOX1	-0.132715	-0.00182622	-2.74888	0.0384151	0.188987	-3.91771	NO	NA	0.912114
Q9BRJ2-MRPL45	-0.129749	-0.0017242	-2.74394	0.0386479	0.189951	-3.92406	NO	NA	0.913991
Q9H7C4-SYNC	-0.163029	-0.00314217	-2.74191	0.038744	0.190065	-3.92668	NO	NA	0.893148
P15291-B4GALT1	-0.130581	-0.00176626	-2.74123	0.0387761	0.190065	-3.92755	NO	NA	0.913463
Q15024-EXOSC7	-0.112972	-0.00113058	-2.74056	0.0388083	0.190065	-3.92842	NO	NA	0.924681
Q03164-KMT2A	-0.136162	-0.00198096	-2.74023	0.0388236	0.190065	-3.92883	NO	NA	0.909937
Q96CP7-TLCD1	0.141054	-0.00215729	2.73955	0.038856	0.190065	-3.92971	NO	NA	1.10271
Q14790-CASP8	-0.13536	-0.00196758	-2.7362	0.0390158	0.190666	-3.93403	NO	NA	0.910442
O95155-UBE4B	-0.130068	-0.00175473	-2.73399	0.0391213	0.190707	-3.93686	NO	NA	0.913788
P22695-UQCRC2	0.121255	-0.00141367	2.73379	0.0391307	0.190707	-3.93712	NO	NA	1.08768
Q92804-TAF15	0.138172	-0.00208395	2.73241	0.0391969	0.190707	-3.93889	NO	NA	1.10051
Q9NUK0-MBNL3	-0.143246	-0.00230238	-2.73223	0.0392059	0.190707	-3.93914	NO	NA	0.905479
Q13144-EIF2B5	-0.113838	-0.00116176	-2.73214	0.0392098	0.190707	-3.93924	NO	NA	0.924126
Q6P4F2-FDX2	-0.18936	-0.00459855	-2.72882	0.0393698	0.19098	-3.94352	NO	NA	0.876994
P0DP25-CALM3	0.142777	-0.00226249	2.7284	0.03939	0.19098	-3.94406	NO	NA	1.10403
P30043-BLVRB	0.114496	-0.00118742	2.72751	0.0394328	0.19098	-3.9452	NO	NA	1.0826
Q16204-CCDC6	0.118854	-0.00134044	2.72733	0.0394416	0.19098	-3.94544	NO	NA	1.08587
O14841-OPLAH	-0.128896	-0.0017177	-2.72713	0.0394515	0.19098	-3.9457	NO	NA	0.914531
Q9NUL3-STAU2	-0.119807	-0.00136875	-2.72472	0.0395679	0.190997	-3.9488	NO	NA	0.920311
Q9UIQ6-LNPEP	0.118007	-0.0013114	2.72331	0.0396365	0.190997	-3.95062	NO	NA	1.08523
P52789-HK2	-0.113005	-0.00114094	-2.72293	0.039655	0.190997	-3.95111	NO	NA	0.92466
Q9BXJ8-TMEM120A	0.159405	-0.00305346	2.72242	0.0396799	0.190997	-3.95177	NO	NA	1.11683
Q9NRP7-STK36	-0.148427	-0.00253584	-2.72207	0.0396968	0.190997	-3.95221	NO	NA	0.902234
Q8TB03-CXorf38	-0.993605	-0.162348	-2.72175	0.0397126	0.190997	-3.95263	DOWN	NA	0.502221
Q92620-DHX38	-0.113645	-0.0011613	-2.72169	0.0397151	0.190997	-3.9527	NO	NA	0.92425
P52758-RIDA	-0.116999	-0.0012803	-2.71906	0.0398437	0.191307	-3.95609	NO	NA	0.922104
O75937-DNAJC8	0.123607	-0.00151403	2.71885	0.0398541	0.191307	-3.95637	NO	NA	1.08946
O75663-TIPRL	-0.114134	-0.00118351	-2.71552	0.0400171	0.191677	-3.96066	NO	NA	0.923937
Q86V40-TRABD2A	0.179953	-0.00404821	2.7153	0.0400276	0.191677	-3.96093	NO	NA	1.13285
Q08945-SSRP1	-0.297737	-0.0128442	-2.71499	0.0400431	0.191677	-3.96134	DOWN	NA	0.813528
O95714-HERC2	-0.154477	-0.00275282	-2.71308	0.040137	0.191803	-3.9638	NO	NA	0.898458
Q8NFJ5-GPRC5A	0.202689	-0.0052192	2.71219	0.0401808	0.191803	-3.96495	NO	NA	1.15084
Q9C029-TRIM7	-0.124056	-0.00153001	-2.71218	0.0401813	0.191803	-3.96496	NO	NA	0.917605
Q53H96-PYCR3	-0.135352	-0.00198879	-2.71112	0.0402338	0.191876	-3.96633	NO	NA	0.910447
Q9BR77-CCDC77	-0.154742	-0.00281152	-2.70796	0.04039	0.192394	-3.9704	NO	NA	0.898293
Q86Y56-DNAAF5	-0.115016	-0.00121779	-2.70741	0.0404172	0.192394	-3.97111	NO	NA	0.923372
Q86Y82-STX12	0.167946	-0.00343203	2.70581	0.0404968	0.192569	-3.97317	NO	NA	1.12346
Q9Y333-LSM2	-0.111465	-0.00110018	-2.70516	0.0405291	0.192569	-3.97401	NO	NA	0.925647
Q13155-AIMP2	-0.11253	-0.00113497	-2.70288	0.0406429	0.192932	-3.97695	NO	NA	0.924964
O60333-KIF1B	-0.136476	-0.00204126	-2.70024	0.0407749	0.193317	-3.98036	NO	NA	0.909739
Q08752-PPID	-0.136392	-0.00201328	-2.69975	0.0407993	0.193317	-3.98099	NO	NA	0.909792
P30154-PPP2R1B	-0.218685	-0.00649924	-2.69878	0.0408482	0.193371	-3.98224	NO	NA	0.859349
Q9BSE5-AGMAT	-0.141225	-0.00223347	-2.69779	0.0408982	0.193429	-3.98353	NO	NA	0.906749
P45954-ACADSB	0.158055	-0.00294875	2.69317	0.0411312	0.19425	-3.98949	NO	NA	1.11578
Q9Y2D5-AKAP2	-0.204255	-0.00538432	-2.69285	0.0411473	0.19425	-3.9899	NO	NA	0.867987
Q99618-CDCA3	-0.121052	-0.0014481	-2.69	0.0412917	0.194625	-3.99358	NO	NA	0.919517
P25440-BRD2	-0.126772	-0.00165459	-2.68924	0.0413302	0.194625	-3.99456	NO	NA	0.915878
P09104-ENO2	-0.12479	-0.00156929	-2.68904	0.0413403	0.194625	-3.99481	NO	NA	0.917137
Q92791-P3H4	0.175092	-0.003892	2.68805	0.0413909	0.194685	-3.9961	NO	NA	1.12904
Q96M27-PRRC1	0.11335	-0.00117455	2.68701	0.0414438	0.194756	-3.99744	NO	NA	1.08174
P51532-SMARCA4	-0.14101	-0.0022124	-2.68536	0.0415283	0.194974	-3.99957	NO	NA	0.906884
Q8NCE2-MTMR14	0.110121	-0.00106879	2.6825	0.0416747	0.195483	-4.00327	NO	NA	1.07932
O95881-TXNDC12	0.118049	-0.00133887	2.6814	0.0417312	0.19557	-4.00469	NO	NA	1.08527
Q7Z3K3-POGZ	-0.264528	-0.00993477	-2.68049	0.0417781	0.195611	-4.00587	DOWN	NA	0.832471
O75352-MPDU1	0.215516	-0.00607098	2.67526	0.0420479	0.196695	-4.01262	NO	NA	1.16112
Q8TEX9-IPO4	-0.11129	-0.0011102	-2.67435	0.0420952	0.196738	-4.0138	NO	NA	0.92576
Q15042-RAB3GAP1	-0.150686	-0.00269342	-2.67294	0.0421684	0.196811	-4.01562	NO	NA	0.900822
P58107-EPPK1	-0.115822	-0.0012697	-2.67258	0.0421875	0.196811	-4.0161	NO	NA	0.922856
P02768-ALB	0.131593	-0.00185306	2.66995	0.0423242	0.19727	-4.01949	NO	NA	1.0955
P49327-FASN	-0.114529	-0.00122472	-2.66852	0.0423988	0.19738	-4.02134	NO	NA	0.923684
Q7Z7E8-UBE2Q1	-0.306149	-0.0138162	-2.6674	0.0424578	0.19738	-4.02279	DOWN	NA	0.808798
Q9NYL4-FKBP11	0.153574	-0.00281546	2.6673	0.0424631	0.19738	-4.02292	NO	NA	1.11232
Q13643-FHL3	-0.175415	-0.00393884	-2.66583	0.0425398	0.197558	-4.02482	NO	NA	0.885513
Q9NSI2-FAM207A	-0.116238	-0.00128752	-2.66498	0.0425849	0.197589	-4.02593	NO	NA	0.92259
Q8TDH9-BLOC1S5	-0.451866	-0.031811	-2.66415	0.0426281	0.197611	-4.02699	DOWN	NA	0.731096
P62993-GRB2	-0.156906	-0.00299843	-2.66296	0.0426906	0.197723	-4.02853	NO	NA	0.896947
Q14566-MCM6	-0.114942	-0.00124672	-2.65952	0.0428728	0.197867	-4.03299	NO	NA	0.92342
Q9H0U9-TSPYL1	-0.166642	-0.00343152	-2.65918	0.0428906	0.197867	-4.03343	NO	NA	0.890914
Q15758-SLC1A5	-0.142059	-0.00232313	-2.65889	0.0429061	0.197867	-4.03381	NO	NA	0.906225
P36873-PPP1CC	-0.160569	-0.00318535	-2.65779	0.0429644	0.197867	-4.03523	NO	NA	0.894672
Q04206-RELA	-0.130345	-0.00181539	-2.65776	0.0429658	0.197867	-4.03526	NO	NA	0.913613
P60604-UBE2G2	0.110164	-0.00108413	2.65717	0.0429971	0.197867	-4.03603	NO	NA	1.07935
Q06330-RBPJ	-0.173479	-0.0037562	-2.65704	0.0430042	0.197867	-4.0362	NO	NA	0.886702
P37802-TAGLN2	-0.143237	-0.00236758	-2.65569	0.0430761	0.197867	-4.03795	NO	NA	0.905485
Q96IK1-BOD1	-0.173818	-0.00388473	-2.65529	0.0430974	0.197867	-4.03847	NO	NA	0.886494
Q96F86-EDC3	-0.216261	-0.00640954	-2.65511	0.0431066	0.197867	-4.03869	NO	NA	0.860794
P82970-HMGN5	-0.180326	-0.00408262	-2.65184	0.043281	0.198464	-4.04292	NO	NA	0.882503
P35610-SOAT1	0.206656	-0.00574934	2.65053	0.0433513	0.198464	-4.04462	NO	NA	1.15401
P18074-ERCC2	-0.115351	-0.00126948	-2.65051	0.0433525	0.198464	-4.04465	NO	NA	0.923158
O43819-SCO2	0.161347	-0.00313895	2.64971	0.0433952	0.198483	-4.04568	NO	NA	1.11833
P62495-ETF1	-0.107425	-0.00100065	-2.64597	0.0435963	0.199136	-4.05053	NO	NA	0.928243
Q9Y315-DERA	0.115782	-0.00128154	2.64562	0.0436155	0.199136	-4.05099	NO	NA	1.08356
O94761-RECQL4	-0.173312	-0.00373334	-2.64305	0.0437542	0.199509	-4.05432	NO	NA	0.886804
P06756-ITGAV	0.144174	-0.00237381	2.64267	0.0437747	0.199509	-4.05481	NO	NA	1.1051
O43592-XPOT	-0.120986	-0.00147215	-2.63998	0.0439206	0.199934	-4.05829	NO	NA	0.919559
Q01085-TIAL1	0.164427	-0.00337677	2.63923	0.0439613	0.199934	-4.05926	NO	NA	1.12072
O60499-STX10	0.189154	-0.00458967	2.63826	0.0440145	0.199934	-4.06053	NO	NA	1.14009
Q9H0A8-COMMD4	0.124849	-0.00161438	2.6379	0.0440342	0.199934	-4.061	NO	NA	1.09039
Q9NWZ5-UCKL1	-0.160029	-0.00309752	-2.63738	0.0440626	0.199934	-4.06167	NO	NA	0.895007
Q96P16-RPRD1A	-0.114964	-0.00126534	-2.6364	0.0441159	0.2	-4.06294	NO	NA	0.923405
O75152-ZC3H11A	-0.143351	-0.00240738	-2.63027	0.0444521	0.201346	-4.07089	NO	NA	0.905413
B7ZAP0-RABGAP1L	-0.158705	-0.0030613	-2.62877	0.0445345	0.201542	-4.07283	NO	NA	0.895829
P19387-POLR2C	-0.142619	-0.00234098	-2.62775	0.0445908	0.201619	-4.07415	NO	NA	0.905873
Q8N3D4-EHBP1L1	-0.120854	-0.00147311	-2.6256	0.0447098	0.20198	-4.07694	NO	NA	0.919643
Q92922-SMARCC1	-0.159579	-0.00314584	-2.62325	0.0448403	0.202392	-4.07999	NO	NA	0.895287
Q9H871-RMND5A	-0.116032	-0.00131397	-2.62067	0.0449839	0.202862	-4.08334	NO	NA	0.922722
Q92974-ARHGEF2	-0.117453	-0.00136856	-2.61732	0.0451715	0.203529	-4.08769	NO	NA	0.921814
P50416-CPT1A	-0.10805	-0.00103829	-2.61544	0.045277	0.203624	-4.09014	NO	NA	0.927842
Q8IXI2-RHOT1	-0.125549	-0.00166968	-2.61498	0.0453029	0.203624	-4.09073	NO	NA	0.916655
Q9BR76-CORO1B	0.130843	-0.0018676	2.61414	0.0453501	0.203624	-4.09182	NO	NA	1.09493
P05141-SLC25A5	0.109053	-0.00107191	2.61412	0.045351	0.203624	-4.09184	NO	NA	1.07852
Q9UG56-PISD	-0.12149	-0.00152162	-2.61341	0.0453909	0.203625	-4.09276	NO	NA	0.919238
O75879-GATB	-0.134033	-0.00198356	-2.61161	0.0454928	0.203905	-4.09511	NO	NA	0.91128
P42345-MTOR	-0.123278	-0.00159253	-2.6107	0.045544	0.203956	-4.09629	NO	NA	0.918099
P13196-ALAS1	-0.249343	-0.00904747	-2.608	0.0456968	0.204331	-4.09979	NO	NA	0.841279
P56945-BCAR1	-0.124814	-0.00165367	-2.60782	0.0457071	0.204331	-4.10003	NO	NA	0.917122
P20827-EFNA1	0.266712	-0.0103081	2.60676	0.0457676	0.204423	-4.10141	UP	NA	1.20306
Q14CX7-NAA25	-0.121338	-0.00151207	-2.60452	0.0458952	0.204815	-4.10432	NO	NA	0.919335
Q6UW68-TMEM205	-0.126536	-0.00172576	-2.60308	0.0459771	0.204916	-4.10619	NO	NA	0.916028
Q9Y3C1-NOP16	-0.167738	-0.00358992	-2.60272	0.0459975	0.204916	-4.10665	NO	NA	0.890238
O95158-NXPH4	0.137741	-0.00214723	2.59787	0.0462756	0.205599	-4.11295	NO	NA	1.10018
P0CW18-PRSS56	-0.107687	-0.00103655	-2.59749	0.0462975	0.205599	-4.11345	NO	NA	0.928075
P17612-PRKACA	0.111941	-0.00118402	2.59688	0.0463327	0.205599	-4.11424	NO	NA	1.08068
Q9NU22-MDN1	-0.105842	-0.000977291	-2.59645	0.0463579	0.205599	-4.11481	NO	NA	0.929263
Q15165-PON2	0.108746	-0.00107554	2.59594	0.0463868	0.205599	-4.11546	NO	NA	1.07829
Q86VI3-IQGAP3	-0.194926	-0.00502409	-2.59587	0.0463908	0.205599	-4.11555	NO	NA	0.873618
Q9P265-DIP2B	-0.116543	-0.00133914	-2.59396	0.0465015	0.205912	-4.11805	NO	NA	0.922395
Q96GX2-ATXN7L3B	-0.113267	-0.00122835	-2.59159	0.0466386	0.206146	-4.12112	NO	NA	0.924492
Q9H7N4-SCAF1	0.109587	-0.00110327	2.59137	0.0466513	0.206146	-4.12141	NO	NA	1.07892
Q13085-ACACA	-0.107707	-0.00104172	-2.59097	0.0466745	0.206146	-4.12193	NO	NA	0.928062
Q2KHR3-QSER1	-0.157628	-0.00309388	-2.58824	0.0468333	0.20617	-4.12548	NO	NA	0.896498
P11802-CDK4	-0.111421	-0.00117041	-2.58824	0.0468334	0.20617	-4.12548	NO	NA	0.925676
O75688-PPM1B	-0.235644	-0.00802602	-2.5882	0.0468357	0.20617	-4.12553	NO	NA	0.849306
Q9Y2Q5-LAMTOR2	0.111258	-0.00116128	2.58752	0.0468753	0.20617	-4.12641	NO	NA	1.08017
Q5QP82-DCAF10	-0.250571	-0.0091322	-2.58743	0.0468809	0.20617	-4.12654	NO	NA	0.840564
Q5SRE5-NUP188	-0.116919	-0.00135738	-2.58665	0.0469265	0.20617	-4.12756	NO	NA	0.922155
Q5T2T1-MPP7	-0.236764	-0.00814254	-2.58606	0.0469607	0.20617	-4.12832	NO	NA	0.848647
Q9H582-ZNF644	-0.156743	-0.00307881	-2.58418	0.047071	0.206214	-4.13077	NO	NA	0.897048
P49189-ALDH9A1	0.114777	-0.00129353	2.58397	0.0470833	0.206214	-4.13104	NO	NA	1.08281
P49588-AARS	0.151785	-0.00282004	2.58383	0.0470911	0.206214	-4.13121	NO	NA	1.11094
P52747-ZNF143	-0.492087	-0.0392624	-2.57832	0.0474155	0.207208	-4.13839	DOWN	NA	0.710996
Q8N122-RPTOR	-0.112445	-0.00121079	-2.57806	0.0474309	0.207208	-4.13873	NO	NA	0.925019
Q15942-ZYX	-0.105196	-0.000967249	-2.57761	0.0474574	0.207208	-4.13931	NO	NA	0.929679
Q9Y5Q9-GTF3C3	-0.142792	-0.00244486	-2.57581	0.047564	0.207208	-4.14165	NO	NA	0.905764
O15160-POLR1C	-0.105159	-0.000967262	-2.57564	0.0475742	0.207208	-4.14188	NO	NA	0.929702
P56381-ATP5F1E	-0.110483	-0.00114873	-2.57483	0.0476222	0.207208	-4.14293	NO	NA	0.926278
O95372-LYPLA2	0.118559	-0.00143195	2.57446	0.0476441	0.207208	-4.14341	NO	NA	1.08565
Q6IA86-ELP2	-0.130796	-0.00191021	-2.57404	0.0476691	0.207208	-4.14396	NO	NA	0.913328
P83111-LACTB	-0.350476	-0.0191137	-2.57384	0.0476808	0.207208	-4.14421	DOWN	NA	0.784325
Q96L92-SNX27	-0.130245	-0.00189386	-2.56652	0.0481184	0.208617	-4.15375	NO	NA	0.913676
Q13614-MTMR2	-0.18661	-0.00476575	-2.56604	0.0481471	0.208617	-4.15438	NO	NA	0.878668
Q9BUN8-DERL1	-0.119776	-0.00148234	-2.56561	0.0481732	0.208617	-4.15494	NO	NA	0.92033
Q9UJX6-ANAPC2	-0.122754	-0.00158498	-2.5656	0.0481735	0.208617	-4.15495	NO	NA	0.918432
A5PLN9-TRAPPC13	-0.194993	-0.00527912	-2.56503	0.0482078	0.208617	-4.15569	NO	NA	0.873577
Q9NQW7-XPNPEP1	0.114491	-0.00129897	2.56334	0.0483095	0.208783	-4.15789	NO	NA	1.08259
O14530-TXNDC9	-0.140317	-0.00234795	-2.56237	0.0483681	0.208783	-4.15916	NO	NA	0.90732
Q86WC4-OSTM1	-0.227728	-0.00750405	-2.56237	0.0483682	0.208783	-4.15916	NO	NA	0.853979
Q15528-MED22	0.12912	-0.00184521	2.56167	0.0484101	0.208789	-4.16006	NO	NA	1.09363
P54098-POLG	-0.150291	-0.00273373	-2.55743	0.0486672	0.209251	-4.16559	NO	NA	0.901069
P26374-CHML	-0.11322	-0.00125493	-2.55625	0.0487389	0.209251	-4.16713	NO	NA	0.924522
Q9UNI6-DUSP12	-0.276379	-0.0116004	-2.55576	0.0487688	0.209251	-4.16777	DOWN	NA	0.825661
Q15070-OXA1L	-0.116335	-0.00136004	-2.55515	0.0488061	0.209251	-4.16857	NO	NA	0.922528
O60220-TIMM8A	0.140695	-0.00233321	2.55509	0.0488098	0.209251	-4.16865	NO	NA	1.10244
Q02224-CENPE	0.108086	-0.00107548	2.55472	0.048832	0.209251	-4.16912	NO	NA	1.0778
Q9H4I3-TRABD	-0.116582	-0.00138247	-2.55426	0.0488605	0.209251	-4.16973	NO	NA	0.92237
Q9H173-SIL1	0.144202	-0.00251907	2.55423	0.0488621	0.209251	-4.16976	NO	NA	1.10512
Q14493-SLBP	-0.134078	-0.00204367	-2.55388	0.0488835	0.209251	-4.17022	NO	NA	0.911252
O00764-PDXK	-0.114687	-0.00130211	-2.5532	0.0489248	0.209253	-4.1711	NO	NA	0.923583
O00411-POLRMT	-0.158002	-0.00313141	-2.55177	0.0490124	0.20927	-4.17297	NO	NA	0.896266
Q8WW01-TSEN15	-0.108453	-0.00109301	-2.55125	0.0490446	0.20927	-4.17366	NO	NA	0.927582
Q9NXF7-DCAF16	0.38073	-0.0230966	2.55115	0.0490508	0.20927	-4.17379	UP	NA	1.302
Q9H974-QTRT2	-0.127974	-0.00179707	-2.54991	0.0491268	0.20942	-4.1754	NO	NA	0.915115
Q9BSD7-NTPCR	-0.109617	-0.0011302	-2.54862	0.0492057	0.209583	-4.17708	NO	NA	0.926834
Q9Y2B0-CNPY2	0.107067	-0.00104759	2.54613	0.0493591	0.209898	-4.18032	NO	NA	1.07704
Q00587-CDC42EP1	-0.1488	-0.0027619	-2.5461	0.0493613	0.209898	-4.18037	NO	NA	0.902
Q8IUD2-ERC1	-0.117801	-0.00143695	-2.54326	0.0495367	0.210402	-4.18407	NO	NA	0.921592
Q03405-PLAUR	0.160635	-0.00325213	2.54286	0.0495617	0.210402	-4.1846	NO	NA	1.11778
Q9H015-SLC22A4	-0.224501	-0.00718159	-2.54215	0.0496056	0.210415	-4.18552	NO	NA	0.855891
O14646-CHD1	-0.16501	-0.0035735	-2.54097	0.0496789	0.210481	-4.18706	NO	NA	0.891922
Q8TF64-GIPC3	0.165575	-0.00359758	2.54058	0.0497031	0.210481	-4.18757	NO	NA	1.12161
O15126-SCAMP1	-0.396143	-0.0252301	-2.53858	0.0498274	0.210706	-4.19017	DOWN	NA	0.759887
P36776-LONP1	0.125321	-0.00171922	2.5377	0.0498824	0.210706	-4.19132	NO	NA	1.09075
P23786-CPT2	0.129994	-0.00188836	2.5371	0.0499197	0.210706	-4.1921	NO	NA	1.09429
Q86U38-NOP9	-0.119929	-0.00150197	-2.5371	0.0499202	0.210706	-4.19211	NO	NA	0.920233
P09234-SNRPC	0.137192	-0.00224248	2.53249	0.0502086	0.211533	-4.19812	NO	NA	1.09976
P34931-HSPA1L	0.151004	-0.00281199	2.53183	0.0502503	0.211533	-4.19898	NO	NA	1.11034
P24752-ACAT1	0.139301	-0.00229366	2.53179	0.0502526	0.211533	-4.19903	NO	NA	1.10137
Q9UQR1-ZNF148	-0.154186	-0.00302208	-2.53135	0.0502807	0.211533	-4.19961	NO	NA	0.898639
P62330-ARF6	0.11014	-0.00115991	2.53013	0.0503573	0.211682	-4.2012	NO	NA	1.07933
P49914-MTHFS	-0.130302	-0.0019208	-2.52903	0.050427	0.211755	-4.20264	NO	NA	0.91364
Q86VP1-TAX1BP1	0.113468	-0.00128476	2.52799	0.0504926	0.211755	-4.204	NO	NA	1.08183
Q9P2K8-EIF2AK4	-0.136293	-0.00219695	-2.52551	0.0506497	0.211755	-4.20723	NO	NA	0.909854
O75970-MPDZ	-0.102651	-0.000915549	-2.52534	0.0506604	0.211755	-4.20746	NO	NA	0.93132
Q9UI10-EIF2B4	-0.112326	-0.00125077	-2.52374	0.0507619	0.211755	-4.20954	NO	NA	0.925095
Q9Y4P8-WIPI2	0.210248	-0.00639027	2.52343	0.0507815	0.211755	-4.20994	NO	NA	1.15689
Q8N3R9-MPP5	-0.155605	-0.00310501	-2.52326	0.0507925	0.211755	-4.21017	NO	NA	0.897756
Q8TDM6-DLG5	-0.111008	-0.00120152	-2.52311	0.0508019	0.211755	-4.21036	NO	NA	0.925941
Q9H3G5-CPVL	-0.379102	-0.023041	-2.52294	0.0508127	0.211755	-4.21058	NO	NA	0.768916
Q16881-TXNRD1	-0.112674	-0.00125243	-2.52224	0.0508578	0.211755	-4.21151	NO	NA	0.924872
Q9Y316-MEMO1	-0.113233	-0.00127184	-2.52217	0.050862	0.211755	-4.21159	NO	NA	0.924514
Q96N66-MBOAT7	0.132786	-0.00203079	2.52206	0.050869	0.211755	-4.21174	NO	NA	1.09641
Q86U86-PBRM1	-0.180972	-0.00447004	-2.5196	0.0510262	0.212114	-4.21495	NO	NA	0.882108
Q9UK61-FAM208A	-0.165855	-0.00366616	-2.51942	0.0510377	0.212114	-4.21519	NO	NA	0.8914
Q12899-TRIM26	-0.18642	-0.00486307	-2.51663	0.0512163	0.212684	-4.21883	NO	NA	0.878783
Q07817-BCL2L1	0.162134	-0.00335382	2.51341	0.0514234	0.213333	-4.22303	NO	NA	1.11894
Q13136-PPFIA1	-0.210307	-0.00643262	-2.51292	0.0514556	0.213333	-4.22368	NO	NA	0.864353
Q8NDD1-C1orf131	-0.102676	-0.000926322	-2.50903	0.0517074	0.214204	-4.22876	NO	NA	0.931304
Q96QK1-VPS35	0.106296	-0.00104528	2.50798	0.0517752	0.214312	-4.23013	NO	NA	1.07646
Q5UCC4-EMC10	-0.195262	-0.00542511	-2.50542	0.0519421	0.214717	-4.23348	NO	NA	0.873414
O94823-ATP10B	-0.202966	-0.00564181	-2.5052	0.0519563	0.214717	-4.23376	NO	NA	0.868763
Q14331-FRG1	-0.204567	-0.00605468	-2.50387	0.0520428	0.214901	-4.2355	NO	NA	0.867799
Q8N4H5-TOMM5	-0.257107	-0.0100532	-2.50246	0.0521356	0.215111	-4.23735	NO	NA	0.836764
Q9NY93-DDX56	-0.1392	-0.00232072	-2.50139	0.0522057	0.215228	-4.23875	NO	NA	0.908022
P07996-THBS1	0.182612	-0.00445799	2.50013	0.0522882	0.215299	-4.24039	NO	NA	1.13494
Q96G46-DUS3L	-0.123678	-0.00169986	-2.49985	0.0523065	0.215299	-4.24076	NO	NA	0.917845
Q14657-LAGE3	-0.171393	-0.00399189	-2.49815	0.052418	0.215352	-4.24297	NO	NA	0.887985
Q5NDL2-EOGT	0.192032	-0.00505999	2.49787	0.0524365	0.215352	-4.24334	NO	NA	1.14237
Q96RT1-ERBIN	-0.154202	-0.00307969	-2.49737	0.0524697	0.215352	-4.244	NO	NA	0.898629
Q9NS87-KIF15	-0.142878	-0.00254319	-2.49711	0.0524871	0.215352	-4.24434	NO	NA	0.905711
P48443-RXRG	-0.103341	-0.000955628	-2.49604	0.0525573	0.215353	-4.24573	NO	NA	0.930875
Q8TBX8-PIP4K2C	-0.109812	-0.00117931	-2.49583	0.0525712	0.215353	-4.24601	NO	NA	0.926709
Q9Y281-CFL2	-0.109258	-0.00115395	-2.49466	0.0526489	0.2155	-4.24755	NO	NA	0.927065
Q92845-KIFAP3	0.11463	-0.00135941	2.49258	0.0527866	0.215892	-4.25026	NO	NA	1.0827
Q9H2U1-DHX36	-0.103259	-0.00095663	-2.49154	0.0528556	0.216002	-4.25162	NO	NA	0.930927
P07686-HEXB	0.10999	-0.00119165	2.48903	0.0530229	0.216514	-4.25491	NO	NA	1.07922
Q969V3-NCLN	-0.113574	-0.00132323	-2.48694	0.053162	0.216738	-4.25764	NO	NA	0.924295
Q96DV4-MRPL38	-0.179785	-0.00452183	-2.4865	0.0531919	0.216738	-4.25822	NO	NA	0.882835
P78316-NOP14	-0.229105	-0.00771433	-2.48631	0.0532044	0.216738	-4.25847	NO	NA	0.853164
P16615-ATP2A2	-0.114204	-0.00134192	-2.48514	0.0532828	0.216829	-4.26	NO	NA	0.923892
Q13098-GPS1	-0.131897	-0.0020532	-2.48472	0.0533109	0.216829	-4.26055	NO	NA	0.91263
Q8N6M0-OTUD6B	-0.189839	-0.0051094	-2.48402	0.0533577	0.216847	-4.26146	NO	NA	0.876703
Q9H788-SH2D4A	-0.131039	-0.00201561	-2.48112	0.0535531	0.217417	-4.26526	NO	NA	0.913173
Q96SN8-CDK5RAP2	-0.172445	-0.0040778	-2.48068	0.0535825	0.217417	-4.26583	NO	NA	0.887338
O00161-SNAP23	-0.123859	-0.00169904	-2.47803	0.0537615	0.217526	-4.2693	NO	NA	0.91773
Q96EY7-PTCD3	-0.118589	-0.00151359	-2.47786	0.0537731	0.217526	-4.26952	NO	NA	0.921088
Q96GW9-MARS2	-0.101629	-0.000911764	-2.47768	0.0537851	0.217526	-4.26975	NO	NA	0.93198
Q9ULT8-HECTD1	-0.113656	-0.00133277	-2.47729	0.053812	0.217526	-4.27027	NO	NA	0.924243
Q13423-NNT	0.103249	-0.000965297	2.47715	0.053821	0.217526	-4.27045	NO	NA	1.07419
Q8IVM0-CCDC50	-0.140655	-0.0024257	-2.47619	0.0538864	0.21762	-4.27171	NO	NA	0.907107
Q99715-COL12A1	-0.146894	-0.00272708	-2.47554	0.0539306	0.217628	-4.27256	NO	NA	0.903193
Q00765-REEP5	0.111184	-0.00123332	2.47475	0.0539839	0.217672	-4.27359	NO	NA	1.08011
P26572-MGAT1	0.100474	-0.000876235	2.47346	0.0540719	0.217855	-4.27528	NO	NA	1.07213
P29401-TKT	0.138315	-0.0023622	2.47263	0.0541287	0.217913	-4.27637	NO	NA	1.10062
Q96LJ7-DHRS1	0.10449	-0.00101242	2.47105	0.0542364	0.218176	-4.27844	NO	NA	1.07511
Q5TAX3-TUT4	-0.126059	-0.00181505	-2.46921	0.0543624	0.218512	-4.28085	NO	NA	0.916331
Q9Y2T2-AP3M1	0.102255	-0.000937134	2.46807	0.0544405	0.218655	-4.28234	NO	NA	1.07345
Q5TDH0-DDI2	-0.120689	-0.00160985	-2.4626	0.0548173	0.219696	-4.28951	NO	NA	0.919748
P42224-STAT1	-0.101806	-0.000926757	-2.46255	0.0548206	0.219696	-4.28957	NO	NA	0.931866
Q9NP81-SARS2	-0.103695	-0.000990534	-2.46239	0.0548311	0.219696	-4.28977	NO	NA	0.930646
Q9HCC0-MCCC2	-0.115537	-0.00141458	-2.46182	0.0548706	0.219696	-4.29052	NO	NA	0.923039
P16401-HIST1H1B	-0.262289	-0.0100497	-2.46075	0.0549447	0.219717	-4.29192	NO	NA	0.833764
P20338-RAB4A	0.147594	-0.00280555	2.46014	0.0549871	0.219717	-4.29272	NO	NA	1.10772
P18084-ITGB5	0.146056	-0.00265993	2.4598	0.055011	0.219717	-4.29317	NO	NA	1.10654
P17931-LGALS3	-0.101543	-0.000919378	-2.45928	0.0550468	0.219717	-4.29385	NO	NA	0.932035
Q96EX1-SMIM12	0.173991	-0.00408998	2.45765	0.0551599	0.219998	-4.29598	NO	NA	1.12818
Q9BT09-CNPY3	0.165386	-0.00372548	2.45652	0.0552389	0.220091	-4.29747	NO	NA	1.12147
Q99538-LGMN	-0.106036	-0.00107195	-2.45565	0.0552993	0.220091	-4.2986	NO	NA	0.929138
Q969S9-GFM2	-0.180217	-0.00442795	-2.455	0.055345	0.220091	-4.29946	NO	NA	0.88257
Q9H6Y7-RNF167	0.102111	-0.000940997	2.45486	0.0553545	0.220091	-4.29964	NO	NA	1.07334
Q96T60-PNKP	-0.180896	-0.00449261	-2.45157	0.0555847	0.220835	-4.30395	NO	NA	0.882155
Q6UX07-DHRS13	-0.207875	-0.00643652	-2.45051	0.0556594	0.22088	-4.30534	NO	NA	0.865812
Q9BUE6-ISCA1	-0.166929	-0.00385066	-2.45019	0.0556818	0.22088	-4.30576	NO	NA	0.890737
P62879-GNB2	-0.104472	-0.00102636	-2.44768	0.055859	0.221149	-4.30906	NO	NA	0.930145
Q9BYD2-MRPL9	-0.114032	-0.00136564	-2.44688	0.0559152	0.221149	-4.3101	NO	NA	0.924002
Q9Y3A4-RRP7A	-0.167323	-0.00372017	-2.44673	0.0559257	0.221149	-4.31029	NO	NA	0.890494
Q96T76-MMS19	0.104573	-0.00102976	2.44631	0.0559551	0.221149	-4.31084	NO	NA	1.07518
Q96NU1-SAMD11	-0.200432	-0.00571515	-2.44618	0.0559647	0.221149	-4.31102	NO	NA	0.87029
Q14BN4-SLMAP	-0.129018	-0.00198032	-2.444	0.056119	0.221534	-4.31388	NO	NA	0.914454
O94906-PRPF6	-0.125211	-0.00178639	-2.44358	0.0561485	0.221534	-4.31442	NO	NA	0.91687
Q8WUF5-PPP1R13L	-0.100015	-0.000881518	-2.44152	0.0562948	0.221653	-4.31712	NO	NA	0.933023
P45973-CBX5	-0.136946	-0.00233762	-2.44126	0.0563137	0.221653	-4.31747	NO	NA	0.909443
Q8WUQ7-CACTIN	-0.459335	-0.0357518	-2.44106	0.0563275	0.221653	-4.31772	NO	NA	0.727321
Q14839-CHD4	-0.153581	-0.00310159	-2.44065	0.0563568	0.221653	-4.31826	NO	NA	0.899016
P15121-AKR1B1	-0.11619	-0.00144142	-2.43967	0.0564269	0.221653	-4.31955	NO	NA	0.922621
O95071-UBR5	-0.0999954	-0.000881597	-2.43952	0.0564372	0.221653	-4.31974	NO	NA	0.933036
Q9NUL7-DDX28	-0.112815	-0.00132318	-2.43435	0.0568074	0.222937	-4.32653	NO	NA	0.924782
O75027-ABCB7	-0.103413	-0.00100086	-2.43289	0.0569121	0.223177	-4.32843	NO	NA	0.930828
Q6P2H3-CEP85	-0.196217	-0.00558072	-2.43206	0.0569718	0.223241	-4.32952	NO	NA	0.872836
Q12788-TBL3	-0.213669	-0.00680468	-2.42957	0.057152	0.223776	-4.3328	NO	NA	0.862341
P50542-PEX5	-0.185183	-0.00494416	-2.42736	0.0573116	0.224231	-4.33569	NO	NA	0.879537
P16152-CBR1	-0.121174	-0.00164763	-2.42669	0.0573603	0.22425	-4.33657	NO	NA	0.919439
Q9UN86-G3BP2	-0.145929	-0.0027728	-2.42154	0.0577356	0.225438	-4.34333	NO	NA	0.903797
Q15257-PTPA	0.11563	-0.00144211	2.4212	0.0577605	0.225438	-4.34378	NO	NA	1.08345
Q9NPJ6-MED4	-0.218876	-0.007298	-2.42012	0.0578391	0.225438	-4.34518	NO	NA	0.859234
Q12824-SMARCB1	-0.186414	-0.00499508	-2.4197	0.0578704	0.225438	-4.34575	NO	NA	0.878787
P84157-MXRA7	0.442961	-0.0334684	2.41952	0.0578832	0.225438	-4.34598	NO	NA	1.35939
Q9NQ55-PPAN	-0.1182	-0.00153433	-2.41794	0.0579996	0.22572	-4.34806	NO	NA	0.921336
P21266-GSTM3	-0.149394	-0.00293655	-2.41544	0.0581834	0.226264	-4.35134	NO	NA	0.901629
P08243-ASNS	-0.167293	-0.00377845	-2.41253	0.0583977	0.22682	-4.35514	NO	NA	0.890512
Q6UUV7-CRTC3	-0.192132	-0.00544946	-2.41231	0.0584146	0.22682	-4.35544	NO	NA	0.875311
Q6P1A2-LPCAT3	0.262169	-0.0106241	2.41145	0.0584782	0.226896	-4.35657	NO	NA	1.19928
Q96NY9-MUS81	-0.552161	-0.0533181	-2.41001	0.058585	0.227011	-4.35846	NO	NA	0.681998
Q13148-TARDBP	-0.105561	-0.00108673	-2.40986	0.0585963	0.227011	-4.35866	NO	NA	0.929443
P52848-NDST1	0.120192	-0.00162888	2.4087	0.0586819	0.227172	-4.36017	NO	NA	1.08688
P07814-EPRS	-0.0991588	-0.000874648	-2.40685	0.0588201	0.227269	-4.36261	NO	NA	0.933577
P40925-MDH1	0.137279	-0.00237604	2.40597	0.0588857	0.227269	-4.36376	NO	NA	1.09983
Q96P11-NSUN5	-0.145652	-0.00279921	-2.40594	0.0588875	0.227269	-4.3638	NO	NA	0.90397
Q9H814-PHAX	-0.157247	-0.00338737	-2.40564	0.0589104	0.227269	-4.3642	NO	NA	0.896735
P05067-APP	0.11771	-0.00152674	2.40502	0.0589563	0.227269	-4.365	NO	NA	1.08501
Q96BY9-SARAF	0.146184	-0.00273524	2.40481	0.0589724	0.227269	-4.36529	NO	NA	1.10664
Q15434-RBMS2	-0.111303	-0.00129083	-2.40317	0.0590948	0.227346	-4.36743	NO	NA	0.925752
Q02818-NUCB1	0.109967	-0.00125877	2.40275	0.0591261	0.227346	-4.36798	NO	NA	1.0792
Q9ULU4-ZMYND8	-0.237886	-0.00888042	-2.40256	0.0591407	0.227346	-4.36824	NO	NA	0.847987
P10606-COX5B	0.102284	-0.000983656	2.40218	0.0591691	0.227346	-4.36874	NO	NA	1.07347
O00268-TAF4	-0.242158	-0.00927161	-2.39888	0.0594173	0.228129	-4.37307	NO	NA	0.845479
P43304-GPD2	0.109434	-0.00122836	2.39775	0.0595028	0.228186	-4.37456	NO	NA	1.0788
O95747-OXSR1	-0.114768	-0.00142444	-2.3975	0.0595211	0.228186	-4.37488	NO	NA	0.923531
Q9UNF1-MAGED2	-0.0988528	-0.000870664	-2.39682	0.0595728	0.228214	-4.37577	NO	NA	0.933775
P54136-RARS	-0.102935	-0.00101107	-2.39552	0.0596714	0.228422	-4.37749	NO	NA	0.931137
P48426-PIP4K2A	0.115908	-0.00146845	2.39348	0.0598256	0.228842	-4.38016	NO	NA	1.08366
Q9HC36-MRM3	-0.200077	-0.00580072	-2.3915	0.0599765	0.229134	-4.38276	NO	NA	0.870504
P61769-B2M	0.0995298	-0.00089871	2.39042	0.0600587	0.229134	-4.38418	NO	NA	1.07142
O43516-WIPF1	0.118827	-0.0015992	2.39034	0.0600644	0.229134	-4.38428	NO	NA	1.08585
Q5T1C6-THEM4	0.120372	-0.00164329	2.39014	0.0600803	0.229134	-4.38455	NO	NA	1.08702
O75438-NDUFB1	-0.154439	-0.00327541	-2.38818	0.06023	0.229535	-4.38713	NO	NA	0.898481
O95905-ECD	0.116455	-0.00149787	2.38712	0.060311	0.229673	-4.38852	NO	NA	1.08407
Q9H6F5-CCDC86	-0.190478	-0.00514706	-2.38543	0.0604408	0.229765	-4.39074	NO	NA	0.876315
Q8N129-CNPY4	0.30389	-0.0152882	2.38542	0.0604413	0.229765	-4.39075	NO	NA	1.23447
P40227-CCT6A	-0.100601	-0.000939242	-2.38464	0.0605015	0.229765	-4.39178	NO	NA	0.932644
Q9H7Z7-PTGES2	0.110771	-0.00128853	2.38447	0.0605139	0.229765	-4.39199	NO	NA	1.0798
O14893-GEMIN2	-0.176757	-0.00445646	-2.38293	0.0606323	0.230045	-4.39401	NO	NA	0.884689
O94822-LTN1	-0.124739	-0.00182604	-2.38088	0.060791	0.230207	-4.39672	NO	NA	0.91717
Q12962-TAF10	-0.136591	-0.0023714	-2.38048	0.0608214	0.230207	-4.39723	NO	NA	0.909666
Q9UHD1-CHORDC1	-0.128591	-0.0020315	-2.3802	0.060843	0.230207	-4.3976	NO	NA	0.914724
O60503-ADCY9	-0.132133	-0.00218975	-2.37966	0.0608851	0.230207	-4.39832	NO	NA	0.912481
Q9H0A0-NAT10	-0.123005	-0.00176636	-2.37944	0.0609022	0.230207	-4.39861	NO	NA	0.918273
P23434-GCSH	0.15148	-0.00302534	2.3789	0.0609437	0.230207	-4.39931	NO	NA	1.11071
Q13084-MRPL28	0.135872	-0.0023622	2.37771	0.061036	0.230312	-4.40088	NO	NA	1.09876
Q6EMK4-VASN	-0.23257	-0.00852185	-2.37739	0.0610611	0.230312	-4.4013	NO	NA	0.851117
Q96BK5-PINX1	-0.144877	-0.0027571	-2.37534	0.06122	0.230687	-4.40399	NO	NA	0.904457
O95251-KAT7	-0.149314	-0.00293868	-2.37496	0.0612503	0.230687	-4.4045	NO	NA	0.901679
Q53SF7-COBLL1	-0.139115	-0.00245085	-2.37325	0.0613834	0.231019	-4.40674	NO	NA	0.908076
A0A0B4J2D5-GATD3B	0.116347	-0.00151179	2.37191	0.0614882	0.231244	-4.4085	NO	NA	1.08399
Q8WW59-SPRYD4	0.0976082	-0.000847552	2.37129	0.0615368	0.231258	-4.40932	NO	NA	1.07
P60983-GMFB	0.106938	-0.00116704	2.37015	0.0616254	0.231315	-4.41081	NO	NA	1.07694
Q13867-BLMH	-0.112679	-0.0013863	-2.36994	0.061642	0.231315	-4.41109	NO	NA	0.924869
P48449-LSS	-0.110241	-0.00128353	-2.36769	0.0618189	0.231809	-4.41405	NO	NA	0.926434
Q6NUQ4-TMEM214	-0.0965376	-0.000815392	-2.3667	0.0618965	0.231931	-4.41534	NO	NA	0.935275
Q9HCS7-XAB2	-0.101464	-0.00097666	-2.36571	0.0619747	0.231974	-4.41665	NO	NA	0.932087
P62937-PPIA	0.138555	-0.00251155	2.36541	0.0619981	0.231974	-4.41704	NO	NA	1.1008
P63027-VAMP2	0.116252	-0.00153056	2.36385	0.0621212	0.232103	-4.41909	NO	NA	1.08392
P14550-AKR1A1	0.109545	-0.00126832	2.36383	0.062123	0.232103	-4.41912	NO	NA	1.07889
Q12913-PTPRJ	-0.112219	-0.00137296	-2.3631	0.0621811	0.232152	-4.42008	NO	NA	0.925164
Q96IZ0-PAWR	-0.11806	-0.00158477	-2.36081	0.0623622	0.232659	-4.42309	NO	NA	0.921426
Q14442-PIGH	-0.131239	-0.00216296	-2.35992	0.0624331	0.232754	-4.42426	NO	NA	0.913047
P15151-PVR	-0.10459	-0.00109049	-2.35879	0.0625229	0.232839	-4.42575	NO	NA	0.930069
O60547-GMDS	-0.109044	-0.00124483	-2.35826	0.0625652	0.232839	-4.42644	NO	NA	0.927202
O14639-ABLIM1	0.096441	-0.000818067	2.35793	0.0625915	0.232839	-4.42688	NO	NA	1.06913
Q05397-PTK2	-0.100484	-0.000954607	-2.35667	0.0626922	0.233044	-4.42854	NO	NA	0.93272
P48029-SLC6A8	-0.120099	-0.00169169	-2.35458	0.0628591	0.233368	-4.43128	NO	NA	0.920125
Q92544-TM9SF4	0.124009	-0.00182634	2.35425	0.0628857	0.233368	-4.43172	NO	NA	1.08976
Q9H9L4-KANSL2	0.138815	-0.002502	2.35375	0.0629254	0.233368	-4.43237	NO	NA	1.101
Q07864-POLE	-0.193399	-0.00569805	-2.35331	0.0629608	0.233368	-4.43295	NO	NA	0.874543
O43314-PPIP5K2	-0.146863	-0.00294288	-2.34935	0.0632794	0.234222	-4.43816	NO	NA	0.903212
P31943-HNRNPH1	-0.108947	-0.00125001	-2.34931	0.0632823	0.234222	-4.43821	NO	NA	0.927265
P22830-FECH	-0.133212	-0.00226721	-2.3477	0.0634128	0.234514	-4.44033	NO	NA	0.911799
P55201-BRPF1	0.16436	-0.00378111	2.34721	0.0634524	0.234514	-4.44098	NO	NA	1.12067
Q99986-VRK1	-0.113702	-0.00144762	-2.34638	0.0635196	0.234594	-4.44207	NO	NA	0.924214
Q9UNP9-PPIE	-0.10033	-0.000954101	-2.34528	0.0636085	0.234753	-4.44352	NO	NA	0.93282
Q14011-CIRBP	0.123137	-0.0018347	2.34388	0.0637224	0.234919	-4.44536	NO	NA	1.0891
Q9NRF9-POLE3	-0.14248	-0.00264561	-2.34309	0.0637861	0.234919	-4.44639	NO	NA	0.905961
P98173-FAM3A	0.113721	-0.00145253	2.34304	0.0637905	0.234919	-4.44646	NO	NA	1.08202
P50895-BCAM	0.124406	-0.00188021	2.34197	0.0638776	0.235055	-4.44787	NO	NA	1.09006
O60716-CTNND1	-0.105143	-0.00112139	-2.34136	0.0639268	0.235055	-4.44866	NO	NA	0.929713
Q14674-ESPL1	-0.128252	-0.00206704	-2.3409	0.0639646	0.235055	-4.44927	NO	NA	0.914939
Q15311-RALBP1	-0.314808	-0.0168431	-2.33939	0.0640881	0.235237	-4.45127	NO	NA	0.803958
P55084-HADHB	0.0992331	-0.000921308	2.33917	0.0641056	0.235237	-4.45155	NO	NA	1.0712
O43824-GTPBP6	-0.0976328	-0.000870409	-2.33772	0.0642248	0.235506	-4.45346	NO	NA	0.934565
Q9NQC1-JADE2	-0.128987	-0.0020718	-2.33623	0.0643466	0.235642	-4.45542	NO	NA	0.914473
Q01658-DR1	-0.205673	-0.00636453	-2.33615	0.0643534	0.235642	-4.45553	NO	NA	0.867134
Q9Y399-MRPS2	-0.099941	-0.000946871	-2.33494	0.064453	0.235838	-4.45712	NO	NA	0.933071
Q09666-AHNAK	0.165148	-0.00379916	2.33425	0.064509	0.235875	-4.45802	NO	NA	1.12128
P25686-DNAJB2	-0.14617	-0.00293539	-2.33143	0.064742	0.236452	-4.46173	NO	NA	0.903646
Q9UJC3-HOOK1	-0.134818	-0.00236697	-2.33123	0.0647588	0.236452	-4.462	NO	NA	0.910785
O14972-DSCR3	-0.359814	-0.0225028	-2.32941	0.0649091	0.236833	-4.46439	NO	NA	0.779265
Q8TDD1-DDX54	-0.142699	-0.00273017	-2.32814	0.0650144	0.237	-4.46606	NO	NA	0.905823
P48643-CCT5	-0.105348	-0.00115015	-2.32775	0.065047	0.237	-4.46658	NO	NA	0.929581
Q9H6R0-DHX33	-0.142191	-0.00271179	-2.3268	0.0651257	0.237118	-4.46782	NO	NA	0.906142
Q9Y639-NPTN	-0.169777	-0.00419207	-2.3256	0.0652252	0.237292	-4.4694	NO	NA	0.88898
Q9BVI4-NOC4L	-0.139615	-0.00254057	-2.32512	0.0652656	0.237292	-4.47003	NO	NA	0.907761
P36957-DLST	0.120433	-0.00171128	2.32299	0.0654432	0.237769	-4.47284	NO	NA	1.08706
Q9H2C2-ARV1	-0.11362	-0.00147177	-2.32091	0.0656176	0.238234	-4.47558	NO	NA	0.924266
Q13685-AAMP	-0.203046	-0.00642625	-2.32007	0.0656878	0.238321	-4.47668	NO	NA	0.868714
Q9UBL3-ASH2L	-0.100638	-0.000987701	-2.31782	0.0658767	0.238838	-4.47964	NO	NA	0.93262
P36871-PGM1	0.128474	-0.00209234	2.31623	0.0660106	0.238959	-4.48173	NO	NA	1.09314
P42766-RPL35	0.101591	-0.00101731	2.31473	0.0661375	0.238959	-4.48371	NO	NA	1.07296
Q9UKY7-CDV3	0.139586	-0.00257509	2.31461	0.0661479	0.238959	-4.48387	NO	NA	1.10159
Q01664-TFAP4	-0.125335	-0.00196877	-2.31439	0.0661662	0.238959	-4.48415	NO	NA	0.916791
Q9H3N1-TMX1	0.104583	-0.00112819	2.31428	0.0661755	0.238959	-4.4843	NO	NA	1.07518
P54802-NAGLU	-0.136197	-0.00244739	-2.31412	0.066189	0.238959	-4.48451	NO	NA	0.909915
Q14680-MELK	-0.214846	-0.00737579	-2.31334	0.0662555	0.239031	-4.48554	NO	NA	0.861638
Q8IV38-ANKMY2	-0.0965758	-0.000851059	-2.31236	0.0663386	0.239082	-4.48683	NO	NA	0.93525
P49642-PRIM1	-0.105382	-0.00115594	-2.31058	0.0664893	0.239082	-4.48917	NO	NA	0.929559
Q9Y5Y2-NUBP2	-0.115474	-0.00154559	-2.31018	0.0665232	0.239082	-4.48969	NO	NA	0.923079
P08195-SLC3A2	0.115899	-0.00154596	2.30946	0.0665848	0.239082	-4.49065	NO	NA	1.08365
Q9BPX3-NCAPG	-0.0994548	-0.000949348	-2.30939	0.066591	0.239082	-4.49074	NO	NA	0.933386
Q6AWC2-WWC2	-0.160265	-0.00369989	-2.30905	0.0666195	0.239082	-4.49118	NO	NA	0.894861
Q99459-CDC5L	-0.096298	-0.000844593	-2.30891	0.0666312	0.239082	-4.49136	NO	NA	0.93543
P98179-RBM3	0.114157	-0.00148281	2.30879	0.0666416	0.239082	-4.49152	NO	NA	1.08234
P60981-DSTN	-0.0939674	-0.000770342	-2.30791	0.0667169	0.239185	-4.49269	NO	NA	0.936943
Q8NBX0-SCCPDH	-0.101352	-0.00101914	-2.30694	0.0667998	0.239315	-4.49396	NO	NA	0.932159
Q96CB9-NSUN4	-0.134277	-0.00238269	-2.30511	0.0669564	0.239709	-4.49637	NO	NA	0.911127
Q9NWH9-SLTM	-0.142199	-0.0027662	-2.30344	0.0670997	0.240019	-4.49857	NO	NA	0.906137
Q969G3-SMARCE1	-0.245514	-0.00996914	-2.30301	0.0671363	0.240019	-4.49914	NO	NA	0.843515
Q9H3U1-UNC45A	-0.0975958	-0.000892277	-2.30178	0.0672422	0.240216	-4.50076	NO	NA	0.934589
P20248-CCNA2	-0.115802	-0.00157609	-2.30113	0.0672977	0.240216	-4.50161	NO	NA	0.922869
Q9NVI7-ATAD3A	-0.112282	-0.00141425	-2.30074	0.0673316	0.240216	-4.50213	NO	NA	0.925124
P08133-ANXA6	0.115947	-0.00158181	2.29961	0.0674291	0.240397	-4.50361	NO	NA	1.08369
Q9BVK6-TMED9	0.0988751	-0.000937233	2.29767	0.0675961	0.24066	-4.50616	NO	NA	1.07094
O60907-TBL1X	-0.235181	-0.00857687	-2.29742	0.0676179	0.24066	-4.50649	NO	NA	0.849578
Q96EK9-KTI12	-0.103625	-0.00110972	-2.29676	0.0676753	0.24066	-4.50736	NO	NA	0.930692
Q9UGJ1-TUBGCP4	-0.16554	-0.00397246	-2.29659	0.06769	0.24066	-4.50759	NO	NA	0.891595
Q99497-PARK7	0.129107	-0.00216401	2.2942	0.0678979	0.240825	-4.51074	NO	NA	1.09362
P55010-EIF5	-0.0934213	-0.000761746	-2.29411	0.0679057	0.240825	-4.51086	NO	NA	0.937297
Q13158-FADD	-0.151869	-0.00329956	-2.294	0.0679152	0.240825	-4.511	NO	NA	0.900084
Q9BV40-VAMP8	0.0940721	-0.000782618	2.29339	0.0679679	0.240825	-4.5118	NO	NA	1.06738
Q8WUD6-CHPT1	-0.13661	-0.00243918	-2.29336	0.0679705	0.240825	-4.51184	NO	NA	0.909654
P60891-PRPS1	-0.0938739	-0.000777594	-2.29237	0.0680565	0.240906	-4.51314	NO	NA	0.937003
Q9H4A3-WNK1	-0.136688	-0.00252347	-2.29202	0.0680874	0.240906	-4.51361	NO	NA	0.909605
O94913-PCF11	-0.107361	-0.00125472	-2.28948	0.0683087	0.241421	-4.51694	NO	NA	0.928284
P55011-SLC12A2	-0.252029	-0.0106298	-2.28928	0.0683267	0.241421	-4.51721	NO	NA	0.839715
O60271-SPAG9	-0.102379	-0.00106991	-2.28751	0.0684817	0.241802	-4.51954	NO	NA	0.931496
P58546-MTPN	0.108138	-0.00127723	2.28583	0.0686291	0.242107	-4.52175	NO	NA	1.07784
Q8TCD5-NT5C	0.102076	-0.00105692	2.28545	0.0686622	0.242107	-4.52225	NO	NA	1.07332
Q6IAA8-LAMTOR1	0.12492	-0.00193821	2.28278	0.0688976	0.24228	-4.52577	NO	NA	1.09045
Q8NBT2-SPC24	-0.109323	-0.00131834	-2.28237	0.068934	0.24228	-4.52631	NO	NA	0.927023
P17480-UBTF	-0.208882	-0.00688637	-2.28173	0.0689906	0.24228	-4.52715	NO	NA	0.865207
Q9HAF1-MEAF6	-0.110589	-0.00137096	-2.28172	0.0689918	0.24228	-4.52717	NO	NA	0.92621
P20042-EIF2S2	-0.0969073	-0.000883092	-2.2814	0.0690202	0.24228	-4.52759	NO	NA	0.935035
O95777-LSM8	-0.131435	-0.00228258	-2.28134	0.0690255	0.24228	-4.52767	NO	NA	0.912923
Q969S3-ZNF622	-0.0978004	-0.000913958	-2.28115	0.0690416	0.24228	-4.52791	NO	NA	0.934457
Q14146-URB2	-0.0931977	-0.000762921	-2.28063	0.0690883	0.24228	-4.52861	NO	NA	0.937443
Q03519-TAP2	-0.106568	-0.00122053	-2.27846	0.0692803	0.242788	-4.53146	NO	NA	0.928795
Q96EY5-MVB12A	0.122187	-0.00183407	2.2765	0.0694545	0.243233	-4.53404	NO	NA	1.08838
Q96RU2-USP28	-0.118802	-0.00173141	-2.27501	0.0695879	0.243469	-4.53601	NO	NA	0.920952
Q9UK41-VPS28	0.252263	-0.0101551	2.27468	0.0696167	0.243469	-4.53643	NO	NA	1.19107
Q9Y3B3-TMED7	0.113147	-0.00149533	2.2729	0.069776	0.24381	-4.53878	NO	NA	1.08158
Q6IBW4-NCAPH2	-0.17384	-0.00463906	-2.27253	0.0698091	0.24381	-4.53927	NO	NA	0.88648
Q9NRY4-ARHGAP35	-0.127711	-0.00207377	-2.27117	0.069931	0.243935	-4.54106	NO	NA	0.915283
P31350-RRM2	-0.128027	-0.00209164	-2.27107	0.0699397	0.243935	-4.54119	NO	NA	0.915082
Q9NZ32-ACTR10	0.10703	-0.00125233	2.26967	0.0700658	0.243942	-4.54304	NO	NA	1.07701
P57088-TMEM33	-0.092341	-0.000742912	-2.26958	0.0700736	0.243942	-4.54315	NO	NA	0.937999
Q24JP5-TMEM132A	-0.246515	-0.0102573	-2.26904	0.0701223	0.243942	-4.54386	NO	NA	0.84293
Q96HS1-PGAM5	-0.124141	-0.00193848	-2.26862	0.0701602	0.243942	-4.54442	NO	NA	0.91755
Q15691-MAPRE1	-0.0933272	-0.000776071	-2.2681	0.0702067	0.243942	-4.5451	NO	NA	0.937358
O75179-ANKRD17	-0.111789	-0.00145115	-2.26788	0.0702265	0.243942	-4.54539	NO	NA	0.92544
Q9BRX2-PELO	-0.104558	-0.00115834	-2.26663	0.0703396	0.24417	-4.54704	NO	NA	0.93009
Q7Z739-YTHDF3	-0.109627	-0.00135598	-2.26596	0.0704	0.244202	-4.54792	NO	NA	0.926828
Q7Z2E3-APTX	-0.108669	-0.00132662	-2.26548	0.0704437	0.244202	-4.54856	NO	NA	0.927444
Q16795-NDUFA9	-0.0954846	-0.000850065	-2.26374	0.0706005	0.244488	-4.55084	NO	NA	0.935958
P31930-UQCRC1	0.0980983	-0.000938072	2.26338	0.0706334	0.244488	-4.55132	NO	NA	1.07036
Q8N3Z3-GTPBP8	-0.131621	-0.00231087	-2.26219	0.0707414	0.244488	-4.55289	NO	NA	0.912805
Q9Y5L0-TNPO3	-0.0940997	-0.000804371	-2.26195	0.0707633	0.244488	-4.55321	NO	NA	0.936857
Q8N0X7-SPART	-0.18057	-0.0050886	-2.26098	0.0708514	0.244488	-4.55448	NO	NA	0.882354
Q12907-LMAN2	0.0983808	-0.000947128	2.26085	0.0708632	0.244488	-4.55465	NO	NA	1.07057
O43156-TTI1	-0.148654	-0.00319051	-2.26053	0.0708925	0.244488	-4.55508	NO	NA	0.902092
A3KN83-SBNO1	-0.104079	-0.00115612	-2.26037	0.0709068	0.244488	-4.55528	NO	NA	0.930399
Q14739-LBR	-0.128405	-0.00215269	-2.25859	0.0710688	0.244883	-4.55763	NO	NA	0.914842
Q86UT6-NLRX1	-0.194061	-0.0060443	-2.25611	0.071296	0.245501	-4.5609	NO	NA	0.874141
P49454-CENPF	-0.0915742	-0.000727763	-2.25505	0.0713933	0.245671	-4.5623	NO	NA	0.938498
O15260-SURF4	-0.190548	-0.00579926	-2.25349	0.0715365	0.245911	-4.56435	NO	NA	0.876273
Q9GZU8-FAM192A	-0.123527	-0.0019182	-2.25316	0.0715664	0.245911	-4.56478	NO	NA	0.917941
Q8N9N2-ASCC1	-0.103293	-0.0011248	-2.25272	0.0716066	0.245911	-4.56536	NO	NA	0.930906
O94887-FARP2	-0.125597	-0.00201678	-2.25074	0.0717898	0.246321	-4.56798	NO	NA	0.916625
P60174-TPI1	0.129214	-0.00222251	2.25039	0.0718217	0.246321	-4.56843	NO	NA	1.0937
Q02388-COL7A1	-0.0936182	-0.000798564	-2.24959	0.0718951	0.246409	-4.56948	NO	NA	0.937169
O60244-MED14	-0.105244	-0.00121412	-2.24761	0.0720788	0.246859	-4.5721	NO	NA	0.929648
Q13415-ORC1	-0.405859	-0.0299026	-2.24675	0.0721581	0.246859	-4.57322	NO	NA	0.754787
P33993-MCM7	-0.0940223	-0.000814923	-2.24662	0.0721707	0.246859	-4.5734	NO	NA	0.936907
Q9H5Q4-TFB2M	-0.112972	-0.00149941	-2.24536	0.0722875	0.247	-4.57506	NO	NA	0.924681
O00423-EML1	-0.204968	-0.00684444	-2.24514	0.0723079	0.247	-4.57535	NO	NA	0.867558
O75175-CNOT3	-0.0965748	-0.000905552	-2.24228	0.0725744	0.247697	-4.57912	NO	NA	0.935251
Q2VPB7-AP5B1	0.117735	-0.00172605	2.24168	0.0726305	0.247697	-4.57991	NO	NA	1.08503
O43402-EMC8	-0.106103	-0.00125272	-2.2414	0.0726565	0.247697	-4.58028	NO	NA	0.929094
P67936-TPM4	-0.111875	-0.00145589	-2.24051	0.0727397	0.247816	-4.58145	NO	NA	0.925384
Q96E22-NUS1	-0.138361	-0.0026919	-2.23852	0.0729261	0.248176	-4.58407	NO	NA	0.908551
Q2PZI1-DPY19L1	0.143761	-0.00288705	2.238	0.0729743	0.248176	-4.58475	NO	NA	1.10478
P78332-RBM6	-0.0996466	-0.00101654	-2.23783	0.0729902	0.248176	-4.58497	NO	NA	0.933262
Q6P1L5-FAM117B	-0.10266	-0.00112037	-2.23511	0.0732467	0.248882	-4.58857	NO	NA	0.931314
P48681-NES	-0.135772	-0.00255767	-2.2341	0.0733419	0.248882	-4.5899	NO	NA	0.910183
Q8IYB8-SUPV3L1	0.0916279	-0.000743613	2.23409	0.0733429	0.248882	-4.58991	NO	NA	1.06557
Q13586-STIM1	0.132383	-0.00239637	2.23346	0.0734022	0.248902	-4.59074	NO	NA	1.0961
Q8N5A5-ZGPAT	-0.124442	-0.00202684	-2.233	0.0734456	0.248902	-4.59134	NO	NA	0.917359
Q8N8R7-ARL14EP	-0.131675	-0.00229817	-2.23099	0.0736352	0.249272	-4.59398	NO	NA	0.912771
Q9H4H8-FAM83D	-0.172388	-0.0045782	-2.23038	0.0736935	0.249272	-4.5948	NO	NA	0.887373
O14737-PDCD5	-0.101929	-0.0011061	-2.23031	0.0737004	0.249272	-4.59489	NO	NA	0.931786
P24928-POLR2A	-0.16327	-0.00394407	-2.22957	0.0737703	0.249344	-4.59586	NO	NA	0.892999
Q15014-MORF4L2	-0.0942064	-0.000831058	-2.22849	0.0738729	0.249527	-4.59728	NO	NA	0.936787
Q9Y4W6-AFG3L2	0.101453	-0.00108028	2.2274	0.0739763	0.249713	-4.59872	NO	NA	1.07285
O00232-PSMD12	-0.0957735	-0.000884205	-2.22652	0.0740602	0.249832	-4.59988	NO	NA	0.93577
Q9NZQ3-NCKIPSD	-0.345153	-0.021665	-2.22487	0.0742175	0.250042	-4.60205	NO	NA	0.787225
P29353-SHC1	-0.113044	-0.00154774	-2.22485	0.0742199	0.250042	-4.60208	NO	NA	0.924635
Q9UI14-RABAC1	0.166678	-0.00426596	2.22394	0.0743072	0.250172	-4.60328	NO	NA	1.12247
Q562R1-ACTBL2	-0.276091	-0.0134455	-2.22188	0.0745038	0.25067	-4.60599	NO	NA	0.825825
Q8N567-ZCCHC9	-0.0953101	-0.000877779	-2.21963	0.0747205	0.251235	-4.60896	NO	NA	0.936071
Q9BQP7-MGME1	-0.0948704	-0.000867081	-2.21593	0.0750768	0.252268	-4.61383	NO	NA	0.936356
O94905-ERLIN2	0.129136	-0.00225791	2.21507	0.0751607	0.252271	-4.61497	NO	NA	1.09364
Q8WXD5-GEMIN6	-0.813148	-0.132355	-2.21491	0.075176	0.252271	-4.61518	NO	NA	0.569139
Q15906-VPS72	-0.20064	-0.00628342	-2.21421	0.0752437	0.252334	-4.6161	NO	NA	0.870164
O75934-BCAS2	-0.11719	-0.00172122	-2.21351	0.0753111	0.252343	-4.61701	NO	NA	0.921982
Q08AG7-MZT1	0.139293	-0.00270292	2.21317	0.0753446	0.252343	-4.61747	NO	NA	1.10137
Q3KQZ1-SLC25A35	0.106216	-0.00128719	2.21241	0.0754179	0.252424	-4.61846	NO	NA	1.0764
Q14135-VGLL4	-0.159386	-0.00384692	-2.21087	0.0755681	0.252762	-4.6205	NO	NA	0.895406
Q13042-CDC16	-0.0942218	-0.000846734	-2.20884	0.075766	0.253188	-4.62317	NO	NA	0.936777
Q7L273-KCTD9	-0.239064	-0.00988535	-2.2083	0.0758187	0.253188	-4.62388	NO	NA	0.847295
Q9BSC4-NOL10	-0.133184	-0.0024085	-2.20805	0.0758431	0.253188	-4.62421	NO	NA	0.911817
P49458-SRP9	0.0918162	-0.000770578	2.2061	0.076034	0.25366	-4.62678	NO	NA	1.06571
Q6P4I2-WDR73	-0.173299	-0.00476148	-2.20324	0.0763154	0.2544	-4.63055	NO	NA	0.886812
Q5T440-IBA57	-0.0959752	-0.000915939	-2.20284	0.0763547	0.2544	-4.63108	NO	NA	0.93564
Q9Y3D9-MRPS23	-0.105687	-0.00127648	-2.20189	0.0764481	0.254546	-4.63233	NO	NA	0.929362
O95140-MFN2	-0.158672	-0.00384503	-2.20057	0.0765783	0.254815	-4.63407	NO	NA	0.895849
P31327-CPS1	0.119576	-0.0018332	2.19952	0.0766819	0.254995	-4.63545	NO	NA	1.08642
Q9H2U2-PPA2	0.115891	-0.00165978	2.19793	0.0768391	0.255299	-4.63754	NO	NA	1.08364
Q8N4T8-CBR4	-0.177069	-0.00495326	-2.19715	0.0769165	0.255299	-4.63857	NO	NA	0.884498
O95347-SMC2	-0.0934865	-0.000831215	-2.197	0.076932	0.255299	-4.63877	NO	NA	0.937255
Q15714-TSC22D1	-0.123071	-0.00200485	-2.19659	0.076972	0.255299	-4.63931	NO	NA	0.918231
P0DPB6-POLR1D	-0.167638	-0.00439429	-2.19504	0.0771263	0.255646	-4.64135	NO	NA	0.890299
Q92882-OSTF1	-0.0904142	-0.000731646	-2.19345	0.0772851	0.255758	-4.64345	NO	NA	0.939253
Q86SF2-GALNT7	0.0933865	-0.000829417	2.19332	0.0772974	0.255758	-4.64361	NO	NA	1.06687
Q9UJW0-DCTN4	0.112207	-0.00154379	2.19265	0.0773647	0.255758	-4.6445	NO	NA	1.08088
A4D1E9-GTPBP10	-0.098904	-0.00102739	-2.1925	0.0773792	0.255758	-4.64469	NO	NA	0.933742
P49773-HINT1	0.132804	-0.0024835	2.1922	0.0774091	0.255758	-4.64509	NO	NA	1.09642
Q8TD30-GPT2	-0.092149	-0.000793582	-2.18905	0.0777247	0.256636	-4.64924	NO	NA	0.938124
Q9NVU7-SDAD1	-0.110066	-0.00144905	-2.18804	0.077826	0.256662	-4.65057	NO	NA	0.926546
Q5W0Z9-ZDHHC20	-0.0949069	-0.000891214	-2.18722	0.0779083	0.256662	-4.65165	NO	NA	0.936333
Q6QNY0-BLOC1S3	-0.128073	-0.00224467	-2.18712	0.0779188	0.256662	-4.65179	NO	NA	0.915053
P49790-NUP153	-0.115092	-0.00164858	-2.18699	0.0779322	0.256662	-4.65196	NO	NA	0.923323
Q6IN85-PPP4R3A	-0.0917979	-0.000786033	-2.18352	0.078282	0.256932	-4.65653	NO	NA	0.938353
Q8IVS2-MCAT	-0.0900125	-0.000726	-2.18335	0.078299	0.256932	-4.65675	NO	NA	0.939515
Q14919-DRAP1	-0.140269	-0.00280414	-2.18331	0.0783031	0.256932	-4.65681	NO	NA	0.90735
Q9Y2A7-NCKAP1	0.105123	-0.00125874	2.18281	0.078353	0.256932	-4.65746	NO	NA	1.07559
Q13185-CBX3	0.143651	-0.00294721	2.18227	0.0784077	0.256932	-4.65817	NO	NA	1.1047
Q5TA45-INTS11	-0.0978064	-0.000997127	-2.18212	0.0784228	0.256932	-4.65837	NO	NA	0.934453
Q8IWT6-LRRC8A	0.0983293	-0.00101281	2.18184	0.0784516	0.256932	-4.65874	NO	NA	1.07053
Q16186-ADRM1	-0.0964065	-0.000939832	-2.18145	0.0784916	0.256932	-4.65926	NO	NA	0.93536
P08581-MET	-0.108435	-0.00138667	-2.18131	0.0785049	0.256932	-4.65943	NO	NA	0.927594
Q9Y2S7-POLDIP2	-0.129445	-0.0023233	-2.18109	0.0785272	0.256932	-4.65972	NO	NA	0.914183
Q86X83-COMMD2	-0.134377	-0.00257561	-2.17991	0.0786474	0.256932	-4.66128	NO	NA	0.911063
Q147X3-NAA30	-0.165126	-0.00412313	-2.17966	0.0786731	0.256932	-4.66162	NO	NA	0.891851
P13798-APEH	0.100103	-0.00108519	2.17956	0.0786833	0.256932	-4.66175	NO	NA	1.07185
P06748-NPM1	0.091894	-0.000792543	2.17887	0.0787527	0.256932	-4.66265	NO	NA	1.06577
Q8IYQ7-THNSL1	-0.0938413	-0.000858463	-2.17877	0.0787637	0.256932	-4.66279	NO	NA	0.937025
O14662-STX16	-0.109306	-0.00144428	-2.17805	0.0788364	0.257006	-4.66373	NO	NA	0.927034
O00116-AGPS	-0.109824	-0.00146616	-2.1772	0.0789233	0.257126	-4.66486	NO	NA	0.926701
P49841-GSK3B	-0.099612	-0.0010659	-2.17531	0.0791156	0.257561	-4.66734	NO	NA	0.933284
O75448-MED24	-0.202747	-0.00696535	-2.17491	0.079157	0.257561	-4.66787	NO	NA	0.868895
P07108-DBI	0.160029	-0.00383682	2.1731	0.0793426	0.258001	-4.67026	NO	NA	1.11731
Q9NYJ1-COA4	0.113481	-0.001626	2.17234	0.0794207	0.25802	-4.67126	NO	NA	1.08184
P60468-SEC61B	-0.194363	-0.00634866	-2.17206	0.0794488	0.25802	-4.67162	NO	NA	0.873959
O75616-ERAL1	-0.0966087	-0.0009653	-2.17048	0.0796111	0.258199	-4.6737	NO	NA	0.935229
Q14974-KPNB1	-0.0929785	-0.000832127	-2.17019	0.0796417	0.258199	-4.67409	NO	NA	0.937585
O14828-SCAMP3	0.099985	-0.00108934	2.16976	0.0796859	0.258199	-4.67466	NO	NA	1.07176
Q9BTE6-AARSD1	-0.105144	-0.0012655	-2.16957	0.0797048	0.258199	-4.6749	NO	NA	0.929712
Q9Y4B5-MTCL1	-0.11099	-0.00150177	-2.16591	0.0800826	0.258974	-4.67972	NO	NA	0.925953
Q96EU7-C1GALT1C1	0.120269	-0.00193151	2.16565	0.08011	0.258974	-4.68007	NO	NA	1.08694
Q02543-RPL18A	-0.122976	-0.00205676	-2.16531	0.0801451	0.258974	-4.68051	NO	NA	0.918291
Q9NX70-MED29	-0.480627	-0.045011	-2.16531	0.0801456	0.258974	-4.68052	NO	NA	0.716666
Q96A33-CCDC47	0.109168	-0.00142578	2.16455	0.0802238	0.259064	-4.68151	NO	NA	1.07861
P0C7P0-CISD3	0.0933124	-0.000852055	2.16366	0.0803162	0.259082	-4.68269	NO	NA	1.06682
Q9NPA3-MID1IP1	-0.100969	-0.00111779	-2.16353	0.08033	0.259082	-4.68286	NO	NA	0.932406
Q9UGM6-WARS2	0.299215	-0.0149514	2.16302	0.0803826	0.259089	-4.68353	NO	NA	1.23047
P07954-FH	0.0976151	-0.000999774	2.16223	0.0804654	0.259099	-4.68458	NO	NA	1.07
Q9NV88-INTS9	-0.158786	-0.00395315	-2.16171	0.0805191	0.259099	-4.68526	NO	NA	0.895779
O75462-CRLF1	0.107473	-0.00136808	2.16154	0.0805369	0.259099	-4.68548	NO	NA	1.07734
P48735-IDH2	0.131962	-0.00249994	2.15817	0.0808883	0.259497	-4.68991	NO	NA	1.09578
A0A075B767-PPIAL4H	0.343696	-0.0205796	2.15769	0.0809385	0.259497	-4.69055	NO	NA	1.269
O14908-GIPC1	-0.0926137	-0.000833087	-2.15763	0.0809448	0.259497	-4.69063	NO	NA	0.937822
O94829-IPO13	-0.125697	-0.00216757	-2.15742	0.0809671	0.259497	-4.69091	NO	NA	0.916561
Q9H0H5-RACGAP1	-0.406226	-0.0314929	-2.15738	0.0809712	0.259497	-4.69096	NO	NA	0.754595
O94966-USP19	-0.088997	-0.000712588	-2.15681	0.0810305	0.259497	-4.6917	NO	NA	0.940176
P61006-RAB8A	0.0959138	-0.000943331	2.15652	0.0810611	0.259497	-4.69209	NO	NA	1.06874
Q96SK2-TMEM209	-0.130147	-0.0024139	-2.15628	0.0810869	0.259497	-4.69241	NO	NA	0.913738
Q9NPC8-SIX2	-0.137389	-0.00268459	-2.15511	0.081209	0.259497	-4.69394	NO	NA	0.909163
P48163-ME1	-0.127187	-0.00223196	-2.15486	0.0812361	0.259497	-4.69428	NO	NA	0.915615
Q9Y4R8-TELO2	-0.144013	-0.00312965	-2.1547	0.0812525	0.259497	-4.69449	NO	NA	0.904998
Q9NR33-POLE4	-0.0914324	-0.000793762	-2.15457	0.0812663	0.259497	-4.69466	NO	NA	0.93859
Q92576-PHF3	-0.0947444	-0.000910579	-2.15368	0.08136	0.259626	-4.69583	NO	NA	0.936438
P61020-RAB5B	0.118115	-0.00180167	2.15322	0.0814077	0.259626	-4.69643	NO	NA	1.08532
O00264-PGRMC1	0.103186	-0.00123097	2.14988	0.0817604	0.260374	-4.70083	NO	NA	1.07414
Q9BTV4-TMEM43	-0.0934239	-0.0008626	-2.14981	0.0817676	0.260374	-4.70092	NO	NA	0.937296
Q6GYQ0-RALGAPA1	-0.0911435	-0.000790772	-2.14925	0.0818269	0.260374	-4.70166	NO	NA	0.938778
Q9Y5B6-PAXBP1	-0.124532	-0.00208701	-2.14889	0.0818656	0.260374	-4.70214	NO	NA	0.917302
Q8TD16-BICD2	-0.144895	-0.00307664	-2.14815	0.0819436	0.260374	-4.70311	NO	NA	0.904445
Q71UM5-RPS27L	0.182594	-0.00545045	2.14812	0.0819474	0.260374	-4.70316	NO	NA	1.13492
Q12789-GTF3C1	-0.0902969	-0.000762394	-2.14765	0.0819967	0.260374	-4.70377	NO	NA	0.939329
Q9BPW8-NIPSNAP1	0.108417	-0.00144235	2.14709	0.0820569	0.260404	-4.70451	NO	NA	1.07804
P48637-GSS	-0.153871	-0.00368314	-2.14569	0.0822058	0.260451	-4.70636	NO	NA	0.898836
Q6YN16-HSDL2	0.1242	-0.00208208	2.14484	0.0822955	0.260451	-4.70747	NO	NA	1.0899
O00311-CDC7	-0.151294	-0.00344881	-2.14474	0.082307	0.260451	-4.70761	NO	NA	0.900443
Q8TEA8-DTD1	-0.110541	-0.00153215	-2.14449	0.082333	0.260451	-4.70793	NO	NA	0.926241
O60341-KDM1A	-0.0880054	-0.000688433	-2.14442	0.0823406	0.260451	-4.70802	NO	NA	0.940823
Q96B26-EXOSC8	0.100384	-0.00112496	2.14409	0.0823757	0.260451	-4.70846	NO	NA	1.07206
P62195-PSMC5	-0.0872947	-0.000665695	-2.14341	0.082448	0.260519	-4.70935	NO	NA	0.941286
Q92508-PIEZO1	0.149009	-0.00341554	2.14226	0.082571	0.260748	-4.71087	NO	NA	1.10881
Q9Y2W1-THRAP3	0.205801	-0.00730158	2.13989	0.0828252	0.26139	-4.71399	NO	NA	1.15333
O96033-MOCS2	-0.211155	-0.00773113	-2.13771	0.0830595	0.261969	-4.71686	NO	NA	0.863846
Q7L7X3-TAOK1	-0.284533	-0.0150161	-2.1363	0.083211	0.26213	-4.71871	NO	NA	0.821007
P41214-EIF2D	-0.108573	-0.00146023	-2.13592	0.0832522	0.26213	-4.71922	NO	NA	0.927505
Q03154-ACY1	0.108697	-0.00146737	2.13577	0.0832675	0.26213	-4.71941	NO	NA	1.07825
Q9H7D7-WDR26	-0.0888005	-0.000720467	-2.13534	0.0833146	0.26213	-4.71998	NO	NA	0.940304
O60828-PQBP1	-0.334147	-0.0211975	-2.13161	0.0837179	0.262999	-4.72489	NO	NA	0.793253
Q9HCJ3-RAVER2	-0.214735	-0.0081214	-2.13142	0.0837386	0.262999	-4.72514	NO	NA	0.861704
Q13283-G3BP1	-0.0875414	-0.000681899	-2.13137	0.0837444	0.262999	-4.72521	NO	NA	0.941125
Q9UII2-ATP5IF1	0.156593	-0.00384488	2.12877	0.0840268	0.263079	-4.72863	NO	NA	1.11465
Q96G03-PGM2	-0.105682	-0.00132553	-2.12868	0.0840366	0.263079	-4.72875	NO	NA	0.929366
P17987-TCP1	-0.102524	-0.00122056	-2.12863	0.0840423	0.263079	-4.72882	NO	NA	0.931402
Q8NCN4-RNF169	-0.0922606	-0.000840171	-2.12803	0.0841076	0.263079	-4.7296	NO	NA	0.938052
P46379-BAG6	-0.113787	-0.0016935	-2.12728	0.0841893	0.263079	-4.73059	NO	NA	0.924159
Q6ZT21-TMPPE	0.0899406	-0.000767341	2.12678	0.0842437	0.263079	-4.73125	NO	NA	1.06433
O75554-WBP4	-0.113562	-0.00167436	-2.12676	0.0842454	0.263079	-4.73127	NO	NA	0.924303
P07311-ACYP1	0.109918	-0.00151283	2.12646	0.0842782	0.263079	-4.73166	NO	NA	1.07917
Q9NPD8-UBE2T	-0.141817	-0.00307532	-2.12622	0.0843043	0.263079	-4.73198	NO	NA	0.906377
P26447-S100A4	0.224758	-0.0085121	2.12622	0.0843044	0.263079	-4.73198	NO	NA	1.16858
Q02809-PLOD1	0.0893004	-0.000744226	2.12581	0.0843501	0.263079	-4.73253	NO	NA	1.06385
Q13428-TCOF1	-0.0932437	-0.000880671	-2.12511	0.0844264	0.263079	-4.73345	NO	NA	0.937413
Q15397-PUM3	-0.141033	-0.00294874	-2.12488	0.0844517	0.263079	-4.73375	NO	NA	0.90687
O95396-MOCS3	0.104988	-0.0013034	2.12433	0.084512	0.263079	-4.73448	NO	NA	1.07549
P43121-MCAM	0.113478	-0.00164314	2.1241	0.0845372	0.263079	-4.73478	NO	NA	1.08183
P27448-MARK3	-0.172225	-0.00481089	-2.12151	0.0848206	0.263801	-4.73818	NO	NA	0.887473
O14939-PLD2	0.27283	-0.0131217	2.11905	0.0850919	0.264278	-4.74142	NO	NA	1.20818
Q96GQ7-DDX27	-0.16189	-0.00426775	-2.11898	0.0850996	0.264278	-4.74151	NO	NA	0.893853
Q3KQV9-UAP1L1	-0.0924512	-0.000857698	-2.11872	0.0851283	0.264278	-4.74185	NO	NA	0.937928
Q9Y666-SLC12A7	0.0951762	-0.000958349	2.1153	0.0855073	0.265174	-4.74636	NO	NA	1.0682
Q9GZP9-DERL2	-0.128527	-0.0023841	-2.11518	0.0855199	0.265174	-4.74651	NO	NA	0.914765
Q9UPY5-SLC7A11	-0.127433	-0.00233421	-2.11391	0.0856613	0.265448	-4.74819	NO	NA	0.915459
Q8NFD5-ARID1B	-0.0887237	-0.000733738	-2.1126	0.0858067	0.265448	-4.74991	NO	NA	0.940354
Q15303-ERBB4	0.0877664	-0.000702937	2.11236	0.0858336	0.265448	-4.75022	NO	NA	1.06272
Q9P0T7-TMEM9	-0.112467	-0.0016398	-2.11223	0.0858484	0.265448	-4.7504	NO	NA	0.925005
Q96AE7-TTC17	0.325654	-0.02025	2.11203	0.0858698	0.265448	-4.75065	NO	NA	1.25323
Q68E01-INTS3	-0.11061	-0.0015747	-2.1116	0.0859182	0.265448	-4.75122	NO	NA	0.926197
Q96I59-NARS2	-0.161547	-0.00424937	-2.10947	0.0861556	0.265932	-4.75402	NO	NA	0.894066
Q9HB07-C12orf10	-0.104494	-0.00130316	-2.10888	0.0862215	0.265932	-4.7548	NO	NA	0.930131
Q86UY6-NAA40	-0.210394	-0.00783009	-2.10826	0.0862911	0.265932	-4.75562	NO	NA	0.864301
P10155-TROVE2	0.111887	-0.00159776	2.10819	0.0862987	0.265932	-4.75571	NO	NA	1.08064
Q86XZ4-SPATS2	-0.147852	-0.00345035	-2.10781	0.0863421	0.265932	-4.75622	NO	NA	0.902593
O43427-FIBP	0.116541	-0.00181413	2.10699	0.0864335	0.265932	-4.75729	NO	NA	1.08413
Q5TAQ9-DCAF8	-0.0968086	-0.00101665	-2.10619	0.0865238	0.265932	-4.75835	NO	NA	0.935099
Q9H211-CDT1	0.13832	-0.00280989	2.10594	0.0865516	0.265932	-4.75867	NO	NA	1.10062
Q68CP9-ARID2	-0.105912	-0.00137028	-2.10575	0.0865731	0.265932	-4.75892	NO	NA	0.929217
Q86XI2-NCAPG2	-0.0855983	-0.000638878	-2.10379	0.0867928	0.265932	-4.76149	NO	NA	0.942394
Q6P1M0-SLC27A4	-0.149654	-0.00355857	-2.10357	0.0868184	0.265932	-4.76179	NO	NA	0.901467
Q96GD4-AURKB	-0.129899	-0.00248653	-2.10311	0.0868699	0.265932	-4.76239	NO	NA	0.913896
Q15363-TMED2	0.0869918	-0.000684164	2.10305	0.086877	0.265932	-4.76248	NO	NA	1.06215
Q5T160-RARS2	-0.120142	-0.00199698	-2.10295	0.086888	0.265932	-4.7626	NO	NA	0.920097
Q8IX12-CCAR1	0.125364	-0.00226431	2.10256	0.0869323	0.265932	-4.76312	NO	NA	1.09078
Q9Y618-NCOR2	-0.113431	-0.00170964	-2.10248	0.0869405	0.265932	-4.76322	NO	NA	0.924387
Q96BY7-ATG2B	-0.109095	-0.00152301	-2.10236	0.0869543	0.265932	-4.76338	NO	NA	0.92717
Q9BRS2-RIOK1	-0.107235	-0.001446	-2.10187	0.0870101	0.265945	-4.76403	NO	NA	0.928366
Q7Z2Z2-EFL1	-0.105326	-0.00136914	-2.10063	0.08715	0.266193	-4.76566	NO	NA	0.929595
Q9UQB8-BAIAP2	-0.553558	-0.0627412	-2.09906	0.0873273	0.266193	-4.76771	NO	NA	0.681338
P20908-COL5A1	-0.10221	-0.001241	-2.09803	0.0874447	0.266193	-4.76908	NO	NA	0.931605
Q567U6-CCDC93	-0.0859804	-0.000655632	-2.09792	0.0874569	0.266193	-4.76922	NO	NA	0.942144
Q9UDY2-TJP2	0.0889144	-0.000753982	2.0979	0.0874599	0.266193	-4.76925	NO	NA	1.06357
Q15046-KARS	-0.0967226	-0.00103514	-2.09769	0.0874835	0.266193	-4.76953	NO	NA	0.935155
Q8IXU6-SLC35F2	-0.123766	-0.00212829	-2.0973	0.0875271	0.266193	-4.77003	NO	NA	0.917789
Q86TU7-SETD3	-0.0947089	-0.000955355	-2.09625	0.0876474	0.266193	-4.77142	NO	NA	0.936461
P48454-PPP3CC	-0.113656	-0.00172938	-2.09606	0.087669	0.266193	-4.77167	NO	NA	0.924243
P61086-UBE2K	-0.0889664	-0.000754591	-2.09568	0.0877122	0.266193	-4.77217	NO	NA	0.940196
P46782-RPS5	-0.107986	-0.00148294	-2.09551	0.0877318	0.266193	-4.7724	NO	NA	0.927883
Q9BUI4-POLR3C	-0.127286	-0.00234822	-2.09536	0.0877486	0.266193	-4.77259	NO	NA	0.915552
Q8NF64-ZMIZ2	0.107597	-0.00145806	2.09522	0.0877646	0.266193	-4.77278	NO	NA	1.07743
Q6IQ22-RAB12	0.0904957	-0.000806832	2.09415	0.0878858	0.266396	-4.77417	NO	NA	1.06474
Q9NVJ2-ARL8B	0.0883592	-0.000739433	2.09372	0.0879352	0.266396	-4.77474	NO	NA	1.06316
O75886-STAM2	0.159857	-0.00401542	2.09279	0.0880419	0.266422	-4.77597	NO	NA	1.11718
P24385-CCND1	-0.395416	-0.0304076	-2.09225	0.088103	0.266422	-4.77667	NO	NA	0.76027
P23610-F8A1	-0.259457	-0.0125728	-2.09223	0.0881062	0.266422	-4.77671	NO	NA	0.835402
Q9H0U3-MAGT1	-0.117704	-0.00186518	-2.09184	0.0881509	0.266422	-4.77722	NO	NA	0.921653
O43818-RRP9	-0.110612	-0.00159987	-2.09084	0.088265	0.266518	-4.77853	NO	NA	0.926195
Q6IN84-MRM1	-0.0880649	-0.000729432	-2.09065	0.0882863	0.266518	-4.77878	NO	NA	0.940784
Q96AC1-FERMT2	-0.0975774	-0.00106557	-2.08963	0.0884037	0.266716	-4.78012	NO	NA	0.934601
Q8WWK9-CKAP2	-0.173943	-0.00489613	-2.08833	0.0885529	0.266946	-4.78183	NO	NA	0.886417
Q8WUH6-TMEM263	0.187249	-0.00610488	2.08763	0.0886334	0.266946	-4.78275	NO	NA	1.13859
Q13561-DCTN2	0.0957652	-0.00100862	2.08761	0.0886358	0.266946	-4.78278	NO	NA	1.06863
O75380-NDUFS6	0.0847909	-0.000625606	2.08603	0.0888186	0.26734	-4.78486	NO	NA	1.06053
P78371-CCT2	-0.0977687	-0.00107928	-2.08474	0.0889674	0.267631	-4.78656	NO	NA	0.934477
Q92947-GCDH	-0.0981722	-0.0011005	-2.08246	0.0892306	0.268266	-4.78954	NO	NA	0.934216
Q6PD62-CTR9	-0.112531	-0.00169147	-2.08077	0.0894277	0.268701	-4.79178	NO	NA	0.924964
Q8N999-C12orf29	-0.116821	-0.00189412	-2.07901	0.0896322	0.269029	-4.79409	NO	NA	0.922218
P31040-SDHA	-0.10373	-0.00132905	-2.07841	0.0897017	0.269029	-4.79487	NO	NA	0.930624
P62633-CNBP	-0.155997	-0.00401063	-2.07765	0.0897911	0.269029	-4.79588	NO	NA	0.897512
Q96JP5-ZFP91	-0.0892198	-0.000782253	-2.07752	0.0898064	0.269029	-4.79605	NO	NA	0.940031
P78381-SLC35A2	0.134189	-0.00271115	2.07721	0.0898419	0.269029	-4.79645	NO	NA	1.09748
Q9UL63-MKLN1	-0.145507	-0.00327218	-2.07714	0.0898507	0.269029	-4.79655	NO	NA	0.904062
Q96N67-DOCK7	0.0961128	-0.0010188	2.0756	0.0900299	0.269362	-4.79856	NO	NA	1.06889
Q9Y2D2-SLC35A3	-0.0869995	-0.000705411	-2.07529	0.0900668	0.269362	-4.79898	NO	NA	0.941479
P09132-SRP19	-0.114656	-0.00180317	-2.07393	0.0902258	0.269681	-4.80076	NO	NA	0.923603
P62333-PSMC6	-0.0848379	-0.000637985	-2.07078	0.0905959	0.27054	-4.8049	NO	NA	0.94289
Q8IVB5-LIX1L	-0.1686	-0.004842	-2.06995	0.0906942	0.27054	-4.806	NO	NA	0.889706
Q9UKN8-GTF3C4	-0.0897359	-0.000805322	-2.06975	0.0907181	0.27054	-4.80626	NO	NA	0.939695
P61019-RAB2A	0.106644	-0.00144257	2.0697	0.0907238	0.27054	-4.80633	NO	NA	1.07672
P31946-YWHAB	0.0974816	-0.00109015	2.06848	0.0908673	0.270548	-4.80792	NO	NA	1.0699
Q7Z6J9-TSEN54	-0.116072	-0.00183507	-2.06786	0.0909411	0.270548	-4.80874	NO	NA	0.922696
Q6NXR4-TTI2	-0.111588	-0.00163507	-2.0671	0.0910304	0.270548	-4.80973	NO	NA	0.925569
Q9ULC4-MCTS1	-0.126266	-0.00236633	-2.06703	0.0910397	0.270548	-4.80984	NO	NA	0.9162
Q5VT25-CDC42BPA	-0.200087	-0.00721348	-2.06676	0.0910713	0.270548	-4.81019	NO	NA	0.870498
Q96HC4-PDLIM5	-0.0891663	-0.00078534	-2.06659	0.0910909	0.270548	-4.81041	NO	NA	0.940066
Q9UEE9-CFDP1	-0.136263	-0.00285871	-2.06656	0.0910948	0.270548	-4.81045	NO	NA	0.909873
Q8NC96-NECAP1	-0.0876591	-0.000738703	-2.0648	0.0913035	0.270771	-4.81276	NO	NA	0.941048
Q9H2V7-SPNS1	-0.0932627	-0.000932235	-2.06424	0.0913706	0.270771	-4.8135	NO	NA	0.9374
Q9UP83-COG5	-0.0887199	-0.000770809	-2.06417	0.0913783	0.270771	-4.81359	NO	NA	0.940357
O15226-NKRF	-0.124363	-0.00224648	-2.06415	0.0913805	0.270771	-4.81361	NO	NA	0.917409
P82914-MRPS15	-0.08738	-0.000726765	-2.06355	0.0914528	0.270829	-4.81441	NO	NA	0.941231
Q9UID3-VPS51	-0.158012	-0.00417486	-2.06096	0.0917606	0.271166	-4.8178	NO	NA	0.896259
Q6YP21-KYAT3	-0.112947	-0.0017455	-2.06063	0.0918007	0.271166	-4.81825	NO	NA	0.924697
P25815-S100P	0.107153	-0.00146413	2.06046	0.0918202	0.271166	-4.81846	NO	NA	1.0771
P30086-PEBP1	0.10368	-0.00133578	2.06002	0.0918727	0.271166	-4.81904	NO	NA	1.07451
O15530-PDPK1	-0.104361	-0.00134858	-2.05994	0.0918825	0.271166	-4.81914	NO	NA	0.930217
Q9NTI5-PDS5B	-0.10374	-0.0013475	-2.05994	0.091883	0.271166	-4.81915	NO	NA	0.930617
P11172-UMPS	-0.11428	-0.00180037	-2.0589	0.0920077	0.271262	-4.82052	NO	NA	0.923843
Q9NW64-RBM22	-0.110761	-0.00165085	-2.05878	0.0920213	0.271262	-4.82067	NO	NA	0.926099
P42695-NCAPD3	-0.239844	-0.0108364	-2.05703	0.0922319	0.271632	-4.82298	NO	NA	0.846837
O00273-DFFA	-0.110866	-0.00162917	-2.05654	0.0922896	0.271632	-4.82361	NO	NA	0.926032
P48509-CD151	-0.0888447	-0.000780788	-2.05641	0.0923052	0.271632	-4.82378	NO	NA	0.940275
Q6UXT9-ABHD15	-0.111555	-0.00168082	-2.05395	0.0926014	0.272335	-4.82701	NO	NA	0.92559
Q9P016-THYN1	-0.097453	-0.00110356	-2.05351	0.0926544	0.272335	-4.82759	NO	NA	0.934682
Q96D46-NMD3	-0.0852798	-0.000666648	-2.05301	0.0927145	0.272335	-4.82824	NO	NA	0.942602
Q96LD4-TRIM47	-0.300343	-0.0176462	-2.05267	0.092756	0.272335	-4.82869	NO	NA	0.812059
Q9Y2R9-MRPS7	-0.112823	-0.00175287	-2.05028	0.0930446	0.273027	-4.83183	NO	NA	0.924777
Q9NP66-HMG20A	-0.145174	-0.00333081	-2.04983	0.0930998	0.273033	-4.83243	NO	NA	0.90427
Q9BXS9-SLC26A6	-0.168083	-0.00485467	-2.0491	0.0931876	0.273134	-4.83338	NO	NA	0.890024
Q9UPT9-USP22	-0.0887127	-0.000789441	-2.04725	0.0934128	0.273478	-4.83581	NO	NA	0.940361
Q6KC79-NIPBL	-0.105325	-0.00140063	-2.04716	0.0934236	0.273478	-4.83593	NO	NA	0.929596
O15230-LAMA5	0.115809	-0.00184938	2.04683	0.0934645	0.273478	-4.83637	NO	NA	1.08358
Q9BT78-COPS4	-0.0919757	-0.000905582	-2.04591	0.0935758	0.273648	-4.83757	NO	NA	0.938237
Q9BXV9-GON7	0.124974	-0.00230709	2.04465	0.0937296	0.273942	-4.83923	NO	NA	1.09049
Q9P031-CCDC59	0.153675	-0.00395959	2.04369	0.0938472	0.27413	-4.84049	NO	NA	1.1124
P35544-FAU	0.109018	-0.00157939	2.04051	0.0942359	0.274812	-4.84466	NO	NA	1.07849
O75569-PRKRA	-0.125169	-0.00235925	-2.0405	0.0942378	0.274812	-4.84468	NO	NA	0.916897
Q99496-RNF2	-0.190019	-0.00650356	-2.04008	0.0942888	0.274812	-4.84522	NO	NA	0.876594
Q12857-NFIA	-0.157842	-0.00417491	-2.04004	0.0942945	0.274812	-4.84528	NO	NA	0.896365
Q9ULA0-DNPEP	-0.140624	-0.00316973	-2.03943	0.094369	0.274873	-4.84608	NO	NA	0.907127
Q9NPI1-BRD7	-0.0836454	-0.000624063	-2.03743	0.0946158	0.275363	-4.84871	NO	NA	0.94367
Q9Y2K7-KDM2A	-0.123802	-0.00229023	-2.03717	0.0946478	0.275363	-4.84905	NO	NA	0.917766
O75787-ATP6AP2	0.117634	-0.00193448	2.03656	0.0947226	0.275363	-4.84985	NO	NA	1.08495
Q7Z7F0-KHDC4	-0.127578	-0.00248739	-2.03633	0.0947514	0.275363	-4.85015	NO	NA	0.915367
Q5HYI8-RABL3	-0.453142	-0.0426209	-2.03464	0.0949592	0.275811	-4.85236	NO	NA	0.73045
Q15269-PWP2	-0.106546	-0.00148816	-2.03331	0.0951245	0.276135	-4.85411	NO	NA	0.928809
Q96B70-LENG9	-0.100307	-0.00124187	-2.03209	0.0952756	0.276201	-4.85571	NO	NA	0.932835
O95336-PGLS	0.0963767	-0.00108718	2.03204	0.0952817	0.276201	-4.85578	NO	NA	1.06909
Q9NVQ4-FAIM	-0.100782	-0.00126247	-2.03146	0.0953537	0.276201	-4.85654	NO	NA	0.932527
Q96PZ0-PUS7	-0.092169	-0.000917376	-2.03139	0.0953623	0.276201	-4.85663	NO	NA	0.938111
Q5W111-SPRYD7	-0.124649	-0.00229447	-2.03077	0.0954398	0.27627	-4.85745	NO	NA	0.917227
Q9ULR0-ISY1	-0.124198	-0.00226863	-2.02973	0.0955695	0.27645	-4.85881	NO	NA	0.917514
P56556-NDUFA6	0.181901	-0.00567039	2.02941	0.0956093	0.27645	-4.85923	NO	NA	1.13438
O60749-SNX2	-0.0849196	-0.00067411	-2.02834	0.0957429	0.27668	-4.86064	NO	NA	0.942837
P56937-HSD17B7	-0.118696	-0.00206159	-2.02763	0.0958312	0.276723	-4.86157	NO	NA	0.92102
Q9Y3B1-PRELID3B	0.223343	-0.00873558	2.02736	0.0958652	0.276723	-4.86192	NO	NA	1.16744
Q9BQ52-ELAC2	-0.101092	-0.00125963	-2.02404	0.096281	0.277767	-4.86628	NO	NA	0.932327
Q6P2E9-EDC4	-0.0941828	-0.000997521	-2.02285	0.0964304	0.278042	-4.86784	NO	NA	0.936803
Q9UJX3-ANAPC7	-0.108104	-0.00157593	-2.02094	0.0966708	0.278355	-4.87034	NO	NA	0.927807
Q96FZ2-HMCES	0.0975032	-0.00113401	2.02082	0.096686	0.278355	-4.8705	NO	NA	1.06992
Q02218-OGDH	-0.0865959	-0.000739151	-2.01984	0.0968096	0.278355	-4.87179	NO	NA	0.941742
P61218-POLR2F	-0.170357	-0.00502766	-2.01981	0.0968129	0.278355	-4.87182	NO	NA	0.888623
Q00613-HSF1	0.196687	-0.00714492	2.0196	0.0968393	0.278355	-4.8721	NO	NA	1.14606
Q8ND04-SMG8	-0.110099	-0.00165243	-2.01941	0.0968638	0.278355	-4.87235	NO	NA	0.926525
P12004-PCNA	0.0827182	-0.000608164	2.01845	0.096985	0.278547	-4.87361	NO	NA	1.05901
Q9Y696-CLIC4	-0.0965281	-0.00110078	-2.01728	0.0971329	0.278816	-4.87514	NO	NA	0.935281
P62314-SNRPD1	-0.108283	-0.00156263	-2.01636	0.0972495	0.278995	-4.87635	NO	NA	0.927691
Q9BQ75-CMSS1	-0.0826658	-0.000609411	-2.0144	0.0974989	0.279519	-4.87892	NO	NA	0.944311
Q9UBV2-SEL1L	-0.0952977	-0.00105044	-2.01407	0.0975407	0.279519	-4.87935	NO	NA	0.936079
O43896-KIF1C	-0.116184	-0.00193335	-2.01303	0.0976723	0.279642	-4.88071	NO	NA	0.922625
Q9NWU1-OXSM	-0.125738	-0.00238906	-2.01285	0.0976957	0.279642	-4.88095	NO	NA	0.916535
Q6UX04-CWC27	-0.130484	-0.00260513	-2.01245	0.097747	0.279642	-4.88148	NO	NA	0.913525
Q96C19-EFHD2	0.102642	-0.00136028	2.01062	0.0979804	0.280154	-4.88387	NO	NA	1.07374
Q96IJ6-GMPPA	-0.0941611	-0.00102403	-2.00949	0.0981254	0.28041	-4.88536	NO	NA	0.936817
Q9Y3C8-UFC1	0.807765	-0.146861	2.00847	0.0982554	0.28041	-4.88669	NO	NA	1.7505
O00203-AP3B1	0.086516	-0.000744833	2.00822	0.0982873	0.28041	-4.88702	NO	NA	1.0618
P15170-GSPT1	-0.0856798	-0.000716935	-2.00821	0.0982882	0.28041	-4.88702	NO	NA	0.94234
P0DN79-CBSL	-0.0973414	-0.00113698	-2.00688	0.0984593	0.280743	-4.88877	NO	NA	0.934754
Q96A65-EXOC4	-0.0822186	-0.000600397	-2.00627	0.0985383	0.280812	-4.88958	NO	NA	0.944604
Q9UIA9-XPO7	-0.113187	-0.00181531	-2.00541	0.0986485	0.28084	-4.8907	NO	NA	0.924543
Q16342-PDCD2	-0.098363	-0.00117268	-2.00534	0.0986571	0.28084	-4.89079	NO	NA	0.934092
Q96GQ5-C16orf58	-0.12476	-0.00238712	-2.00401	0.0988288	0.281094	-4.89253	NO	NA	0.917157
P28340-POLD1	-0.0855087	-0.00071334	-2.0038	0.0988559	0.281094	-4.89281	NO	NA	0.942452
Q9NV35-NUDT15	-0.126668	-0.00248098	-2.00309	0.098947	0.281198	-4.89373	NO	NA	0.915944
Q9NR19-ACSS2	-0.167163	-0.00479442	-2.00146	0.0991583	0.281523	-4.89588	NO	NA	0.890593
P53990-IST1	-0.44008	-0.0409411	-2.00096	0.0992226	0.281523	-4.89653	NO	NA	0.737094
O00562-PITPNM1	0.0843032	-0.000674188	2.00057	0.0992736	0.281523	-4.89704	NO	NA	1.06018
Q9BXJ9-NAA15	-0.0841129	-0.000666734	-2.00051	0.0992807	0.281523	-4.89712	NO	NA	0.943364
Q9BXK5-BCL2L13	-0.107553	-0.00157328	-1.99906	0.0994699	0.281904	-4.89903	NO	NA	0.928161
Q9H000-MKRN2	-0.10572	-0.00147809	-1.99597	0.0998717	0.282848	-4.90307	NO	NA	0.929341
Q15154-PCM1	0.0922448	-0.000955069	1.99558	0.0999221	0.282848	-4.90358	NO	NA	1.06603
P47224-RABIF	-0.11649	-0.00200768	-1.995	0.0999981	0.282848	-4.90434	NO	NA	0.922429
Q9UQ53-MGAT4B	0.150565	-0.0038539	1.9946	0.10005	0.282848	-4.90486	NO	NA	1.11
Q9H3S7-PTPN23	-0.0877645	-0.000796996	-1.9943	0.10009	0.282848	-4.90526	NO	NA	0.94098
Q13442-PDAP1	0.0974119	-0.0011685	1.99396	0.100133	0.282848	-4.9057	NO	NA	1.06985
Q3B726-TWISTNB	0.110041	-0.00168164	1.99278	0.100287	0.283129	-4.90724	NO	NA	1.07926
O15235-MRPS12	-0.103126	-0.00137468	-1.99194	0.100398	0.283252	-4.90835	NO	NA	0.931014
Q96ME1-FBXL18	-0.13832	-0.00315238	-1.99154	0.10045	0.283252	-4.90887	NO	NA	0.908577
P35613-BSG	0.0947565	-0.00105042	1.99119	0.100496	0.283252	-4.90933	NO	NA	1.06789
Q99523-SORT1	0.0993712	-0.00124108	1.98918	0.10076	0.283625	-4.91196	NO	NA	1.07131
Q6VY07-PACS1	-0.116919	-0.00202406	-1.98902	0.100782	0.283625	-4.91217	NO	NA	0.922155
Q9NX63-CHCHD3	-0.118137	-0.0020301	-1.98892	0.100794	0.283625	-4.9123	NO	NA	0.921376
Q6PJG6-BRAT1	-0.090515	-0.000907471	-1.98824	0.100885	0.283724	-4.9132	NO	NA	0.939187
Q9UG63-ABCF2	-0.122373	-0.00230527	-1.98747	0.100986	0.283855	-4.9142	NO	NA	0.918676
Q99959-PKP2	-0.0865978	-0.000762363	-1.98677	0.101078	0.283924	-4.91511	NO	NA	0.941741
Q13363-CTBP1	0.0844686	-0.000693186	1.98644	0.101121	0.283924	-4.91554	NO	NA	1.0603
Q9UPT5-EXOC7	-0.0936339	-0.00101337	-1.98538	0.101262	0.284164	-4.91694	NO	NA	0.937159
P63173-RPL38	0.104319	-0.00143258	1.98401	0.101443	0.284515	-4.91872	NO	NA	1.07499
Q04637-EIF4G1	-0.0881427	-0.000825895	-1.98341	0.101522	0.284584	-4.91951	NO	NA	0.940733
Q9NSK0-KLC4	-0.106464	-0.00156463	-1.982	0.101709	0.284953	-4.92136	NO	NA	0.928862
Q8TEM1-NUP210	-0.0826828	-0.000634417	-1.98118	0.101818	0.285005	-4.92243	NO	NA	0.9443
A6NKD9-CCDC85C	-0.140355	-0.00328077	-1.98103	0.101839	0.285005	-4.92263	NO	NA	0.907296
Q9BZG1-RAB34	0.100577	-0.00130381	1.98043	0.101918	0.285072	-4.92341	NO	NA	1.0722
Q96KC8-DNAJC1	0.0915732	-0.00094615	1.97822	0.102214	0.285742	-4.92631	NO	NA	1.06553
Q9NQZ5-STARD7	0.0840857	-0.000686009	1.97718	0.102352	0.285973	-4.92766	NO	NA	1.06002
Q5VW36-FOCAD	-0.0915341	-0.000953484	-1.97621	0.102482	0.286181	-4.92894	NO	NA	0.938524
P17568-NDUFB7	-0.111262	-0.00176012	-1.97451	0.10271	0.286349	-4.93116	NO	NA	0.925778
Q96KQ7-EHMT2	-0.102903	-0.00141563	-1.97426	0.102743	0.286349	-4.93149	NO	NA	0.931157
Q9H9G7-AGO3	-0.102264	-0.00136375	-1.97343	0.102855	0.286349	-4.93258	NO	NA	0.93157
Q14168-MPP2	0.1076	-0.00160547	1.97307	0.102903	0.286349	-4.93304	NO	NA	1.07743
P28799-GRN	0.0942603	-0.00105275	1.97298	0.102915	0.286349	-4.93316	NO	NA	1.06752
P63172-DYNLT1	0.0902715	-0.000906255	1.97285	0.102932	0.286349	-4.93333	NO	NA	1.06457
Q3ZCM7-TUBB8	0.111194	-0.0017521	1.97237	0.102998	0.286349	-4.93396	NO	NA	1.08012
Q96GS4-BORCS6	-0.0970332	-0.00117861	-1.97229	0.103009	0.286349	-4.93407	NO	NA	0.934954
Q96PC5-MIA2	-0.12688	-0.00247926	-1.97203	0.103043	0.286349	-4.93441	NO	NA	0.91581
Q32P28-P3H1	0.0836238	-0.000674426	1.97086	0.103201	0.286632	-4.93594	NO	NA	1.05968
Q9UNQ2-DIMT1	0.107455	-0.00161523	1.97041	0.103262	0.286647	-4.93653	NO	NA	1.07733
P49366-DHPS	-0.0834131	-0.000667549	-1.96989	0.103331	0.286649	-4.9372	NO	NA	0.943822
Q9Y3A2-UTP11	-0.104425	-0.00147552	-1.96934	0.103406	0.286649	-4.93792	NO	NA	0.930175
P17174-GOT1	0.102479	-0.00140855	1.96883	0.103474	0.286649	-4.93859	NO	NA	1.07362
Q8WVM0-TFB1M	-0.0828646	-0.000653004	-1.96875	0.103486	0.286649	-4.9387	NO	NA	0.944181
Q13488-TCIRG1	0.279613	-0.0143912	1.96793	0.103596	0.2868	-4.93976	NO	NA	1.21387
Q9Y4P3-TBL2	-0.0943675	-0.00106193	-1.96643	0.1038	0.287079	-4.94173	NO	NA	0.936683
Q14746-COG2	-0.139154	-0.00321723	-1.96636	0.103809	0.287079	-4.94181	NO	NA	0.908052
O75323-NIPSNAP2	0.103569	-0.00142696	1.96575	0.103892	0.287154	-4.94261	NO	NA	1.07443
Q9H0C8-ILKAP	-0.0823692	-0.000637844	-1.96495	0.104	0.28716	-4.94366	NO	NA	0.944505
Q9HD42-CHMP1A	-0.29209	-0.0175726	-1.96486	0.104013	0.28716	-4.94378	NO	NA	0.816718
Q9BYT8-NLN	-0.106261	-0.00154463	-1.9645	0.104061	0.28716	-4.94424	NO	NA	0.928993
Q96C90-PPP1R14B	-0.122348	-0.00227407	-1.96371	0.104169	0.287226	-4.94528	NO	NA	0.918691
Q13464-ROCK1	-0.0851803	-0.000732455	-1.96351	0.104197	0.287226	-4.94555	NO	NA	0.942667
Q9Y5V0-ZNF706	-0.183007	-0.00628766	-1.9625	0.104334	0.287446	-4.94686	NO	NA	0.880865
O95602-POLR1A	-0.0836861	-0.000683235	-1.9621	0.104389	0.287446	-4.94739	NO	NA	0.943644
P20700-LMNB1	-0.193613	-0.00691832	-1.96164	0.104452	0.287466	-4.94799	NO	NA	0.874413
Q15262-PTPRK	-0.190452	-0.00644093	-1.96088	0.104556	0.287598	-4.94898	NO	NA	0.876331
O75822-EIF3J	-0.0897039	-0.000904288	-1.95995	0.104683	0.287794	-4.9502	NO	NA	0.939716
Q96B54-ZNF428	0.0827074	-0.000653523	1.95935	0.104764	0.287864	-4.95098	NO	NA	1.059
Q8NE01-CNNM3	-0.101945	-0.00140058	-1.95791	0.104962	0.288249	-4.95286	NO	NA	0.931776
P63165-SUMO1	0.0830326	-0.000667754	1.95751	0.105016	0.288249	-4.95338	NO	NA	1.05924
Q9NXF1-TEX10	-0.114365	-0.00192191	-1.95642	0.105167	0.288509	-4.95482	NO	NA	0.923789
Q9H8Y8-GORASP2	0.137948	-0.00308721	1.9558	0.105253	0.288588	-4.95563	NO	NA	1.10034
Q6P1J9-CDC73	-0.08729	-0.000824299	-1.952	0.105777	0.289802	-4.96059	NO	NA	0.941289
Q92887-ABCC2	0.107444	-0.00164844	1.9515	0.105845	0.289802	-4.96123	NO	NA	1.07732
O00499-BIN1	0.0840191	-0.000703145	1.95136	0.105864	0.289802	-4.96142	NO	NA	1.05997
P54252-ATXN3	-0.146489	-0.00375862	-1.95069	0.105958	0.289903	-4.9623	NO	NA	0.903447
Q13227-GPS2	-0.102691	-0.00141756	-1.94836	0.106281	0.2905	-4.96534	NO	NA	0.931294
Q8IZP0-ABI1	0.0813182	-0.000616571	1.9483	0.106289	0.2905	-4.96541	NO	NA	1.05798
Q9BQG0-MYBBP1A	-0.101368	-0.0013576	-1.94756	0.106392	0.290627	-4.96638	NO	NA	0.932149
Q8N5L8-RPP25L	-0.142422	-0.00351604	-1.94517	0.106725	0.291141	-4.9695	NO	NA	0.905997
A5PLL7-TMEM189	0.0877531	-0.000849	1.94456	0.106811	0.291141	-4.97031	NO	NA	1.06271
A5YKK6-CNOT1	-0.0811993	-0.000614748	-1.94454	0.106813	0.291141	-4.97033	NO	NA	0.945272
P55735-SEC13	0.0807192	-0.000599898	1.94413	0.106871	0.291141	-4.97087	NO	NA	1.05755
Q0VG06-FAAP100	-0.130897	-0.00273815	-1.94384	0.106912	0.291141	-4.97124	NO	NA	0.913263
P51665-PSMD7	-0.0890955	-0.000897002	-1.94343	0.106968	0.291141	-4.97177	NO	NA	0.940112
Q8WVQ1-CANT1	-0.104934	-0.00154678	-1.94312	0.107012	0.291141	-4.97218	NO	NA	0.929848
O95630-STAMBP	-0.0858637	-0.000779608	-1.94297	0.107033	0.291141	-4.97238	NO	NA	0.94222
P33316-DUT	-0.0891711	-0.000894298	-1.94257	0.107089	0.291141	-4.9729	NO	NA	0.940063
Q9Y2G8-DNAJC16	-0.0923645	-0.00101583	-1.93993	0.107459	0.291837	-4.97634	NO	NA	0.937984
Q9Y606-PUS1	-0.0888861	-0.000896577	-1.93985	0.107471	0.291837	-4.97645	NO	NA	0.940248
Q6SPF0-SAMD1	-0.0930047	-0.00103696	-1.93953	0.107516	0.291837	-4.97687	NO	NA	0.937568
O00541-PES1	-0.12908	-0.00271857	-1.93823	0.107699	0.29218	-4.97857	NO	NA	0.914414
Q6VMQ6-ATF7IP	-0.121815	-0.00237525	-1.9374	0.107815	0.292208	-4.97964	NO	NA	0.919031
O60427-FADS1	-0.0788534	-0.000543559	-1.9372	0.107845	0.292208	-4.97992	NO	NA	0.94681
Q9NVM9-INTS13	-0.097743	-0.00124065	-1.93695	0.10788	0.292208	-4.98024	NO	NA	0.934494
P31939-ATIC	-0.0963756	-0.00117361	-1.93596	0.108019	0.29243	-4.98152	NO	NA	0.93538
O75947-ATP5PD	0.136629	-0.00306845	1.93475	0.108191	0.292678	-4.98311	NO	NA	1.09933
Q5VZE5-NAA35	-0.106436	-0.001589	-1.93451	0.108224	0.292678	-4.98342	NO	NA	0.92888
O75940-SMNDC1	0.0803206	-0.000594894	1.93254	0.108503	0.293279	-4.98599	NO	NA	1.05725
Q9NWU5-MRPL22	-0.0881562	-0.000873016	-1.93087	0.108741	0.293767	-4.98817	NO	NA	0.940724
Q9NX57-RAB20	-0.0796278	-0.000574228	-1.93025	0.108829	0.293849	-4.98897	NO	NA	0.946302
Q9BTX1-NDC1	-0.105818	-0.00158367	-1.92897	0.109012	0.2941	-4.99065	NO	NA	0.929278
Q5T447-HECTD3	-0.129133	-0.0027334	-1.92853	0.109075	0.2941	-4.99122	NO	NA	0.914381
Q4G0J3-LARP7	0.0835214	-0.000705733	1.92823	0.109117	0.2941	-4.99161	NO	NA	1.0596
P13489-RNH1	0.0916322	-0.00101422	1.92767	0.109198	0.2941	-4.99234	NO	NA	1.06558
O43617-TRAPPC3	-0.100161	-0.00133605	-1.9276	0.109208	0.2941	-4.99244	NO	NA	0.932929
P29558-RBMS1	-0.103371	-0.0015052	-1.9264	0.109379	0.294406	-4.99399	NO	NA	0.930855
O15084-ANKRD28	-0.108815	-0.00175297	-1.9257	0.10948	0.294524	-4.99491	NO	NA	0.927349
Q96CN7-ISOC1	-0.0857313	-0.000794753	-1.92421	0.109693	0.294944	-4.99685	NO	NA	0.942307
Q7KZ85-SUPT6H	-0.103352	-0.00146919	-1.92369	0.109767	0.294989	-4.99753	NO	NA	0.930868
Q9P258-RCC2	-0.0910174	-0.000986818	-1.92235	0.109961	0.295272	-4.99928	NO	NA	0.93886
Q9Y6I3-EPN1	-0.0885682	-0.000890986	-1.92202	0.110007	0.295272	-4.9997	NO	NA	0.940456
Q7L2E3-DHX30	-0.0969406	-0.00122337	-1.92145	0.11009	0.295272	-5.00045	NO	NA	0.935014
Q13825-AUH	-0.0978151	-0.00125408	-1.92136	0.110103	0.295272	-5.00056	NO	NA	0.934447
Q5BKZ1-ZNF326	-0.1647	-0.00489566	-1.92094	0.110164	0.295283	-5.00112	NO	NA	0.892114
Q969E2-SCAMP4	0.107345	-0.00166089	1.92007	0.110289	0.295387	-5.00225	NO	NA	1.07724
Q8IX18-DHX40	-0.0845353	-0.000755792	-1.91986	0.11032	0.295387	-5.00252	NO	NA	0.943088
O75534-CSDE1	-0.0815173	-0.000649082	-1.91933	0.110396	0.295387	-5.00321	NO	NA	0.945063
Q8WWV3-RTN4IP1	-0.0847053	-0.000759298	-1.91893	0.110453	0.295387	-5.00373	NO	NA	0.942977
P00374-DHFR	-0.0935302	-0.0010913	-1.91868	0.11049	0.295387	-5.00406	NO	NA	0.937227
Q3ZCQ8-TIMM50	-0.0789192	-0.000561924	-1.91728	0.110693	0.295776	-5.00589	NO	NA	0.946767
P61764-STXBP1	0.106522	-0.00165093	1.91567	0.110926	0.29611	-5.00798	NO	NA	1.07663
O43852-CALU	0.107682	-0.00166608	1.91562	0.110933	0.29611	-5.00804	NO	NA	1.0775
Q16822-PCK2	0.0789428	-0.000564395	1.91426	0.111132	0.296486	-5.00982	NO	NA	1.05624
Q8NI36-WDR36	-0.123084	-0.00246026	-1.91208	0.111449	0.297177	-5.01265	NO	NA	0.918223
Q9Y4E8-USP15	-0.0893112	-0.00092721	-1.91153	0.111529	0.297237	-5.01337	NO	NA	0.939971
Q8NBM4-UBAC2	-0.122327	-0.00245634	-1.91067	0.111655	0.29728	-5.01449	NO	NA	0.918705
P29084-GTF2E2	0.115084	-0.00207586	1.91063	0.111661	0.29728	-5.01455	NO	NA	1.08304
Q9H089-LSG1	-0.083451	-0.000727549	-1.90838	0.11199	0.297732	-5.01748	NO	NA	0.943797
Q9NZM5-NOP53	-0.106943	-0.00164881	-1.90813	0.112027	0.297732	-5.0178	NO	NA	0.928554
P42566-EPS15	-0.0791252	-0.000576187	-1.90809	0.112033	0.297732	-5.01786	NO	NA	0.946631
P02771-AFP	0.149807	-0.00397231	1.90789	0.112062	0.297732	-5.01811	NO	NA	1.10942
Q6P1N0-CC2D1A	-0.172358	-0.00567052	-1.90717	0.112167	0.297765	-5.01905	NO	NA	0.887391
Q9UMS4-PRPF19	-0.0876806	-0.000883509	-1.90702	0.11219	0.297765	-5.01925	NO	NA	0.941034
Q9NZC9-SMARCAL1	-0.146899	-0.00392859	-1.90175	0.112968	0.299558	-5.02611	NO	NA	0.90319
Q8TBB5-KLHDC4	-0.113481	-0.00199476	-1.90165	0.112982	0.299558	-5.02624	NO	NA	0.924355
O60763-USO1	0.0844051	-0.000760525	1.90096	0.113083	0.299612	-5.02713	NO	NA	1.06025
Q03135-CAV1	-0.186252	-0.0064698	-1.90047	0.113156	0.299612	-5.02777	NO	NA	0.878886
Q8IYB3-SRRM1	0.133028	-0.00304245	1.90033	0.113178	0.299612	-5.02796	NO	NA	1.09659
P41567-EIF1	0.0774504	-0.000527299	1.89953	0.113296	0.299771	-5.029	NO	NA	1.05515
Q9NX14-NDUFB11	0.101391	-0.00145331	1.89834	0.113473	0.299838	-5.03054	NO	NA	1.07281
Q9Y2S6-TMA7	-0.163051	-0.00504388	-1.89774	0.113561	0.299838	-5.03132	NO	NA	0.893134
Q9NPF5-DMAP1	-0.0879158	-0.00089056	-1.8976	0.113583	0.299838	-5.0315	NO	NA	0.940881
P42356-PI4KA	-0.0780177	-0.000547063	-1.89736	0.113618	0.299838	-5.03181	NO	NA	0.947358
P07355-ANXA2	0.126218	-0.00260372	1.89703	0.113667	0.299838	-5.03225	NO	NA	1.09143
Q13671-RIN1	-0.420988	-0.0399235	-1.897	0.113671	0.299838	-5.03228	NO	NA	0.746913
O75915-ARL6IP5	0.0873695	-0.000872621	1.89655	0.113739	0.299862	-5.03287	NO	NA	1.06243
P78560-CRADD	-0.26703	-0.0151762	-1.89557	0.113885	0.300095	-5.03415	NO	NA	0.831028
P82912-MRPS11	-0.0955342	-0.00120061	-1.89428	0.114078	0.300447	-5.03582	NO	NA	0.935926
Q13190-STX5	0.0782348	-0.000557107	1.89371	0.114164	0.30052	-5.03657	NO	NA	1.05573
Q12765-SCRN1	0.087785	-0.000902528	1.89264	0.114323	0.300785	-5.03795	NO	NA	1.06274
Q15652-JMJD1C	-0.10701	-0.00170135	-1.89207	0.114409	0.300857	-5.0387	NO	NA	0.928511
Q96L58-B3GALT6	0.0921893	-0.00106016	1.88962	0.114777	0.301576	-5.04189	NO	NA	1.06599
O43683-BUB1	-0.076702	-0.000510511	-1.88947	0.1148	0.301576	-5.04208	NO	NA	0.948223
Q15386-UBE3C	-0.0909506	-0.00102079	-1.88899	0.114871	0.301609	-5.0427	NO	NA	0.938904
Q96BI1-SLC22A18	-0.169524	-0.00550876	-1.8878	0.11505	0.301676	-5.04425	NO	NA	0.889136
Q9Y478-PRKAB1	0.115924	-0.00214709	1.88767	0.11507	0.301676	-5.04441	NO	NA	1.08367
Q9NRS6-SNX15	-0.117548	-0.00223242	-1.88766	0.115072	0.301676	-5.04443	NO	NA	0.921753
Q16513-PKN2	-0.0958873	-0.00122604	-1.8872	0.11514	0.301701	-5.04502	NO	NA	0.935697
Q96RE7-NACC1	-0.288502	-0.0180392	-1.88577	0.115357	0.302115	-5.04689	NO	NA	0.818752
Q9H223-EHD4	-0.0845257	-0.000788796	-1.88376	0.115662	0.302758	-5.0495	NO	NA	0.943095
Q7Z4V5-HDGFL2	-0.148499	-0.00396215	-1.88335	0.115724	0.302767	-5.05004	NO	NA	0.902188
Q9P2K3-RCOR3	-0.0868404	-0.000875936	-1.88226	0.115888	0.303042	-5.05144	NO	NA	0.941583
Q7Z3C6-ATG9A	-0.0796103	-0.000616587	-1.88112	0.116063	0.303295	-5.05293	NO	NA	0.946313
O60318-MCM3AP	-0.214864	-0.00953139	-1.88085	0.116103	0.303295	-5.05328	NO	NA	0.861627
P17844-DDX5	-0.0894616	-0.000968034	-1.87751	0.116613	0.304474	-5.05762	NO	NA	0.939873
O14641-DVL2	0.0982913	-0.00131973	1.87666	0.116743	0.304624	-5.05872	NO	NA	1.0705
Q9ULH7-MRTFB	-0.0874113	-0.000906899	-1.87635	0.116789	0.304624	-5.05912	NO	NA	0.94121
Q9BZK7-TBL1XR1	-0.0794788	-0.000613471	-1.87579	0.116876	0.304694	-5.05985	NO	NA	0.946399
O60885-BRD4	-0.0907952	-0.00103516	-1.87455	0.117066	0.305023	-5.06146	NO	NA	0.939005
Q9UHR4-BAIAP2L1	0.0928901	-0.00111378	1.87419	0.11712	0.305023	-5.06192	NO	NA	1.0665
P49257-LMAN1	0.0791219	-0.000606367	1.8733	0.117257	0.305105	-5.06307	NO	NA	1.05637
Q9H2G2-SLK	0.0804511	-0.000648594	1.87322	0.117271	0.305105	-5.06319	NO	NA	1.05735
Q6P6B7-ANKRD16	-0.171032	-0.00574709	-1.87218	0.117429	0.305281	-5.06453	NO	NA	0.888207
O15372-EIF3H	0.0816079	-0.00069379	1.87201	0.117457	0.305281	-5.06476	NO	NA	1.0582
P49821-NDUFV1	-0.112617	-0.00202279	-1.87121	0.11758	0.305447	-5.0658	NO	NA	0.924909
Q8TB52-FBXO30	0.0800287	-0.000638429	1.87057	0.117679	0.305548	-5.06663	NO	NA	1.05704
Q9Y2Z0-SUGT1	-0.0824276	-0.00072862	-1.86847	0.118003	0.30597	-5.06935	NO	NA	0.944467
Q5JUR7-TEX30	-0.297234	-0.0194522	-1.86845	0.118006	0.30597	-5.06937	NO	NA	0.813811
Q96T51-RUFY1	0.085997	-0.000853948	1.86836	0.11802	0.30597	-5.06949	NO	NA	1.06142
Q9BVC5-C2orf49	-0.104315	-0.00160612	-1.86795	0.118084	0.305982	-5.07003	NO	NA	0.930246
Q00653-NFKB2	-0.165182	-0.0052384	-1.86595	0.118393	0.306506	-5.07262	NO	NA	0.891816
Q92600-CNOT9	-0.0867471	-0.00088955	-1.86561	0.118445	0.306506	-5.07305	NO	NA	0.941643
Q8WUA7-TBC1D22A	-0.0950453	-0.00122102	-1.86549	0.118465	0.306506	-5.07322	NO	NA	0.936243
Q7L523-RRAGA	-0.265835	-0.0153466	-1.86443	0.118629	0.306569	-5.07459	NO	NA	0.831717
P40939-HADHA	0.0804072	-0.000655419	1.86392	0.118708	0.306569	-5.07524	NO	NA	1.05732
Q9H446-RWDD1	0.123211	-0.00249864	1.86368	0.118746	0.306569	-5.07556	NO	NA	1.08916
O15541-RNF113A	-0.0936052	-0.00116602	-1.86286	0.118874	0.306569	-5.07662	NO	NA	0.937178
Q9UHD2-TBK1	-0.100233	-0.00144947	-1.86286	0.118875	0.306569	-5.07663	NO	NA	0.932882
P83876-TXNL4A	-0.102158	-0.00151511	-1.8628	0.118883	0.306569	-5.0767	NO	NA	0.931638
O14745-SLC9A3R1	0.0971949	-0.00130496	1.8624	0.118946	0.306569	-5.07723	NO	NA	1.06969
Q3B7T1-EDRF1	-0.100394	-0.00142806	-1.86227	0.118966	0.306569	-5.07739	NO	NA	0.932778
Q96QG7-MTMR9	-0.144054	-0.00385735	-1.86161	0.119069	0.306595	-5.07825	NO	NA	0.904973
Q16254-E2F4	-0.202736	-0.00846582	-1.86142	0.119099	0.306595	-5.0785	NO	NA	0.868901
Q92878-RAD50	-0.0783058	-0.00058788	-1.86106	0.119155	0.306595	-5.07896	NO	NA	0.947169
P82930-MRPS34	-0.09232	-0.00110693	-1.85743	0.119724	0.307795	-5.08367	NO	NA	0.938013
[truncated: 3,142 more rows]
