# Supplementary material for: Single-gene knockout-coupled omics analysis identifies C9orf85 and CXorf38 as two uncharacterized human proteins associated with ZIP8 malfunction
Source: Front Mol Biosci. 2022 Oct 18;9:991308. doi: 10.3389/fmolb.2022.991308 (PMC9623088; doi:10.3389/fmolb.2022.991308)
Supplement: Supplementary file 10 [file Table5.XLSX]

## Sheet: KEGG
Description	ID	GeneRatio	BgRatio	pvalue	p.adjust	qvalue	geneID	Count	Firstly.Class	Secondary.Class
Alcoholism	hsa05034	13/133	224/11051	2.87e-06	0.000663595	0.000598732	O60814/O75367/P04049/P06899/P0C0S5/P0C0S8/P16104/P27338/P27482/P62805/P68431/Q8IUE6/Q9P0M6	13	Substance dependence	Human Diseases
Necroptosis	hsa04217	12/133	218/11051	1.21e-05	0.000876145	0.000790507	O75367/P02792/P02794/P06737/P09874/P0C0S5/P0C0S8/P16104/P29597/Q8IUE6/Q8NB16/Q9P0M6	12	Cell growth and death	Cellular Processes
Ubiquinone and other terpenoid-quinone biosynthesis	hsa00130	4/133	13/11051	1.32e-05	0.000876145	0.000790507	P15559/P32754/Q99807/Q9BQB6	4	Metabolism of cofactors and vitamins	Metabolism
Systemic lupus erythematosus	hsa05322	10/133	176/11051	5.07e-05	0.0023412	0.00211236	O60814/O75367/P06899/P0C0S5/P0C0S8/P16104/P62805/P68431/Q8IUE6/Q9P0M6	10	Immune disease	Human Diseases
Folate biosynthesis	hsa00790	5/133	39/11051	9.71e-05	0.00373704	0.00337176	O96007/P09923/P61457/Q05932/Q96EN8	5	Metabolism of cofactors and vitamins	Metabolism
MicroRNAs in cancer	hsa05206	11/133	253/11051	0.000234293	0.00773168	0.00697595	P00533/P04049/P08648/P09619/P20827/P26358/P29966/Q00534/Q09472/Q53EL6/Q92793	11	Cancer: overview	Human Diseases
Arginine and proline metabolism	hsa00330	5/133	76/11051	0.00218407	0.0560578	0.0505785	P04181/P13674/P19623/P27338/P30837	5	Amino acid metabolism	Metabolism
Adherens junction	hsa04520	6/133	119/11051	0.00310376	0.0716969	0.0646889	P00533/P10586/P12931/P36897/Q09472/Q92793	6	Cellular community - eukaryotes	Cellular Processes
Viral carcinogenesis	hsa05203	9/133	283/11051	0.00714197	0.140474	0.126743	O60814/P06899/P12931/P62805/Q00534/Q09472/Q13309/Q92793/Q9Y6U3	9	Cancer: overview	Human Diseases
Tryptophan metabolism	hsa00380	4/133	64/11051	0.00729734	0.140474	0.126743	P27338/P30084/P30837/Q96HY7	4	Amino acid metabolism	Metabolism
Sulfur relay system	hsa04122	2/133	13/11051	0.0102807	0.170656	0.153975	O96007/Q16762	2	Folding, sorting and degradation	Genetic Information Processing
FoxO signaling pathway	hsa04068	7/133	200/11051	0.0104801	0.170656	0.153975	P00533/P04049/P14635/P36897/Q09472/Q13309/Q92793	7	Signal transduction	Environmental Information Processing
Rap1 signaling pathway	hsa04015	9/133	310/11051	0.0125216	0.170656	0.153975	O00522/P00533/P04049/P05556/P09619/P12931/P20827/P21583/P27482	9	Signal transduction	Environmental Information Processing
Glioma	hsa05214	5/133	117/11051	0.013419	0.170656	0.153975	P00533/P04049/P09619/P27482/Q00534	5	Cancer: specific types	Human Diseases
Lysine degradation	hsa00310	4/133	77/11051	0.0137961	0.170656	0.153975	P30084/P30837/Q96HY7/Q9BZ95	4	Amino acid metabolism	Metabolism
Valine, leucine and isoleucine degradation	hsa00280	4/133	77/11051	0.0137961	0.170656	0.153975	P30084/P30837/P31937/Q01581	4	Amino acid metabolism	Metabolism
EGFR tyrosine kinase inhibitor resistance	hsa01521	5/133	119/11051	0.0143538	0.170656	0.153975	P00533/P04049/P09619/P12931/Q13480	5	Drug resistance: antineoplastic	Human Diseases
Estrogen signaling pathway	hsa04915	7/133	214/11051	0.0147754	0.170656	0.153975	P00533/P04049/P12931/P13645/P27482/P35527/Q04695	7	Endocrine system	Organismal Systems
Gap junction	hsa04540	5/133	132/11051	0.0215081	0.236589	0.213463	A6NHL2/P00533/P04049/P09619/P12931	5	Cellular community - eukaryotes	Cellular Processes
Cell cycle	hsa04110	6/133	192/11051	0.0284178	0.298386	0.269221	P14635/Q00534/Q09472/Q13257/Q13309/Q92793	6	Cell growth and death	Cellular Processes
Human papillomavirus infection	hsa05165	11/133	485/11051	0.0319822	0.306599	0.276631	P00533/P04049/P05556/P08648/P09619/P11047/P29597/P49815/Q00534/Q09472/Q92793	11	Infectious disease: viral	Human Diseases
Prostate cancer	hsa05215	5/133	148/11051	0.0330756	0.306599	0.276631	P00533/P04049/P09619/Q09472/Q92793	5	Cancer: specific types	Human Diseases
Hepatocellular carcinoma	hsa05225	7/133	254/11051	0.0337253	0.306599	0.276631	O14497/P00533/P04049/P15559/P36897/Q00534/Q13480	7	Cancer: specific types	Human Diseases
p53 signaling pathway	hsa04115	4/133	102/11051	0.034509	0.306599	0.276631	O15304/P14635/P49815/Q00534	4	Cell growth and death	Cellular Processes
Melanogenesis	hsa04916	5/133	155/11051	0.0391564	0.328352	0.296257	P04049/P21583/P27482/Q09472/Q92793	5	Endocrine system	Organismal Systems
Long-term potentiation	hsa04720	4/133	108/11051	0.0412217	0.328352	0.296257	P04049/P27482/Q09472/Q92793	4	Nervous system	Organismal Systems
Melanoma	hsa05218	4/133	108/11051	0.0412217	0.328352	0.296257	P00533/P04049/P09619/Q00534	4	Cancer: specific types	Human Diseases
Glucagon signaling pathway	hsa04922	5/133	160/11051	0.043892	0.330262	0.297981	P06737/P18669/P27482/Q09472/Q92793	5	Endocrine system	Organismal Systems
Phenylalanine metabolism	hsa00360	2/133	28/11051	0.0443209	0.330262	0.297981	P27338/P32754	2	Amino acid metabolism	Metabolism
Influenza A	hsa05164	7/133	272/11051	0.0459964	0.330658	0.298338	P04049/P29597/Q00534/Q09472/Q14116/Q92793/Q9Y6K5	7	Infectious disease: viral	Human Diseases
Histidine metabolism	hsa00340	2/133	29/11051	0.0472369	0.330658	0.298338	P27338/P30837	2	Amino acid metabolism	Metabolism
