# Supplementary material for: Single-gene knockout-coupled omics analysis identifies C9orf85 and CXorf38 as two uncharacterized human proteins associated with ZIP8 malfunction
Source: Front Mol Biosci. 2022 Oct 18;9:991308. doi: 10.3389/fmolb.2022.991308 (PMC9623088; doi:10.3389/fmolb.2022.991308)
Supplement: Supplementary file 11 [file Table7.XLSX]

## Sheet: BUSCA_JOB_4e396b1d-c3e3-4125-bd
Accession	GOids	GOterms	Score	Signal Peptide	Mitochondrion Transit Peptide	Chloroplast Transit Peptide	Transmembrane Alpha Helix	Transmembrane Beta Strand	GPI-anchor
ABCG2	GO:0005886	C:plasma membrane	0.66				391-414;424-453;470-496;503-527;532-552;625-649
AGO1	GO:0005737	C:cytoplasm	0.7
AHCTF1	GO:0005634	C:nucleus	1
ALDH1B1	GO:0005739	C:mitochondrion	0.6		1-19
ALPI	GO:0046658	C:anchored component of plasma membrane	1	1-19					503-503
ANKLE2	GO:0012505	C:endomembrane system	0.92				8-31
ANKRD2	GO:0005737	C:cytoplasm	1
ANPEP	GO:0005886	C:plasma membrane	0.75				8-32
ANXA11	GO:0005634	C:nucleus	1
ANXA3	GO:0005737	C:cytoplasm	0.7
APOL2	GO:0005737	C:cytoplasm	0.7
AQP3	GO:0012505	C:endomembrane system	0.97				20-45;54-75;97-122;157-177;188-208;242-263
ARFRP1	GO:0005737	C:cytoplasm	0.55
ARID1A	GO:0005737	C:cytoplasm	0.7
ATE1	GO:0005737	C:cytoplasm	0.7
ATF1	GO:0005634	C:nucleus	1
ATP11A	GO:0005886	C:plasma membrane	0.91				62-84;93-114;290-317;344-374;868-902;911-933;959-985;1002-1024;1034-1057;1073-1095
ATP13A1	GO:0005886	C:plasma membrane	0.83				56-80;96-119;233-254;263-286;438-463;473-502;911-923;925-950;985-1006;1015-1027;1047-1065;1096-1117;1130-1150;1167-1191
BASP1	GO:0005737	C:cytoplasm	0.7
BAZ1A	GO:0005737	C:cytoplasm	0.7
BAZ1B	GO:0005634	C:nucleus	1
BCAR3	GO:0005634	C:nucleus	1
BLOC1S5	GO:0005737	C:cytoplasm	0.7
BPHL	GO:0005739	C:mitochondrion	0.51		1-14
BRD3	GO:0005634	C:nucleus	1
C17orf75	GO:0005737	C:cytoplasm	0.7
C1orf198	GO:0005737	C:cytoplasm	0.7
C9orf85	GO:0005737	C:cytoplasm	0.7
CADM1	GO:0005739	C:mitochondrion	1
CALML3	GO:0005737	C:cytoplasm	0.7
CALR	GO:0005615	C:extracellular space	1	1-17
CAMSAP1	GO:0005634	C:nucleus	1
CARMIL1	GO:0005634	C:nucleus	1
CASC4	GO:0005739	C:mitochondrion	1
CBLL1	GO:0005737	C:cytoplasm	0.7
CCDC137	GO:0005634	C:nucleus	1
CCDC88A	GO:0005737	C:cytoplasm	0.7
CCNB1	GO:0031090	C:organelle membrane	0.88				237-256;340-355
CD109	GO:0046658	C:anchored component of plasma membrane	0.99	1-21			1043-1059;1081-1097;1141-1159;1182-1194		1418-1418
CD276	GO:0005615	C:extracellular space	0.84	1-28
CD83	GO:0005886	C:plasma membrane	0.96	1-19			142-165
CD9	GO:0005886	C:plasma membrane	0.93				9-35;55-77;85-110;193-219
CDA	GO:0005739	C:mitochondrion	1
CDC40	GO:0005634	C:nucleus	1
CDK6	GO:0005737	C:cytoplasm	0.7
CDKN2A	GO:0005739	C:mitochondrion	1
CEBPB	GO:0005634	C:nucleus	1
CEMIP2	GO:0005886	C:plasma membrane	0.87				78-102
CES3	GO:0005615	C:extracellular space	0.99	1-26
CHAF1A	GO:0005634	C:nucleus	1
CHD9	GO:0005737	C:cytoplasm	0.7
CISD1	GO:0031090	C:organelle membrane	0.86				9-33
CLU	GO:0005615	C:extracellular space	1	1-22
CNOT2	GO:0005634	C:nucleus	1
COBL	GO:0005737	C:cytoplasm	0.7
COL15A1	GO:0005615	C:extracellular space	0.94	1-25
COQ7	GO:0005739	C:mitochondrion	0.92		1-35
CPM	GO:0046658	C:anchored component of plasma membrane	1	1-17					423-423
CRABP2	GO:0005737	C:cytoplasm	1
CREBBP	GO:0005737	C:cytoplasm	0.7
CRELD1	GO:0005615	C:extracellular space	0.91	1-29
CRIP2	GO:0005737	C:cytoplasm	0.7
CSPG4	GO:0005886	C:plasma membrane	0.91	1-29			2220-2244
CTDSPL2	GO:0005634	C:nucleus	1
CTSZ	GO:0005615	C:extracellular space	0.96	1-23
CXorf38	GO:0005737	C:cytoplasm	0.7
CYR61	GO:0005615	C:extracellular space	1	1-24
DAB2	GO:0005737	C:cytoplasm	0.7
DCAF1	GO:0005737	C:cytoplasm	0.7
DCAF16	GO:0005634	C:nucleus	1
DDRGK1	GO:0012505	C:endomembrane system	0.83				3-21
DHRS7	GO:0012505	C:endomembrane system	0.95				4-36;57-69
DHTKD1	GO:0005739	C:mitochondrion	1
DHX16	GO:0005634	C:nucleus	1
DLGAP5	GO:0005634	C:nucleus	1
DNAJB11	GO:0005886	C:plasma membrane	0.72				1-28
DNMT1	GO:0005634	C:nucleus	1
DNTTIP1	GO:0005634	C:nucleus	1
DUSP12	GO:0005634	C:nucleus	1
ECHS1	GO:0005739	C:mitochondrion	0.61		1-27
EEF1B2	GO:0005737	C:cytoplasm	0.7
EEF1D	GO:0005737	C:cytoplasm	0.7
EFNA1	GO:0046658	C:anchored component of plasma membrane	1	1-18					178-178
EGFR	GO:0005886	C:plasma membrane	0.95	1-24			640-666
ELL	GO:0005737	C:cytoplasm	0.7
EP300	GO:0005634	C:nucleus	1
EPB41L2	GO:0005634	C:nucleus	1
ERLEC1	GO:0005737	C:cytoplasm	1
FAM120B	GO:0005737	C:cytoplasm	0.7
FANCD2	GO:0005634	C:nucleus	1
FASTKD3	GO:0005739	C:mitochondrion	1
FBXO22	GO:0005737	C:cytoplasm	0.7
FDFT1	GO:0012505	C:endomembrane system	0.84				168-186;285-296;381-402
FKBP14	GO:0005615	C:extracellular space	0.98	1-19
FKBP2	GO:0005615	C:extracellular space	0.99	1-24
FOSL2	GO:0005737	C:cytoplasm	0.7
FPGS	GO:0005615	C:extracellular space	0.8	1-19
FRA10AC1	GO:0005634	C:nucleus	1
FTH1	GO:0005737	C:cytoplasm	0.7
FTL	GO:0005737	C:cytoplasm	0.7
GAB1	GO:0005737	C:cytoplasm	0.7
GATAD2A	GO:0005634	C:nucleus	1
GDI2	GO:0005737	C:cytoplasm	0.7
GLT8D1	GO:0012505	C:endomembrane system	0.96				3-29
GRAMD1B	GO:0012505	C:endomembrane system	0.64				620-650
GUSB	GO:0005615	C:extracellular space	0.92	1-22
H2AFX	GO:0005739	C:mitochondrion	1
H2AFY	GO:0005737	C:cytoplasm	0.7
H2AFY2	GO:0005634	C:nucleus	1
H2AFZ	GO:0005739	C:mitochondrion	1
HBA1	GO:0005737	C:cytoplasm	0.7
HDDC2	GO:0005739	C:mitochondrion	0.64		1-38
HIBADH	GO:0005739	C:mitochondrion	0.9		1-36
HIST1H1C	GO:0005737	C:cytoplasm	0.7
HIST1H2AG	GO:0005739	C:mitochondrion	1
HIST1H2BJ	GO:0005737	C:cytoplasm	0.7
HIST1H2BK	GO:0005737	C:cytoplasm	0.7
HIST1H3A	GO:0005739	C:mitochondrion	1
HIST1H4A	GO:0005634	C:nucleus	1
HIST2H2AB	GO:0005739	C:mitochondrion	1
HLA-B	GO:0005886	C:plasma membrane	0.92	1-24			304-331
HMGA1	GO:0005634	C:nucleus	1
HMGCS1	GO:0005737	C:cytoplasm	1
HMGN1	GO:0005634	C:nucleus	1
HP1BP3	GO:0005634	C:nucleus	1
HPD	GO:0005737	C:cytoplasm	1
HPF1	GO:0005737	C:cytoplasm	0.78
HSPB8	GO:0005634	C:nucleus	1
IFRD1	GO:0005737	C:cytoplasm	0.7
IL18	GO:0005615	C:extracellular space	1
ITGA5	GO:0005886	C:plasma membrane	0.98				22-40;997-1021
ITGB1	GO:0005886	C:plasma membrane	0.94	1-20			731-758
IVNS1ABP	GO:0005737	C:cytoplasm	0.7
KATNA1	GO:0005634	C:nucleus	1
KCTD2	GO:0005634	C:nucleus	1
KIF22	GO:0005634	C:nucleus	1
KIF4A	GO:0005737	C:cytoplasm	0.7
KITLG	GO:0005615	C:extracellular space	1	1-25
KRIT1	GO:0005737	C:cytoplasm	1
KRT1	GO:0005615	C:extracellular space	1
KRT10	GO:0005615	C:extracellular space	1
KRT17	GO:0005737	C:cytoplasm	1
KRT2	GO:0005737	C:cytoplasm	0.7
KRT8	GO:0005737	C:cytoplasm	1
KRT80	GO:0005737	C:cytoplasm	0.64
KRT85	GO:0005739	C:mitochondrion	0.51		1-18
KRT9	GO:0005615	C:extracellular space	1
LACTB	GO:0005739	C:mitochondrion	0.65		1-63
LAMC1	GO:0005615	C:extracellular space	0.96	1-35
LETMD1	GO:0005739	C:mitochondrion	0.85		1-47
LIG3	GO:0005634	C:nucleus	1
LIG4	GO:0005737	C:cytoplasm	0.7
LMNA	GO:0005737	C:cytoplasm	0.7
MAD2L1	GO:0012505	C:endomembrane system	0.94				15-34
MAOB	GO:0005737	C:cytoplasm	0.62
MARCKS	GO:0005737	C:cytoplasm	0.7
MAZ	GO:0005739	C:mitochondrion	0.59		1-103
MCFD2	GO:0005615	C:extracellular space	1	1-26
MCTP2	GO:0012505	C:endomembrane system	0.6				802-823
MDC1	GO:0005737	C:cytoplasm	0.7
MEA1	GO:0005634	C:nucleus	1
MED10	GO:0005737	C:cytoplasm	0.7
MED20	GO:0005737	C:cytoplasm	1
MED6	GO:0005634	C:nucleus	1
MEN1	GO:0005737	C:cytoplasm	0.55
MLKL	GO:0005737	C:cytoplasm	0.7
MOCOS	GO:0005737	C:cytoplasm	0.7
MOCS2	GO:0005737	C:cytoplasm	0.7
MPC1	GO:0031090	C:organelle membrane	0.92				54-70;76-99
MPHOSPH8	GO:0005634	C:nucleus	1
MRS2	GO:0031090	C:organelle membrane	0.92				331-358;373-398
MTF2	GO:0005634	C:nucleus	1
MTMR6	GO:0005737	C:cytoplasm	0.7
MYDGF	GO:0005615	C:extracellular space	0.96	1-31
MYO1E	GO:0005737	C:cytoplasm	1
NDUFAF1	GO:0005739	C:mitochondrion	0.69		1-32
NDUFAF7	GO:0005739	C:mitochondrion	1
NEGR1	GO:0046658	C:anchored component of plasma membrane	0.78	1-33					325-325
NOLC1	GO:0005737	C:cytoplasm	0.7
NPC2	GO:0005615	C:extracellular space	1	1-19
NQO1	GO:0005739	C:mitochondrion	1
NSD3	GO:0005634	C:nucleus	1
NT5C2	GO:0005737	C:cytoplasm	0.7
NT5C3B	GO:0005737	C:cytoplasm	1
NUCB2	GO:0005615	C:extracellular space	0.99	1-24
NUDT5	GO:0005737	C:cytoplasm	0.7
NXN	GO:0005737	C:cytoplasm	1
OAS3	GO:0005737	C:cytoplasm	0.7
OAT	GO:0005739	C:mitochondrion	0.87		1-24
OXNAD1	GO:0005615	C:extracellular space	0.72
P4HA1	GO:0005615	C:extracellular space	0.99	1-17
P4HTM	GO:0005737	C:cytoplasm	0.7
PAAF1	GO:0005634	C:nucleus	1
PALM	GO:0005737	C:cytoplasm	0.7
PARP1	GO:0005634	C:nucleus	1
PARP12	GO:0005737	C:cytoplasm	0.7
PBXIP1	GO:0005737	C:cytoplasm	0.7
PCBD1	GO:0005737	C:cytoplasm	0.54
PCSK9	GO:0005886	C:plasma membrane	0.88	1-30			37-57
PDCD4	GO:0005737	C:cytoplasm	0.7
PDE1A	GO:0012505	C:endomembrane system	0.82				223-234
PDGFRB	GO:0005886	C:plasma membrane	0.94	1-32			530-553
PDLIM3	GO:0005737	C:cytoplasm	0.7
PDLIM7	GO:0005634	C:nucleus	1
PGAM1	GO:0005739	C:mitochondrion	1
PHIP	GO:0005634	C:nucleus	1
PNKD	GO:0005739	C:mitochondrion	1
POGZ	GO:0005634	C:nucleus	1
POLR3A	GO:0005737	C:cytoplasm	0.7
PPIAL4D	GO:0005615	C:extracellular space	1
PRDX3	GO:0005739	C:mitochondrion	0.91		1-61
PSAP	GO:0005615	C:extracellular space	1	1-21
PSIP1	GO:0005634	C:nucleus	1
PTGFRN	GO:0005615	C:extracellular space	0.99	1-21
PTPRF	GO:0005886	C:plasma membrane	0.96	1-29			1257-1282
PTTG1IP	GO:0005615	C:extracellular space	0.92	1-32
PUS7L	GO:0005737	C:cytoplasm	0.69
PYGL	GO:0005737	C:cytoplasm	1
RAF1	GO:0005634	C:nucleus	1
RCC1	GO:0005737	C:cytoplasm	0.83
RCE1	GO:0012505	C:endomembrane system	0.85				34-55;68-90;107-133;192-215;222-248;280-301
RCN3	GO:0005615	C:extracellular space	1	1-20
RDH10	GO:0012505	C:endomembrane system	0.94				2-24;37-64
RGPD8	GO:0005737	C:cytoplasm	0.7
RHOB	GO:0005634	C:nucleus	1
RIF1	GO:0005634	C:nucleus	1
RIMS1	GO:0005634	C:nucleus	1
RNASEH1	GO:0005615	C:extracellular space	0.8	1-21
S100A10	GO:0005737	C:cytoplasm	0.7
SCAMP1	GO:0005886	C:plasma membrane	0.72				144-173;182-202;215-236;257-286
SCIN	GO:0005737	C:cytoplasm	1
SERPINI1	GO:0005615	C:extracellular space	0.99	1-18
SH3BGRL	GO:0005737	C:cytoplasm	1
SIVA1	GO:0005737	C:cytoplasm	1
SKP2	GO:0005737	C:cytoplasm	0.7
SLC7A2	GO:0005886	C:plasma membrane	0.93				32-56;66-89;109-137;161-181;188-213;254-276;289-313;336-364;386-410;412-433;452-478;496-513;522-545;564-579;581-601
SMAD5	GO:0005615	C:extracellular space	1
SMARCA5	GO:0005634	C:nucleus	1
SMG5	GO:0005737	C:cytoplasm	0.7
SMOC1	GO:0005615	C:extracellular space	0.91	1-26
SPEN	GO:0005737	C:cytoplasm	0.7
SRC	GO:0005737	C:cytoplasm	0.7
SRCAP	GO:0005634	C:nucleus	1
SRGAP2	GO:0005634	C:nucleus	1
SRM	GO:0005737	C:cytoplasm	1
SSBP4	GO:0005634	C:nucleus	1
SSRP1	GO:0005634	C:nucleus	1
STRBP	GO:0005737	C:cytoplasm	0.7
STXBP2	GO:0005634	C:nucleus	1
SUZ12	GO:0005634	C:nucleus	1
SYNGR1	GO:0012505	C:endomembrane system	0.87				23-44;70-93;102-127;145-171
TAMM41	GO:0005615	C:extracellular space	1
TCF12	GO:0005634	C:nucleus	1
TCP11L1	GO:0005737	C:cytoplasm	0.7
TCTN3	GO:0046658	C:anchored component of plasma membrane	0.97	1-22					578-578
TFAP2A	GO:0005634	C:nucleus	1
TFCP2	GO:0005737	C:cytoplasm	0.7
TFRC	GO:0005886	C:plasma membrane	0.73				64-87;633-644;727-746
TGFBR1	GO:0005886	C:plasma membrane	0.92	1-26			121-148
TIMELESS	GO:0005737	C:cytoplasm	0.7
TMEM30A	GO:0012505	C:endomembrane system	0.91				47-68;322-348
TMOD1	GO:0005737	C:cytoplasm	0.7
TNS1	GO:0005737	C:cytoplasm	0.7
TOP1	GO:0005634	C:nucleus	1
TOP2A	GO:0005634	C:nucleus	1
TOP2B	GO:0005634	C:nucleus	1
TP53BP1	GO:0005737	C:cytoplasm	0.7
TP53BP2	GO:0005634	C:nucleus	1
TPCN1	GO:0012505	C:endomembrane system	0.9				96-126;173-205;226-253;297-323;435-460;510-544;555-587;661-690
TRMT1	GO:0005739	C:mitochondrion	0.59		1-23
TRUB2	GO:0005739	C:mitochondrion	1
TSC2	GO:0005886	C:plasma membrane	0.85				829-840;852-867;882-898
TST	GO:0005739	C:mitochondrion	1
TTC27	GO:0005737	C:cytoplasm	1
TUBAL3	GO:0005737	C:cytoplasm	1
TYK2	GO:0005737	C:cytoplasm	0.7
UBE2Q1	GO:0005615	C:extracellular space	1
UBL7	GO:0005634	C:nucleus	1
UHRF1	GO:0005634	C:nucleus	1
USP17L3	GO:0005634	C:nucleus	1
VKORC1	GO:0012505	C:endomembrane system	0.96				8-31;81-108;117-149
WWC1	GO:0005737	C:cytoplasm	0.7
XPO4	GO:0005634	C:nucleus	1
ZBTB21	GO:0005634	C:nucleus	1
ZC3HAV1L	GO:0005737	C:cytoplasm	1
ZNF143	GO:0005634	C:nucleus	1
